# Supplementary material for: NcROP2 deletion reduces Neospora caninum virulence by altering parasite stage differentiation and hijacking host immune response
Source: Front Immunol. 2025 Aug 12;16:1617570. doi: 10.3389/fimmu.2025.1617570 (PMC12379656; doi:10.3389/fimmu.2025.1617570)
Supplement: Supplementary file 3 [file DataSheet3.csv]

ENSEMBL_bt	Gene_name_bt	ENSEMBL_hsa	Gene_name_hsa	baseMean	log2FoldChange	lfcSE	stat	pvalue	padj
ENSBTAG00000000005	GRK3	ENSG00000100077	GRK3	751.8520475	-0.345039844	0.121856756	-2.831520016	0.004632733	0.026106679
ENSBTAG00000000009	FOXF1	ENSG00000103241	FOXF1	61.39761853	-0.508326737	0.324821546	-1.564941561	0.117596613	0.288252
ENSBTAG00000000010	UBL7	ENSG00000138629	UBL7	473.6876685	-0.240553691	0.131603056	-1.827873137	0.067568594	0.195567448
ENSBTAG00000000012	TTC33	ENSG00000113638	TTC33	23.52188218	-0.096911752	0.494166179	-0.196111664	0.844522767	0.925913976
ENSBTAG00000000013	PRKAA1	ENSG00000132356	PRKAA1	192.7485751	0.511450451	0.202058513	2.531199717	0.01136731	0.052584915
ENSBTAG00000000014	TXN2	ENSG00000100348	TXN2	981.4387592	0.165334099	0.107697887	1.535165677	0.124743137	0.299393163
ENSBTAG00000000015	FOXRED2	ENSG00000100350	FOXRED2	180.2179606	0.928107548	0.223231817	4.157595276	3.22E-05	0.000412308
ENSBTAG00000000019	SERINC1	ENSG00000111897	SERINC1	1543.839054	0.101924056	0.100924681	1.009902187	0.312542155	0.534734687
ENSBTAG00000000020	TRPV3	ENSG00000167723	TRPV3	23.50711004	-0.874144979	0.534144516	-1.636532724	0.101728143	0.260986752
ENSBTAG00000000021	WASHC3	ENSG00000120860	WASHC3	660.7684328	-0.001813081	0.122723104	-0.014773755	0.988212678	0.994855721
ENSBTAG00000000022	NUP37	ENSG00000075188	NUP37	105.401285	0.18225634	0.243755849	0.747700376	0.454640904	0.667726868
ENSBTAG00000000023	RNF2	ENSG00000121481	RNF2	108.0995202	0.025346675	0.245804055	0.103117399	0.917869796	0.961758943
ENSBTAG00000000024	DYM	ENSG00000141627	DYM	431.5208383	-7.90E-05	0.134934162	-0.000585211	0.999533069	0.999907489
ENSBTAG00000000025	RAB6A	ENSG00000175582	RAB6A	925.9303465	0.1113558	0.106415582	1.046423821	0.295365399	0.516733556
ENSBTAG00000000026	VPS33B	ENSG00000284946		807.2136676	-0.013796206	0.110834923	-0.124475263	0.900938986	0.95251098
ENSBTAG00000000030	RDM1	ENSG00000278023	RDM1	96.39709588	-0.584706758	0.275621246	-2.121413958	0.033886982	0.119595452
ENSBTAG00000000031	TRPV4	ENSG00000111199	TRPV4	15.35387372	-0.008281945	0.609321638	-0.013592075	0.989155427	0.995260465
ENSBTAG00000000032	ABI3	ENSG00000108798	ABI3	275.1660434	0.170878746	0.172986561	0.987815152	0.323243186	0.54450641
ENSBTAG00000000033	PHOSPHO1	ENSG00000173868	PHOSPHO1	29.47815643	0.053649328	0.443044512	0.12109241	0.903617841	0.953740872
ENSBTAG00000000037	CWC27	ENSG00000153015	CWC27	162.284613	0.065395552	0.210979513	0.309961624	0.75659014	0.874585273
ENSBTAG00000000039	SIRT7	ENSG00000187531	SIRT7	1164.838877	-0.225077178	0.104747404	-2.148761392	0.031653319	0.113550003
ENSBTAG00000000040	MAFG	ENSG00000197063	MAFG	686.0731931	-0.169642508	0.116251713	-1.45926889	0.144491114	0.330939823
ENSBTAG00000000042	PYCR1	ENSG00000183010	PYCR1	177.1468619	0.367953186	0.192890052	1.907579904	0.056445534	0.172218457
ENSBTAG00000000046	SURF2	ENSG00000148291	SURF2	102.0083883	0.547905286	0.247437554	2.214317419	0.026806951	0.100485646
ENSBTAG00000000049	CCDC77	ENSG00000120647	CCDC77	91.57762606	-0.044302845	0.260469682	-0.170088298	0.864940696	0.935864628
ENSBTAG00000000050	PSMG3	ENSG00000157778	PSMG3	341.3892445	-0.158079418	0.152135072	-1.039072819	0.298770871	0.519692406
ENSBTAG00000000053	FILIP1	ENSG00000118407	FILIP1	75.32940682	-0.019558078	0.28411502	-0.068838591	0.9451181	0.974004339
ENSBTAG00000000054	SNAPC4	ENSG00000165684	SNAPC4	423.7967567	-0.092572175	0.13682257	-0.676585562	0.498668942	0.702644055
ENSBTAG00000000056	STRADA	ENSG00000266173	STRADA	586.9485806	-0.000807968	0.121473901	-0.006651367	0.994693016	0.997960669
ENSBTAG00000000057	THBS3	ENSG00000169231	THBS3	19.27784302	-0.07981029	0.554707401	-0.143878178	0.885596668	0.945214372
ENSBTAG00000000064	FEN1	ENSG00000168496	FEN1	271.455098	0.783097276	0.161799661	4.839919138	1.30E-06	2.50E-05
ENSBTAG00000000065	CRLS1	ENSG00000088766	CRLS1	438.2289749	-0.461707565	0.136374197	-3.385593293	0.000710246	0.00570307
ENSBTAG00000000067	SDF2L1	ENSG00000128228	SDF2L1	511.6892759	-0.13520184	0.141734414	-0.953909754	0.340129326	0.562371248
ENSBTAG00000000072	TFB2M	ENSG00000162851	TFB2M	135.7221477	0.467605516	0.216118993	2.16364841	0.030491343	0.110570934
ENSBTAG00000000073	LRPAP1	ENSG00000163956	LRPAP1	1996.608237	0.040953517	0.093797212	0.436617631	0.662388674	0.815954944
ENSBTAG00000000074	NFIA	ENSG00000162599	NFIA	56.5919926	0.634507493	0.33053127	1.919659501	0.054900923	0.168915464
ENSBTAG00000000077	ADSL	ENSG00000239900	ADSL	1031.453575	0.226887932	0.106969504	2.121052483	0.033917386	0.119668779
ENSBTAG00000000078	GLIPR2	ENSG00000122694	GLIPR2	2179.207581	-0.334980477	0.088693461	-3.776833985	0.000158835	0.001628971
ENSBTAG00000000079	CCSAP	ENSG00000154429	CCSAP	79.30356296	-0.410768622	0.287331789	-1.429596857	0.152832758	0.343715753
ENSBTAG00000000080	GRWD1	ENSG00000105447	GRWD1	386.9523969	0.251153137	0.141610328	1.773550991	0.07613745	0.212528297
ENSBTAG00000000081	CERT1	ENSG00000113163	CERT1	262.7231288	0.313200949	0.181665207	1.724055776	0.084697775	0.229616868
ENSBTAG00000000084	MRPS30	ENSG00000112996	MRPS30	162.2408294	0.516224663	0.214139936	2.410688414	0.015922445	0.068317566
ENSBTAG00000000087	HSD17B12	ENSG00000149084	HSD17B12	1685.655814	0.185824869	0.096623174	1.923191517	0.054456002	0.167878995
ENSBTAG00000000088	ALCAM	ENSG00000170017	ALCAM	143.1180268	0.632121777	0.248291758	2.545883042	0.01090017	0.050764
ENSBTAG00000000090	SEC31B	ENSG00000075826	SEC31B	261.664594	0.07246863	0.162808883	0.445114719	0.656236853	0.812219734
ENSBTAG00000000091	NDUFB8	ENSG00000255339		2185.348275	0.137289601	0.095586978	1.436279324	0.150922875	0.340590294
ENSBTAG00000000092	HIF1AN	ENSG00000166135	HIF1AN	150.9252869	0.650878383	0.208569371	3.120680562	0.001804336	0.012302744
ENSBTAG00000000094	ATPAF1	ENSG00000123472	ATPAF1	358.4697082	0.325289384	0.144784464	2.246714696	0.024658266	0.094511949
ENSBTAG00000000095	NA	NA	NA	298.7725383	-0.479661552	0.172082069	-2.787399962	0.005313286	0.029131677
ENSBTAG00000000097	EFCAB14	ENSG00000159658	EFCAB14	612.1547969	0.199785871	0.121469365	1.644742856	0.100022851	0.257942746
ENSBTAG00000000098	SETDB1	ENSG00000143379	SETDB1	733.2348675	-0.197179491	0.114985275	-1.714823846	0.086377528	0.232900797
ENSBTAG00000000099	CERS2	ENSG00000143418	CERS2	10253.04893	-0.391041389	0.079970017	-4.88985003	1.01E-06	2.04E-05
ENSBTAG00000000103	MRPL23	ENSG00000276345		475.0840237	-0.203589789	0.133715192	-1.522562884	0.127868101	0.304016928
ENSBTAG00000000105	RIT1	ENSG00000143622	RIT1	1606.556491	-0.018642975	0.101616565	-0.183463939	0.854434011	0.931061169
ENSBTAG00000000108	NA	NA	NA	547.5011026	0.005863354	0.125537949	0.046705829	0.962747684	0.983512714
ENSBTAG00000000111	UGP2	ENSG00000169764	UGP2	1216.941517	-0.133882204	0.108027911	-1.239329749	0.215223406	0.426875209
ENSBTAG00000000113	ARHGEF2	ENSG00000116584	ARHGEF2	2064.04772	-0.449808307	0.092785543	-4.84782748	1.25E-06	2.43E-05
ENSBTAG00000000115	VPS54	ENSG00000143952	VPS54	209.2493763	0.28336535	0.179607902	1.577688661	0.114637152	0.283400916
ENSBTAG00000000125	SPATA5	ENSG00000145375	SPATA5	36.70092281	0.465269011	0.404050375	1.151512384	0.249521503	0.466277787
ENSBTAG00000000130	TNFSF13	ENSG00000161955	TNFSF13	2436.498323	-0.008432072	0.089922323	-0.093770616	0.925291373	0.964752651
ENSBTAG00000000131	SENP3	ENSG00000161956	SENP3	497.4761904	0.098687193	0.129785502	0.760386879	0.447023364	0.661409405
ENSBTAG00000000132	EIF4A1	ENSG00000161960	EIF4A1	14147.03993	-0.143578044	0.075389105	-1.904493283	0.056845971	0.172761715
ENSBTAG00000000133	CD68	ENSG00000129226	CD68	62624.74001	-0.489812652	0.087110096	-5.62291483	1.88E-08	5.61E-07
ENSBTAG00000000134	MPDU1	ENSG00000129255	MPDU1	1028.728679	-0.132684678	0.105554656	-1.257023453	0.208745143	0.418421856
ENSBTAG00000000137	FRYL	ENSG00000075539	FRYL	471.138191	0.139318693	0.136009928	1.024327376	0.305680672	0.527764417
ENSBTAG00000000139	KMT5A	ENSG00000183955	KMT5A	1067.891849	-0.055148084	0.112094989	-0.491976354	0.622736059	0.792108671
ENSBTAG00000000140	EPHX1	ENSG00000143819	EPHX1	60.66786061	-0.410987262	0.318816207	-1.289104042	0.197361919	0.404758339
ENSBTAG00000000141	NFU1	ENSG00000169599	NFU1	619.6558548	-0.034297445	0.124820614	-0.274773881	0.783489966	0.889828569
ENSBTAG00000000146	FARP1	ENSG00000152767	FARP1	18.6691425	-0.29200285	0.562980126	-0.518673461	0.603988472	0.778798224
ENSBTAG00000000147	RIC8B	ENSG00000111785	RIC8B	183.2138334	0.092993346	0.191337852	0.486016466	0.626955492	0.79463541
ENSBTAG00000000149	USP40	ENSG00000085982	USP40	620.5288958	-0.158400356	0.119719132	-1.323099765	0.185802203	0.390615855
ENSBTAG00000000152	RANBP2	ENSG00000153201	RANBP2	1402.618765	0.038346549	0.097264018	0.394252164	0.693394877	0.834684731
ENSBTAG00000000153	LRFN3	ENSG00000126243	LRFN3	259.8035456	-0.159245177	0.163813467	-0.972112852	0.330994409	0.551953381
ENSBTAG00000000157	CCDC138	ENSG00000163006	CCDC138	27.49312328	0.294481331	0.456466265	0.645132738	0.51884117	0.71673658
ENSBTAG00000000160	CBS	ENSG00000160200	CBS	277.6771161	-0.569611934	0.174486866	-3.264497479	0.001096584	0.008191925
ENSBTAG00000000161	TMEM40	ENSG00000088726	TMEM40	72.41463686	-0.530771125	0.296331886	-1.791137405	0.073271248	0.206473002
ENSBTAG00000000162	ANAPC16	ENSG00000166295	ANAPC16	452.6575204	-0.054699624	0.135950287	-0.402350192	0.687426321	0.831084757
ENSBTAG00000000163	DDIT4	ENSG00000168209	DDIT4	835.1752543	1.255204057	0.339486085	3.697365266	0.000217849	0.002127149
ENSBTAG00000000168	NA	NA	NA	2646.259432	-0.0868325	0.093381107	-0.929872252	0.352437232	0.574605822
ENSBTAG00000000169	ASZ1	ENSG00000154438	ASZ1	49.3923505	0.60555079	0.361843837	1.673514174	0.094226119	0.246678739
ENSBTAG00000000170	GSTT4	ENSG00000276950	GSTT4	15.68969599	-1.341317636	0.653638145	-2.052079802	0.040161908	0.134594907
ENSBTAG00000000172	PFKFB1	ENSG00000158571	PFKFB1	24.93226635	-0.907169695	0.501719913	-1.808119773	0.070587861	0.201327668
ENSBTAG00000000175	N4BP2	ENSG00000078177	N4BP2	138.1151708	-0.298423892	0.219416383	-1.360080266	0.173804525	0.374028783
ENSBTAG00000000176	SP3	ENSG00000172845	SP3	532.6775373	0.106634737	0.128706927	0.828508143	0.407382785	0.625619968
ENSBTAG00000000179	RPUSD1	ENSG00000007376	RPUSD1	80.53272525	0.188051628	0.277142788	0.678536971	0.497431291	0.701990538
ENSBTAG00000000181	SUSD3	ENSG00000157303	SUSD3	49.73414612	0.434435352	0.368003477	1.180519695	0.237793582	0.453213477
ENSBTAG00000000182	SPINT2	ENSG00000167642	SPINT2	43.15881096	0.637308656	0.379586101	1.678956776	0.093160468	0.244765296
ENSBTAG00000000184	EIF2AK3	ENSG00000172071	EIF2AK3	688.1115057	-0.119810715	0.119471941	-1.0028356	0.315940189	0.53773988
ENSBTAG00000000186	FLAD1	ENSG00000160688	FLAD1	270.7357319	0.025963432	0.164327901	0.157997711	0.874458603	0.940532368
ENSBTAG00000000191	SLC25A20	ENSG00000178537	SLC25A20	397.9605943	-0.19583993	0.139399323	-1.404884376	0.160055663	0.353436115
ENSBTAG00000000197	TRMT10A	ENSG00000145331	TRMT10A	26.81999307	0.991694262	0.469523963	2.112127046	0.034675554	0.121379086
ENSBTAG00000000199	PDP1	ENSG00000164951	PDP1	222.5266972	-0.206734242	0.175849072	-1.175634537	0.239740948	0.45516725
ENSBTAG00000000201	LTN1	ENSG00000198862	LTN1	102.4024	0.416448045	0.266103445	1.564985547	0.117586298	0.288252
ENSBTAG00000000202	SLC25A19	ENSG00000125454	SLC25A19	1008.454375	0.00995001	0.110832952	0.089774835	0.928466146	0.966407151
ENSBTAG00000000203	ATP6V1G1	ENSG00000136888	ATP6V1G1	2898.075475	-0.081507498	0.097812171	-0.833306294	0.404672007	0.622929805
ENSBTAG00000000204	TMEM268	ENSG00000157693	TMEM268	1444.943788	-0.276710532	0.096558811	-2.865720166	0.004160618	0.024042997
ENSBTAG00000000205	MMD	ENSG00000108960	MMD	206.9756218	0.176908714	0.181171726	0.976469768	0.328831722	0.549674329
ENSBTAG00000000207	PUDP	ENSG00000130021	PUDP	176.0119038	0.211328939	0.200343792	1.054831478	0.291502405	0.513662447
ENSBTAG00000000210	ARHGAP31	ENSG00000031081	ARHGAP31	371.8022244	0.268055163	0.142221929	1.884766757	0.059461335	0.178355307
ENSBTAG00000000212	NADK	ENSG00000008130	NADK	2024.031879	0.085906844	0.112839029	0.76132208	0.446464715	0.660818815
ENSBTAG00000000213	TMEM39A	ENSG00000176142	TMEM39A	196.6650028	-0.143944554	0.18341021	-0.784823016	0.432557344	0.648723653
ENSBTAG00000000215	GNB1	ENSG00000078369	GNB1	8357.434893	-0.058054557	0.077625988	-0.747875267	0.454535397	0.667709222
ENSBTAG00000000218	MAP2K5	ENSG00000137764	MAP2K5	308.7586824	-0.181048197	0.154288488	-1.17343944	0.240619629	0.456277954
ENSBTAG00000000221	NA	NA	NA	303.0779036	0.117012202	0.154071983	0.759464498	0.447574743	0.661752594
ENSBTAG00000000222	ARID4B	ENSG00000054267	ARID4B	928.5483186	-0.365826898	0.10756496	-3.400985771	0.000671433	0.005451283
ENSBTAG00000000223	PPM1B	ENSG00000285542		523.2882969	-0.115016736	0.126258455	-0.910962642	0.362315058	0.583497777
ENSBTAG00000000225	POLB	ENSG00000070501	POLB	255.8784518	0.065848497	0.165867752	0.396993971	0.691371907	0.833374011
ENSBTAG00000000231	BMPR1A	ENSG00000107779	BMPR1A	39.14684381	0.751383213	0.387754041	1.937783065	0.052649695	0.163854708
ENSBTAG00000000236	NA	NA	NA	524.002325	0.859404267	0.138463141	6.206736751	5.41E-10	2.24E-08
ENSBTAG00000000241	STAU1	ENSG00000124214	STAU1	1574.625544	-0.131583405	0.093254843	-1.411008811	0.158242016	0.351103483
ENSBTAG00000000242		ENSG00000256646		89.89679002	-0.725319505	0.275213997	-2.635474625	0.008401971	0.041326231
ENSBTAG00000000245	NHSL1	ENSG00000135540	NHSL1	53.15694156	-0.146346717	0.338713644	-0.432066199	0.6656933	0.817764755
ENSBTAG00000000250	HDHD3	ENSG00000119431	HDHD3	566.6560084	0.154351674	0.129969974	1.187594865	0.234993062	0.449587458
ENSBTAG00000000251	ALAD	ENSG00000148218	ALAD	104.6317599	0.118150842	0.246042273	0.480205455	0.631081308	0.796646409
ENSBTAG00000000252	POLE3	ENSG00000148229	POLE3	521.4083577	0.169146508	0.128036046	1.321085068	0.186473001	0.39146418
ENSBTAG00000000253	PTPRF	ENSG00000142949	PTPRF	34.15752416	1.163547136	0.429377935	2.709843804	0.00673149	0.034878041
ENSBTAG00000000256	TLE1	ENSG00000196781	TLE1	72.12464892	1.300629636	0.296143276	4.39189319	1.12E-05	0.000169712
ENSBTAG00000000260	ZNRF2	ENSG00000180233	ZNRF2	678.3882696	-0.34023307	0.12859351	-2.645802815	0.008149731	0.040262779
ENSBTAG00000000266	NAB1	ENSG00000138386	NAB1	282.0498644	-0.087553616	0.159159081	-0.550101291	0.582249901	0.762043027
ENSBTAG00000000267	SMG6	ENSG00000070366	SMG6	411.3249511	0.092852108	0.14665073	0.633151352	0.526634811	0.724283105
ENSBTAG00000000269		ENSG00000196873	CBWD3	177.8440557	0.01536475	0.191677512	0.080159379	0.936110497	0.969568981
ENSBTAG00000000274	YKT6	ENSG00000106636	YKT6	799.6893086	0.396739921	0.115386576	3.43835423	0.000585262	0.004846636
ENSBTAG00000000275	PARP11	ENSG00000111224	PARP11	384.1809898	-0.149318954	0.150238144	-0.993881782	0.320280425	0.541751356
ENSBTAG00000000277	IL18	ENSG00000150782	IL18	498.9994316	-0.461701142	0.130382825	-3.541119327	0.000398433	0.003500019
ENSBTAG00000000279	RAB26	ENSG00000167964	RAB26	319.4729167	-0.529033118	0.164252099	-3.220860624	0.001278063	0.009268566
ENSBTAG00000000281	MND1	ENSG00000121211	MND1	45.48937157	0.656517211	0.360452257	1.82137079	0.068550512	0.197278701
ENSBTAG00000000283	CSF1	ENSG00000184371	CSF1	2746.936746	-0.669417981	0.116668375	-5.737784368	9.59E-09	3.11E-07
ENSBTAG00000000285	GUF1	ENSG00000151806	GUF1	217.1226732	0.62393758	0.187846921	3.321521466	0.000895281	0.006907723
ENSBTAG00000000286	PFKM	ENSG00000152556	PFKM	116.4941315	0.601460884	0.234385519	2.566117934	0.010284385	0.048361109
ENSBTAG00000000287	GNPDA2	ENSG00000163281	GNPDA2	134.2437115	0.239457383	0.226153265	1.058827883	0.289678173	0.511826537
ENSBTAG00000000288	UPF2	ENSG00000151461	UPF2	875.2680924	-0.337427465	0.115850719	-2.912605689	0.003584269	0.021255945
ENSBTAG00000000289	ASB8	ENSG00000177981	ASB8	384.9884015	0.271361423	0.141662006	1.915555426	0.055421708	0.169928916
ENSBTAG00000000290	ATP11B	ENSG00000058063	ATP11B	165.907904	0.182373039	0.197670653	0.922610598	0.356210171	0.57793716
ENSBTAG00000000291	DHTKD1	ENSG00000181192	DHTKD1	335.4036079	0.242743283	0.149456357	1.624175031	0.104338458	0.265483416
ENSBTAG00000000292	TCIRG1	ENSG00000110719	TCIRG1	12147.67301	-0.352030597	0.081360995	-4.326773477	1.51E-05	0.00021946
ENSBTAG00000000295	CLHC1	ENSG00000162994	CLHC1	60.66281427	-0.017143855	0.315798902	-0.054287253	0.956706305	0.980100153
ENSBTAG00000000296	IMPDH1	ENSG00000106348	IMPDH1	763.0232172	0.263443614	0.117319016	2.245532081	0.024733995	0.09471459
ENSBTAG00000000297	ZNF330	ENSG00000109445	ZNF330	111.1967033	0.301838552	0.248013555	1.217024417	0.223594926	0.437339772
ENSBTAG00000000301	NA	NA	NA	87.95225228	-0.185090821	0.265215551	-0.697888267	0.485247072	0.691858352
ENSBTAG00000000305	LMO4	ENSG00000143013	LMO4	534.2057156	-0.036904919	0.130278789	-0.283276498	0.776964891	0.885862557
ENSBTAG00000000308	ITCH	ENSG00000078747	ITCH	303.2847812	0.288174062	0.156287007	1.843877289	0.065201026	0.190559311
ENSBTAG00000000312	GRINA	ENSG00000178719	GRINA	6296.739602	-0.058055699	0.077688365	-0.747289503	0.454888828	0.667726868
ENSBTAG00000000313	NUDT13	ENSG00000166321	NUDT13	72.77823929	-0.031044422	0.288016212	-0.107787063	0.914164605	0.959777457
ENSBTAG00000000315	ECD	ENSG00000122882	ECD	442.8895366	-0.155937545	0.138456714	-1.126254846	0.260057664	0.478716447
ENSBTAG00000000317	MAPK8IP1	ENSG00000121653	MAPK8IP1	16.49123697	0.052757383	0.640104003	0.082420017	0.934312719	0.968960467
ENSBTAG00000000320	UBAP1	ENSG00000165006	UBAP1	1083.073228	-0.105866345	0.10649881	-0.994061301	0.320193024	0.541751356
ENSBTAG00000000321	TBL2	ENSG00000106638	TBL2	228.6151048	0.241738293	0.171953207	1.40583765	0.159772339	0.353249764
ENSBTAG00000000322	CD2AP	ENSG00000198087	CD2AP	723.7579732	-0.107933205	0.13062692	-0.826270764	0.408650514	0.626637786
ENSBTAG00000000330	ALDH16A1	ENSG00000161618	ALDH16A1	877.5662938	-0.072387261	0.109101386	-0.66348617	0.507019234	0.709603041
ENSBTAG00000000332	ERF	ENSG00000105722	ERF	968.4585685	-0.34589649	0.107022622	-3.231994164	0.001229296	0.008951462
ENSBTAG00000000333	ARHGAP20	ENSG00000137727	ARHGAP20	16.01034926	0.897749146	0.629622904	1.42585211	0.153911035	0.344858839
ENSBTAG00000000336	NA	NA	NA	55.105626	0.290088861	0.336309575	0.862564978	0.388376693	0.608234019
ENSBTAG00000000340	ADNP	ENSG00000101126	ADNP	996.4486668	0.136244464	0.10361253	1.31494197	0.188529406	0.393786005
ENSBTAG00000000341	ISOC1	ENSG00000066583	ISOC1	47.72976416	0.700185371	0.361094764	1.93906265	0.05249371	0.163574032
ENSBTAG00000000342	PLOD3	ENSG00000106397	PLOD3	1003.621927	-0.184827877	0.10381066	-1.78043254	0.0750052	0.209955659
ENSBTAG00000000343	ZNHIT1	ENSG00000106400	ZNHIT1	465.6719205	-0.126993828	0.134304496	-0.945566474	0.344369751	0.566580544
ENSBTAG00000000345	CLDN15	ENSG00000106404	CLDN15	16.54187805	-0.06971857	0.609368439	-0.114411192	0.908911842	0.956465814
ENSBTAG00000000347	RHOG	ENSG00000177105	RHOG	6723.605324	-0.253156061	0.077806369	-3.253667597	0.001139255	0.008429131
ENSBTAG00000000355	OXLD1	ENSG00000204237	OXLD1	87.908997	-0.389149932	0.268264593	-1.450619807	0.146885757	0.334148967
ENSBTAG00000000356	CCDC137	ENSG00000185298	CCDC137	283.7008797	0.069666973	0.162986946	0.427438976	0.669059624	0.819431582
ENSBTAG00000000357	PRAG1	ENSG00000275342	PRAG1	486.1367534	-0.155191818	0.130289304	-1.191132448	0.233601593	0.448251239
ENSBTAG00000000359	EIF3J	ENSG00000104131	EIF3J	1403.170065	0.187520552	0.101908814	1.840081778	0.065756232	0.191866189
ENSBTAG00000000362	SPG11	ENSG00000104133	SPG11	497.6745381	0.201044232	0.128235588	1.567772521	0.11693423	0.287308258
ENSBTAG00000000363	BDP1	ENSG00000145734	BDP1	145.3861189	-0.067072187	0.21151074	-0.317110074	0.751160081	0.870981326
ENSBTAG00000000365	TDP2	ENSG00000111802	TDP2	269.1975672	0.028174163	0.161499053	0.174454047	0.861508642	0.934096691
ENSBTAG00000000369	EPS8	ENSG00000151491	EPS8	202.4404071	0.087253243	0.184493371	0.472934301	0.636260052	0.799344294
ENSBTAG00000000371	DIS3L	ENSG00000166938	DIS3L	993.6967532	-0.13926891	0.107907149	-1.290636545	0.196829737	0.404328811
ENSBTAG00000000372	TIPIN	ENSG00000075131	TIPIN	238.6469064	-0.197629787	0.169923709	-1.163050098	0.244809177	0.461406834
ENSBTAG00000000375	SSRP1	ENSG00000149136	SSRP1	2224.995269	0.313827755	0.088088187	3.562654249	0.000367124	0.003287718
ENSBTAG00000000376	P2RX3	ENSG00000109991	P2RX3	17.53931296	1.317254917	0.600466095	2.193720726	0.028255493	0.10431119
ENSBTAG00000000379	GOLT1B	ENSG00000111711	GOLT1B	91.34408007	0.593585044	0.307384086	1.931085802	0.053472443	0.16591674
ENSBTAG00000000382	MED27	ENSG00000160563	MED27	417.9632901	-0.02234751	0.136357589	-0.163889011	0.869818518	0.938854131
ENSBTAG00000000385	ZBTB18	ENSG00000179456	ZBTB18	470.1705744	-0.038378605	0.148429967	-0.258563726	0.795971874	0.897225135
ENSBTAG00000000387	NICN1	ENSG00000145029	NICN1	760.8626513	0.007369212	0.112701648	0.065386904	0.947865951	0.975328954
ENSBTAG00000000389	ZNF212	ENSG00000170260	ZNF212	276.7015683	-0.26695839	0.163268827	-1.635084877	0.102031256	0.26161978
ENSBTAG00000000390	TPST1	ENSG00000169902	TPST1	74.84425524	-0.136391043	0.283513285	-0.48107461	0.630463472	0.796300846
ENSBTAG00000000392	ASCC1	ENSG00000138303	ASCC1	358.3240612	0.266973001	0.146036672	1.828123009	0.067531092	0.195567448
ENSBTAG00000000394	BACE2	ENSG00000182240	BACE2	19.44693449	-0.364857699	0.545882166	-0.66838179	0.503889917	0.706677478
ENSBTAG00000000396	PIM1	ENSG00000137193	PIM1	2369.915747	-0.841619306	0.106393923	-7.910407701	2.57E-15	2.70E-13
ENSBTAG00000000404	NAXE	ENSG00000163382	NAXE	1094.862748	0.266858199	0.107773854	2.476094066	0.013282858	0.059562021
ENSBTAG00000000405	VKORC1	ENSG00000167397	VKORC1	622.2078045	-0.25770467	0.132136164	-1.950296294	0.051140814	0.160322905
ENSBTAG00000000406	GPATCH4	ENSG00000160818	GPATCH4	489.0317659	0.170209902	0.148626436	1.145219559	0.252118218	0.468998044
ENSBTAG00000000409	CDC40	ENSG00000168438	CDC40	228.7594799	0.039980643	0.17475599	0.228779813	0.819040058	0.911266373
ENSBTAG00000000411	HGS	ENSG00000185359	HGS	2439.268544	-0.222035121	0.086914557	-2.554636755	0.010629866	0.049672646
ENSBTAG00000000413	NRTN	ENSG00000171119	NRTN	120.8395253	-0.778949871	0.234297573	-3.324617756	0.000885398	0.006854304
ENSBTAG00000000415	ERBIN	ENSG00000112851	ERBIN	931.4622003	-0.072919187	0.106446827	-0.68502922	0.493325482	0.698814677
ENSBTAG00000000417	MRPL12	ENSG00000262814	MRPL12	1885.981002	-0.081071327	0.090745695	-0.893390333	0.371648178	0.59316729
ENSBTAG00000000421	EEA1	ENSG00000102189	EEA1	1211.967282	-0.200291702	0.098910634	-2.024976423	0.042869785	0.140971278
ENSBTAG00000000422	TSHZ1	ENSG00000179981	TSHZ1	129.4026432	-0.235032302	0.220397066	-1.066403951	0.286241076	0.508064626
ENSBTAG00000000423	RBM4B	ENSG00000173914	RBM4B	282.3714158	0.004812857	0.162488716	0.02961964	0.976370401	0.990271789
ENSBTAG00000000428	BAK1	ENSG00000030110	BAK1	2792.903327	0.375079925	0.093204417	4.024272013	5.72E-05	0.000672088
ENSBTAG00000000429	DGCR2	ENSG00000070413	DGCR2	1278.652468	-0.039695279	0.097821835	-0.405791605	0.684895728	0.82974456
ENSBTAG00000000432	NA	NA	NA	72.19157488	-0.341511798	0.302842956	-1.127686119	0.259452502	0.47784777
ENSBTAG00000000434	CRYAB	ENSG00000109846	CRYAB	214.2230836	-1.239165729	0.223694475	-5.539545528	3.03E-08	8.71E-07
ENSBTAG00000000435	TARBP2	ENSG00000139546	TARBP2	475.5828308	0.08626204	0.130958949	0.658695272	0.51009147	0.711885394
ENSBTAG00000000436	TNFAIP3	ENSG00000118503	TNFAIP3	355.1124578	0.278125483	0.178356905	1.559376035	0.118907405	0.290149008
ENSBTAG00000000439	SFSWAP	ENSG00000061936	SFSWAP	529.9360096	-0.045665412	0.126306567	-0.361544237	0.717692642	0.849449585
ENSBTAG00000000442	RBP4	ENSG00000138207	RBP4	150.7035708	-0.782366278	0.219444525	-3.565212104	0.000363562	0.003265229
ENSBTAG00000000446	ATP11A	ENSG00000068650	ATP11A	790.4803331	0.515520747	0.114361108	4.507832748	6.55E-06	0.000105451
ENSBTAG00000000447	FRA10AC1	ENSG00000148690	FRA10AC1	133.9081027	-0.043448861	0.22188391	-0.195817989	0.84475263	0.925913976
ENSBTAG00000000451	TMEM126A	ENSG00000171202	TMEM126A	274.0528044	0.342456819	0.160073383	2.139373906	0.032405399	0.115613979
ENSBTAG00000000454	TMEM106C	ENSG00000134291	TMEM106C	199.219726	0.766428993	0.212195475	3.61190074	0.000303961	0.002807009
ENSBTAG00000000455	CREBZF	ENSG00000137504	CREBZF	553.6208403	0.15227047	0.124948035	1.218670387	0.222969322	0.436713439
ENSBTAG00000000458	DYNC1LI2	ENSG00000135720	DYNC1LI2	388.7510033	0.320022975	0.147545185	2.168982841	0.030083987	0.109454658
ENSBTAG00000000459	POMGNT2	ENSG00000144647	POMGNT2	134.7380863	-0.015313155	0.219883062	-0.069642265	0.944478396	0.973697143
ENSBTAG00000000462	CCDC102A	ENSG00000135736	CCDC102A	26.28490765	-0.192256406	0.495631261	-0.387902098	0.698088485	0.836967253
ENSBTAG00000000469	PPP2CA	ENSG00000113575	PPP2CA	2526.362068	0.077611794	0.088180665	0.880145254	0.378780626	0.599319523
ENSBTAG00000000472	ZNF570	ENSG00000171827	ZNF570	59.01371401	0.412173888	0.323064101	1.275826955	0.202016697	0.410746899
ENSBTAG00000000473	ATP10D	ENSG00000145246	ATP10D	185.1742219	0.114981527	0.19095608	0.602135986	0.547083622	0.738675801
ENSBTAG00000000475	IMMP1L	ENSG00000148950	IMMP1L	279.9357483	-0.353180144	0.161938305	-2.180954917	0.029186751	0.107085134
ENSBTAG00000000477	TLR5	ENSG00000187554	TLR5	107.8231991	-0.758229718	0.24453743	-3.100669361	0.001930838	0.013008299
ENSBTAG00000000480	IFRD2	ENSG00000214706	IFRD2	1890.408469	0.332631383	0.090284674	3.684250798	0.000229376	0.002222898
ENSBTAG00000000483	HYAL1	ENSG00000114378	HYAL1	498.8406355	0.2573025	0.128579212	2.001120519	0.045379404	0.146131084
ENSBTAG00000000484	HYAL2	ENSG00000068001	HYAL2	94.45284703	0.052114782	0.263812046	0.197545117	0.843400978	0.925284568
ENSBTAG00000000489	WDR54	ENSG00000005448	WDR54	111.9314091	0.013011515	0.265335372	0.049037996	0.960889016	0.98246693
ENSBTAG00000000492	ASNSD1	ENSG00000138381	ASNSD1	478.3506718	0.020226488	0.129728636	0.155913828	0.876100945	0.940896384
ENSBTAG00000000494	PDE4D	ENSG00000113448	PDE4D	42.37659683	-0.042320859	0.380203774	-0.111310991	0.91136974	0.957637155
ENSBTAG00000000495	HAVCR2	ENSG00000135077	HAVCR2	415.790611	-0.584221596	0.137723289	-4.241995668	2.22E-05	0.000298672
ENSBTAG00000000497	AKR1A1	ENSG00000117448	AKR1A1	6396.141725	-0.110372024	0.077832264	-1.418075459	0.156168735	0.348319573
ENSBTAG00000000500	PINX1	ENSG00000254093	PINX1	270.8027105	-0.127759031	0.162803639	-0.784743092	0.432604212	0.648723653
ENSBTAG00000000501	KLHL13	ENSG00000003096	KLHL13	87.65157316	0.007738759	0.283060521	0.027339591	0.978188879	0.990621458
ENSBTAG00000000504	GTF2B	ENSG00000137947	GTF2B	318.2599848	-0.260434421	0.152108703	-1.7121599	0.086867205	0.233613016
ENSBTAG00000000505	KYAT3	ENSG00000137944	KYAT3	343.1846478	0.118791254	0.146910091	0.808598327	0.418746227	0.635695262
ENSBTAG00000000507	NR4A1	ENSG00000123358	NR4A1	33.54019361	0.948880429	0.433528414	2.188738727	0.028615835	0.105453553
ENSBTAG00000000510	ATG101	ENSG00000123395	ATG101	355.7649494	-0.048546748	0.149259895	-0.325249779	0.744992036	0.866673923
ENSBTAG00000000511	CNST	ENSG00000162852	CNST	45.07334954	0.366532413	0.399863692	0.916643396	0.359329536	0.580512885
ENSBTAG00000000512	SNTA1	ENSG00000101400	SNTA1	320.5253439	-0.065443003	0.155143431	-0.421822586	0.673154519	0.821079227
ENSBTAG00000000517	ANKRD29	ENSG00000154065	ANKRD29	363.0987221	-1.194059547	0.150761017	-7.920214211	2.37E-15	2.52E-13
ENSBTAG00000000521	PLEKHA8	ENSG00000106086	PLEKHA8	85.92811503	0.34007344	0.266894999	1.274184384	0.202598078	0.411485966
ENSBTAG00000000524	CSTB	ENSG00000160213	CSTB	25271.25023	-0.288309203	0.074728518	-3.858088047	0.000114277	0.001221384
ENSBTAG00000000526	TOPBP1	ENSG00000163781	TOPBP1	323.5319798	0.254214871	0.163927737	1.550773989	0.120955856	0.293534028
ENSBTAG00000000527	ZFAND3	ENSG00000156639	ZFAND3	915.892705	0.096346357	0.106317132	0.906216667	0.364821183	0.586640013
ENSBTAG00000000528	MANBAL	ENSG00000101363	MANBAL	566.2587899	-0.157597801	0.125857021	-1.252197138	0.210498039	0.420936242
ENSBTAG00000000529	BTBD9	ENSG00000183826	BTBD9	244.2526099	0.270568825	0.168460815	1.606123212	0.108246841	0.27225986
ENSBTAG00000000533	ZNF684	ENSG00000117010	ZNF684	29.20044436	-0.272685004	0.449649431	-0.606439117	0.544223199	0.736686075
ENSBTAG00000000536	ZNF395	ENSG00000186918	ZNF395	67.09483086	0.479590567	0.314800274	1.523475698	0.127639736	0.30370634
ENSBTAG00000000539	LRRC28	ENSG00000168904	LRRC28	321.8128671	0.024337806	0.162144573	0.150099417	0.88068618	0.942725561
ENSBTAG00000000542	CFAP36	ENSG00000163001	CFAP36	666.8765523	0.071267231	0.117850708	0.604724676	0.545361949	0.73745127
ENSBTAG00000000545	PPP4R3B	ENSG00000275052	PPP4R3B	353.8399312	0.466928817	0.14613515	3.195184842	0.001397413	0.010017212
ENSBTAG00000000546	TOB1	ENSG00000141232	TOB1	274.6971084	-0.32231114	0.16584576	-1.943439135	0.051963123	0.162327624
ENSBTAG00000000548	KLHDC10	ENSG00000128607	KLHDC10	80.46114825	0.338627213	0.274848059	1.232052406	0.217929508	0.430251555
ENSBTAG00000000550	ATP5F1D	ENSG00000099624	ATP5F1D	2847.272994	0.033935404	0.085366745	0.397524864	0.690980455	0.833306205
ENSBTAG00000000551	SMNDC1	ENSG00000119953	SMNDC1	254.9642031	0.247945595	0.164554916	1.506765041	0.131870893	0.310778969
ENSBTAG00000000555	ACO1	ENSG00000122729	ACO1	7912.991087	-0.640081611	0.089344032	-7.164234682	7.82E-13	5.72E-11
ENSBTAG00000000559	PLTP	ENSG00000100979	PLTP	8199.924745	-0.345124654	0.095568206	-3.611291548	0.000304676	0.002811523
ENSBTAG00000000562	TOMM20	ENSG00000173726	TOMM20	654.7019066	0.242563651	0.11945623	2.030565102	0.042299131	0.139500715
ENSBTAG00000000563	MYD88	ENSG00000172936	MYD88	1619.05812	-0.075754915	0.098505623	-0.769041536	0.441868653	0.656439268
ENSBTAG00000000565	RFX7	ENSG00000181827	RFX7	303.913633	0.095789811	0.154835462	0.618655505	0.536143328	0.731371989
ENSBTAG00000000566	CCDC14	ENSG00000175455	CCDC14	32.32364059	0.04367036	0.445192427	0.098093223	0.921858269	0.963462255
ENSBTAG00000000571	ARHGAP27	ENSG00000159314	ARHGAP27	440.5330905	0.127464752	0.135483103	0.940816601	0.346798852	0.569220881
ENSBTAG00000000578	ABHD16A	ENSG00000204427	ABHD16A	1038.21879	0.025430596	0.10516207	0.241822897	0.808917396	0.904727481
ENSBTAG00000000579	NIPBL	ENSG00000164190	NIPBL	800.6187458	-0.215736692	0.114680439	-1.881198693	0.059944895	0.179243457
ENSBTAG00000000581	DOCK10	ENSG00000135905	DOCK10	593.4491811	0.150653239	0.123915779	1.215771234	0.22407208	0.437651784
ENSBTAG00000000586	CPLANE1	ENSG00000197603	CPLANE1	359.2570628	-0.133939774	0.149112031	-0.898249278	0.369052667	0.590845525
ENSBTAG00000000590	POLE	ENSG00000177084	POLE	154.9445974	0.959084419	0.218399297	4.391426309	1.13E-05	0.000169871
ENSBTAG00000000598	CST3	ENSG00000101439	CST3	16686.14552	-0.703561204	0.083627477	-8.413038743	4.00E-17	5.34E-15
ENSBTAG00000000599	CCNI	ENSG00000118816	CCNI	1264.60787	0.102426241	0.102627323	0.99804066	0.318259642	0.540100001
ENSBTAG00000000602	RXRB	ENSG00000204231	RXRB	658.3889206	-0.129746334	0.120887779	-1.073279162	0.283145882	0.504307071
ENSBTAG00000000603	JAM2	ENSG00000154721	JAM2	26.65121758	-0.496878503	0.484874036	-1.024757909	0.305477432	0.527535684
ENSBTAG00000000604	GPNMB	ENSG00000136235	GPNMB	102057.0441	-0.487296184	0.093901876	-5.189419022	2.11E-07	4.99E-06
ENSBTAG00000000605	ATP5PF	ENSG00000154723	ATP5PF	1735.416348	-0.055726663	0.09363217	-0.595165772	0.551732667	0.742452858
ENSBTAG00000000607	ABCF2	ENSG00000033050	ABCF2	462.2260263	0.382245788	0.150259093	2.543911195	0.010961895	0.050994145
ENSBTAG00000000608	PRCC	ENSG00000143294	PRCC	565.6769003	0.091440875	0.123614983	0.739723234	0.459467947	0.672220643
ENSBTAG00000000613	ELAVL1	ENSG00000066044	ELAVL1	908.5788181	0.162667314	0.110373588	1.473788396	0.140538574	0.32449143
ENSBTAG00000000620	MCMDC2	ENSG00000178460	MCMDC2	16.02236688	-0.151660954	0.627481132	-0.24169803	0.809014156	0.904727481
ENSBTAG00000000621	CATSPERG	ENSG00000099338	CATSPERG	388.6630637	-0.561558602	0.141700853	-3.962986742	7.40E-05	0.000837163
ENSBTAG00000000622	NA	NA	NA	14156.19304	0.023802611	0.074627831	0.31895086	0.749763776	0.869717196
ENSBTAG00000000623	CPEB1	ENSG00000260836		167.5681907	0.048918864	0.199028318	0.245788459	0.805845992	0.902483618
ENSBTAG00000000625	SMAD6	ENSG00000137834	SMAD6	89.10514457	-0.465461989	0.282587668	-1.647141904	0.099528882	0.257052524
ENSBTAG00000000629	MMS22L	ENSG00000146263	MMS22L	28.66119399	1.133756621	0.472942427	2.397240247	0.016519089	0.070391592
ENSBTAG00000000630	LSM14A	ENSG00000257103	LSM14A	809.3629638	0.202441946	0.110629176	1.829914622	0.067262707	0.19511679
ENSBTAG00000000634	MLPH	ENSG00000115648	MLPH	69.70546148	0.871208573	0.345512309	2.52149793	0.011685636	0.053737499
ENSBTAG00000000638	CDT1	ENSG00000167513	CDT1	124.7968869	1.489464821	0.248568601	5.992168025	2.07E-09	7.61E-08
ENSBTAG00000000639	APRT	ENSG00000198931	APRT	2726.238041	-0.087872449	0.08935461	-0.983412601	0.325404411	0.546591463
ENSBTAG00000000640	SELENOS	ENSG00000131871	SELENOS	688.3898409	-0.127908546	0.118420042	-1.08012583	0.280086151	0.501367693
ENSBTAG00000000641	SKAP1	ENSG00000141293	SKAP1	33.85010896	-0.279449024	0.426037316	-0.655926169	0.51187163	0.712701059
ENSBTAG00000000642	INTS1	ENSG00000164880	INTS1	1420.825617	0.11471605	0.0955262	1.200885735	0.229795529	0.444600621
ENSBTAG00000000646	ANAPC4	ENSG00000053900	ANAPC4	282.142719	0.023756048	0.159880214	0.148586542	0.881879893	0.943494292
ENSBTAG00000000647	SELENOO	ENSG00000073169	SELENOO	973.5963576	-0.098495927	0.104899843	-0.938952093	0.347755341	0.57011328
ENSBTAG00000000650	TUBGCP6	ENSG00000128159	TUBGCP6	869.002707	-0.109458277	0.108924717	-1.004898433	0.314945759	0.537301096
ENSBTAG00000000653	PPP1R16B	ENSG00000101445	PPP1R16B	135.6728897	-0.037082547	0.232821919	-0.159274297	0.87345277	0.940305831
ENSBTAG00000000656	NFATC1	ENSG00000131196	NFATC1	352.5024334	-0.011094507	0.151350269	-0.073303515	0.941564595	0.97222528
ENSBTAG00000000658	WDR97	ENSG00000179698	WDR97	35.03268055	-0.82074663	0.421425983	-1.947546338	0.05146927	0.161149377
ENSBTAG00000000660	FAM83D	ENSG00000101447	FAM83D	12.39445362	-0.197647164	0.702174197	-0.281478819	0.778343172	0.886658391
ENSBTAG00000000662	TCF20	ENSG00000100207	TCF20	673.4982012	0.164651047	0.11922883	1.380966729	0.167289191	0.364552006
ENSBTAG00000000664	SLC22A15	ENSG00000163393	SLC22A15	132.9366085	-0.028266246	0.220153648	-0.128393265	0.897837761	0.9513575
ENSBTAG00000000666	GHDC	ENSG00000167925	GHDC	1923.876589	-0.268081895	0.094587508	-2.83422092	0.004593756	0.025966526
ENSBTAG00000000668	SLC22A5	ENSG00000197375	SLC22A5	58.6935106	0.295540041	0.332573106	0.888646845	0.374192907	0.595546457
ENSBTAG00000000670	RRP9	ENSG00000114767	RRP9	310.8546211	0.658547584	0.159544838	4.127664633	3.66E-05	0.000459654
ENSBTAG00000000671	PARP3	ENSG00000041880	PARP3	1476.048699	-0.233171772	0.102005202	-2.285881193	0.02226121	0.087593175
ENSBTAG00000000672	OTULINL	ENSG00000145569	OTULINL	358.8978368	-0.365906185	0.153528207	-2.383315693	0.017157474	0.072490618
ENSBTAG00000000675	PGS1	ENSG00000087157	PGS1	1783.172769	-0.229577953	0.091317865	-2.514052996	0.01193525	0.054692789
ENSBTAG00000000676	DOP1A	ENSG00000083097	DOP1A	206.1439603	0.273008345	0.183719974	1.486002522	0.137278454	0.319724786
ENSBTAG00000000678	CSDE1	ENSG00000009307	CSDE1	3294.411807	-0.066329491	0.089758365	-0.738978375	0.459920129	0.672279355
ENSBTAG00000000679	PGM3	ENSG00000013375	PGM3	401.19522	0.648532021	0.151733733	4.274145285	1.92E-05	0.000265291
ENSBTAG00000000682		ENSG00000273217		58.91758076	-0.164872736	0.339096747	-0.486211495	0.626817222	0.794548039
ENSBTAG00000000683	WDR37	ENSG00000047056	WDR37	384.2073235	0.376911452	0.163599637	2.303864848	0.021230231	0.08460441
ENSBTAG00000000684	ARHGEF10L	ENSG00000074964	ARHGEF10L	577.5642208	0.109558915	0.124074839	0.883006707	0.377232648	0.598086966
ENSBTAG00000000686	NANP	ENSG00000170191	NANP	60.62333865	0.450374629	0.325262759	1.384648616	0.166159938	0.362777228
ENSBTAG00000000687	POC1B	ENSG00000139323	POC1B	82.84492798	0.334394818	0.275035104	1.215825953	0.22405123	0.437651784
ENSBTAG00000000694	TAF10	ENSG00000166337	TAF10	2061.588336	-0.213741636	0.099707553	-2.143685504	0.032058095	0.114671112
ENSBTAG00000000695	UBAP2	ENSG00000137073	UBAP2	824.0333708	0.520491075	0.109449834	4.75552181	1.98E-06	3.66E-05
ENSBTAG00000000696	ILK	ENSG00000166333	ILK	1765.844362	0.035281561	0.091302553	0.386424687	0.69918217	0.837502989
ENSBTAG00000000697	RRP8	ENSG00000132275	RRP8	53.51776183	0.23023755	0.34209268	0.673026827	0.500930224	0.704362295
ENSBTAG00000000699	AOPEP	ENSG00000148120	AOPEP	632.2212292	-0.058782078	0.119128297	-0.493435054	0.621705219	0.791701247
ENSBTAG00000000700	PARVA	ENSG00000197702	PARVA	17.12398681	-0.092886969	0.580898411	-0.159902261	0.872958068	0.94018708
ENSBTAG00000000704	GUSB	ENSG00000169919	GUSB	6422.687527	-0.077072665	0.081225466	-0.948873163	0.342685125	0.565230375
ENSBTAG00000000705	COX7A2L	ENSG00000115944	COX7A2L	1200.543634	0.258777744	0.100675312	2.570419087	0.010157555	0.047934097
ENSBTAG00000000710	PIP5K1C	ENSG00000186111	PIP5K1C	563.4769778	-0.33997496	0.124365752	-2.733670283	0.006263273	0.033072422
ENSBTAG00000000711	NDRG1	ENSG00000104419	NDRG1	1591.53784	-0.204236887	0.096794694	-2.110000845	0.034858283	0.121847148
ENSBTAG00000000712	FBXW2	ENSG00000119402	FBXW2	475.855956	0.057378777	0.134091622	0.427907246	0.668718652	0.819175405
ENSBTAG00000000713	AGFG2	ENSG00000106351	AGFG2	117.2217185	0.753804555	0.235619453	3.199245837	0.001377876	0.009900001
ENSBTAG00000000715		ENSG00000281887	GIMAP1-GIMAP5	18.29802003	-0.23517221	0.601217318	-0.391160072	0.69567892	0.835729097
ENSBTAG00000000717	PLPP2	ENSG00000141934	PLPP2	242.5792189	0.119245142	0.170380257	0.699876523	0.48400442	0.690832626
ENSBTAG00000000720	CTSL	ENSG00000135047	CTSL	79.6678243	0.839276462	0.283579288	2.959583077	0.003080556	0.018946717
ENSBTAG00000000721	GPATCH1	ENSG00000076650	GPATCH1	305.8079778	-0.150417038	0.153428722	-0.980370796	0.32690312	0.547555017
ENSBTAG00000000725	USP42	ENSG00000106346	USP42	114.8468458	0.39389891	0.23160303	1.700750244	0.088989896	0.236760361
ENSBTAG00000000727	RNF169	ENSG00000166439	RNF169	116.5994998	0.034925033	0.230128015	0.151763501	0.87937347	0.941969341
ENSBTAG00000000735	BCL2A1	ENSG00000140379	BCL2A1	1555.456935	-0.284848868	0.108850738	-2.616875844	0.008873861	0.043086756
ENSBTAG00000000736	LRP8	ENSG00000157193	LRP8	388.4797065	0.482488833	0.141296399	3.414728437	0.000638456	0.005234836
ENSBTAG00000000737	DMXL2	ENSG00000104093	DMXL2	325.4195064	0.173692891	0.151252992	1.148360031	0.250819966	0.467560315
ENSBTAG00000000738	DAPK1	ENSG00000196730	DAPK1	1806.465761	-0.097242455	0.090888586	-1.069908325	0.284660576	0.506126585
ENSBTAG00000000744	DCTN6	ENSG00000104671	DCTN6	345.8369462	0.192387999	0.147384467	1.305347862	0.191774423	0.39815535
ENSBTAG00000000746	KAT2B	ENSG00000114166	KAT2B	690.9982147	0.062048131	0.115212923	0.538551838	0.590196128	0.768021133
ENSBTAG00000000748	GAR1	ENSG00000109534	GAR1	306.5795953	0.135466858	0.161588904	0.838342577	0.40183833	0.620471459
ENSBTAG00000000750	MSL2	ENSG00000174579	MSL2	137.6820502	0.160964116	0.2370361	0.67907005	0.497093478	0.701745819
ENSBTAG00000000752	SGO1	ENSG00000129810	SGO1	52.46536103	0.48292928	0.367029841	1.315776611	0.188249032	0.39358452
ENSBTAG00000000753	PIAS4	ENSG00000105229	PIAS4	233.5431549	0.157006057	0.17014119	0.922798635	0.356112152	0.577868675
ENSBTAG00000000754	PPP2R5A	ENSG00000066027	PPP2R5A	1242.841084	-0.280209038	0.099739256	-2.809415761	0.004963151	0.027615023
ENSBTAG00000000758	PACC1	ENSG00000065600	PACC1	165.2096778	-0.23797111	0.200799748	-1.185116579	0.235971357	0.451111038
ENSBTAG00000000759	NENF	ENSG00000117691	NENF	1304.81158	-0.162871753	0.098751681	-1.649306122	0.099084936	0.256345819
ENSBTAG00000000764	GIPC1	ENSG00000123159	GIPC1	539.0194493	0.124014329	0.124895294	0.992946372	0.32073609	0.54211988
ENSBTAG00000000767	DCP2	ENSG00000172795	DCP2	98.79334081	-0.025825925	0.25885824	-0.099768603	0.920528035	0.962901917
ENSBTAG00000000770	PGM2L1	ENSG00000165434	PGM2L1	98.6100887	0.219752051	0.256670251	0.856164867	0.391906593	0.611600621
ENSBTAG00000000771	DNAJB6	ENSG00000105993	DNAJB6	472.8792029	0.165404355	0.137334563	1.204389861	0.228438929	0.443034391
ENSBTAG00000000773	TTC9C	ENSG00000162222	TTC9C	226.9648246	0.114129002	0.174630159	0.653546918	0.513403753	0.713507228
ENSBTAG00000000778	NA	NA	NA	8282.398493	0.397689122	0.083693751	4.751718204	2.02E-06	3.72E-05
ENSBTAG00000000781	HIP1	ENSG00000127946	HIP1	189.8432647	0.304769452	0.187968894	1.621382373	0.104935659	0.266520277
ENSBTAG00000000782	KDR	ENSG00000128052	KDR	20.56781395	-1.085768893	0.541133321	-2.006472066	0.044805906	0.145079489
ENSBTAG00000000784	MTERF4	ENSG00000122085	MTERF4	219.1005041	0.11060993	0.17745146	0.623324995	0.533070976	0.728620214
ENSBTAG00000000785	PASK	ENSG00000115687	PASK	168.3881623	0.179589159	0.19775837	0.90812419	0.363812611	0.585227201
ENSBTAG00000000786	NQO2	ENSG00000124588	NQO2	344.3081146	-0.141465715	0.153576847	-0.921139596	0.35697755	0.578668616
ENSBTAG00000000789	NA	NA	NA	1003.020558	0.131310043	0.120669217	1.08818178	0.276514866	0.49747862
ENSBTAG00000000797	MRPL9	ENSG00000143436	MRPL9	792.0374296	0.017220577	0.118648334	0.145139644	0.884600618	0.944776876
ENSBTAG00000000799	ICA1	ENSG00000003147	ICA1	363.906656	0.328442869	0.145011531	2.26494311	0.023516171	0.09089117
ENSBTAG00000000803	ZNF667	ENSG00000198046	ZNF667	51.70018396	0.11023516	0.34435766	0.320118218	0.748878716	0.86922798
ENSBTAG00000000806	ATAD1	ENSG00000138138	ATAD1	512.8407748	0.260721812	0.130963204	1.99080203	0.046502656	0.148861194
ENSBTAG00000000807	TMED3	ENSG00000166557	TMED3	950.9460386	-0.024025339	0.105190982	-0.22839733	0.819337365	0.911433994
ENSBTAG00000000808	COX14	ENSG00000178449	COX14	1138.274958	-0.207434997	0.101233484	-2.049074957	0.040454786	0.135248249
ENSBTAG00000000810	COPE	ENSG00000105669	COPE	2422.826866	-0.201873267	0.088160401	-2.289840614	0.022030558	0.087016153
ENSBTAG00000000811	DDX49	ENSG00000105671	DDX49	310.082982	0.028451133	0.152864876	0.186119495	0.852351054	0.929606353
ENSBTAG00000000812	CD300A	ENSG00000167851	CD300A	173.322431	0.995358869	0.205253969	4.849401327	1.24E-06	2.42E-05
ENSBTAG00000000813	HOMER3	ENSG00000268193		442.8749842	-0.251613525	0.138081654	-1.822208226	0.068423397	0.197058115
ENSBTAG00000000815	EPHA2	ENSG00000142627	EPHA2	59.59115524	-0.091369942	0.321611178	-0.284100641	0.776333256	0.88558321
ENSBTAG00000000816	PRDM1	ENSG00000057657	PRDM1	674.6220592	0.066440614	0.116188009	0.571837103	0.567432338	0.752098951
ENSBTAG00000000817	SYNJ2	ENSG00000078269	SYNJ2	15.37089877	-0.082689499	0.623003071	-0.132727273	0.894409073	0.949483711
ENSBTAG00000000820	GNG11	ENSG00000127920	GNG11	110.0657931	0.525754623	0.250096397	2.102207907	0.035535067	0.123345682
ENSBTAG00000000824	TSEN54	ENSG00000182173	TSEN54	66.88492217	0.075003857	0.30030835	0.249756148	0.802775934	0.9013192
ENSBTAG00000000825	MRPS26	ENSG00000125901	MRPS26	813.9474251	0.406824588	0.110092794	3.695288063	0.000219638	0.002137898
ENSBTAG00000000827	TAOK1	ENSG00000160551	TAOK1	76.15577189	0.168418806	0.286678676	0.587482849	0.556879466	0.745305945
ENSBTAG00000000829	SHPK	ENSG00000262304		141.9992795	0.006714652	0.215472994	0.031162382	0.97514004	0.990104828
ENSBTAG00000000830	GPR137B	ENSG00000077585	GPR137B	851.4707244	0.221079996	0.145855545	1.515746249	0.129583528	0.307096903
ENSBTAG00000000831	CTNS	ENSG00000040531	CTNS	3571.127084	-0.548434862	0.086397817	-6.34778612	2.18E-10	1.00E-08
ENSBTAG00000000833	TAX1BP3	ENSG00000213977	TAX1BP3	1961.156376	-0.242066456	0.091549387	-2.644107885	0.008190655	0.040400729
ENSBTAG00000000837	PARP1	ENSG00000143799	PARP1	1309.339883	1.054417415	0.098590981	10.69486683	1.08E-26	6.69E-24
ENSBTAG00000000838	CCDC88C	ENSG00000015133	CCDC88C	128.8053757	0.390425969	0.222192013	1.757155728	0.078891269	0.218109092
ENSBTAG00000000842	UBASH3B	ENSG00000154127	UBASH3B	58.75874911	0.253336669	0.337590732	0.750425426	0.452998522	0.667038442
ENSBTAG00000000843	NDRG2	ENSG00000165795	NDRG2	581.0889111	0.171283664	0.127989015	1.338268474	0.180808935	0.383983438
ENSBTAG00000000848	SNRNP200	ENSG00000144028	SNRNP200	2806.671454	0.175345074	0.085392046	2.053412259	0.040032611	0.134367977
ENSBTAG00000000851	CYP20A1	ENSG00000119004	CYP20A1	616.623761	0.077805305	0.119949851	0.648648614	0.516565525	0.715537342
ENSBTAG00000000854	SEC16B	ENSG00000120341	SEC16B	30.02338756	-0.558904733	0.464037808	-1.204437921	0.228420363	0.443034391
ENSBTAG00000000855	NXN	ENSG00000167693	NXN	17.53213704	0.890935259	0.583561448	1.526720557	0.126830513	0.302475687
ENSBTAG00000000856	FBXL6	ENSG00000182325	FBXL6	135.4838029	0.266937793	0.228732019	1.167032911	0.243197079	0.459553009
ENSBTAG00000000857	SLC52A2	ENSG00000132517	SLC52A1	996.0659657	-0.351916047	0.112283505	-3.134174053	0.001723386	0.011881136
ENSBTAG00000000859	SLC38A1	ENSG00000111371	SLC38A1	71.6043336	0.223291907	0.298556404	0.747905267	0.4545173	0.667709222
ENSBTAG00000000868	ZFP1	ENSG00000184517	ZFP1	102.3403022	-0.474517315	0.24878683	-1.907324899	0.056478528	0.172276835
ENSBTAG00000000869	OBI1	ENSG00000152193	OBI1	110.2637868	0.223996389	0.243389253	0.920321613	0.357404718	0.579209993
ENSBTAG00000000871	TRIM27	ENSG00000204713	TRIM27	413.7700803	0.211991689	0.140666603	1.507050609	0.131797685	0.310744543
ENSBTAG00000000873	SLC13A3	ENSG00000158296	SLC13A3	14.29329037	-0.190738484	0.639795364	-0.298124204	0.765608369	0.879529762
ENSBTAG00000000874	CAST	ENSG00000153113	CAST	2407.903785	0.425849373	0.088325205	4.821379947	1.43E-06	2.71E-05
ENSBTAG00000000875	CEP131	ENSG00000141577	CEP131	126.0988152	-0.395607837	0.225370059	-1.755369982	0.079196043	0.218805694
ENSBTAG00000000877	ETFBKMT	ENSG00000139160	ETFBKMT	60.74039771	-0.221657999	0.314602005	-0.704566389	0.481080121	0.688206457
ENSBTAG00000000878	RB1CC1	ENSG00000023287	RB1CC1	839.6634662	-0.088979367	0.11827317	-0.752320807	0.451858158	0.665946989
ENSBTAG00000000879	C14H8orf33	ENSG00000182307	C8orf33	149.5540331	0.242662295	0.211836814	1.145515223	0.251995793	0.468998044
ENSBTAG00000000880	GINM1	ENSG00000055211	GINM1	605.0977896	-0.214971884	0.123679486	-1.738136952	0.082186685	0.224720743
ENSBTAG00000000892	CGAS	ENSG00000164430	CGAS	29.69518973	-0.047594201	0.45187211	-0.105326706	0.916116572	0.960550737
ENSBTAG00000000894	PGK1	ENSG00000102144	PGK1	6411.813259	0.683366898	0.08089443	8.447638426	2.97E-17	4.06E-15
ENSBTAG00000000895	TAF9B	ENSG00000187325	TAF9B	25.53154234	1.175731452	0.491203199	2.393574499	0.016685093	0.070856064
ENSBTAG00000000897	IQGAP2	ENSG00000145703	IQGAP2	1602.018345	0.445432818	0.097331935	4.576430297	4.73E-06	7.96E-05
ENSBTAG00000000898	F2RL2	ENSG00000164220	F2RL2	147.7407265	-0.035486404	0.211576013	-0.167724136	0.866800307	0.936979548
ENSBTAG00000000900	LRRC8C	ENSG00000171488	LRRC8C	126.6632523	0.494736042	0.233555802	2.118277676	0.034151558	0.12011994
ENSBTAG00000000902	OGT	ENSG00000147162	OGT	1899.882804	0.090443819	0.098977373	0.913782778	0.360830998	0.582030794
ENSBTAG00000000911	UBE2H	ENSG00000186591	UBE2H	90.49882118	0.264543972	0.270575173	0.977709701	0.328217923	0.548943592
ENSBTAG00000000917	BMP1	ENSG00000168487	BMP1	1146.062281	-0.578851295	0.10865258	-5.327543031	9.96E-08	2.57E-06
ENSBTAG00000000918	ERMARD	ENSG00000130023	ERMARD	293.9863834	-0.496744522	0.158541284	-3.133218747	0.001729005	0.011900075
ENSBTAG00000000920	DNAH17	ENSG00000187775	DNAH17	73.48320733	-1.070229906	0.295453759	-3.622326249	0.000291966	0.002716416
ENSBTAG00000000928	SPECC1	ENSG00000128487	SPECC1	269.0039408	0.047713308	0.169823476	0.280958256	0.778742418	0.886713032
ENSBTAG00000000933	CCDC183	ENSG00000213213	CCDC183	30.74060945	-0.38241723	0.460832175	-0.829840561	0.406628935	0.624771033
ENSBTAG00000000936	SLC39A2	ENSG00000165794	SLC39A2	22.38603427	0.151289488	0.517001898	0.292628496	0.76980613	0.882394891
ENSBTAG00000000937	ITPRID2	ENSG00000138434	ITPRID2	507.1104762	0.370549736	0.128269928	2.88882781	0.003866808	0.022682594
ENSBTAG00000000939	KIF16B	ENSG00000089177	KIF16B	338.509093	0.539959927	0.149609886	3.609119302	0.000307238	0.002833065
ENSBTAG00000000940	TBCC	ENSG00000124659	TBCC	496.5234494	0.06114108	0.130862008	0.467217953	0.64034395	0.801767254
ENSBTAG00000000941	PLEKHB2	ENSG00000115762	PLEKHB2	2896.334728	0.18365291	0.089239178	2.05798524	0.03959155	0.133402811
ENSBTAG00000000942	SIPA1L2	ENSG00000116991	SIPA1L2	27.40359297	-0.272594435	0.466761782	-0.584011899	0.559212306	0.746772656
ENSBTAG00000000943	ZNF286A	ENSG00000187607	ZNF286A	17.53227786	0.653366453	0.608948476	1.072942095	0.283297097	0.504351607
ENSBTAG00000000944	LPCAT1	ENSG00000153395	LPCAT1	2221.025199	0.285520145	0.098416946	2.901127874	0.003718221	0.021886586
ENSBTAG00000000946	MEAK7	ENSG00000140950	MEAK7	47.0171337	0.1720312	0.353407956	0.486777949	0.626415699	0.794363103
ENSBTAG00000000948	RAB2A	ENSG00000104388	RAB2A	1220.284077	-0.079142583	0.100939243	-0.78406159	0.433003972	0.649009932
ENSBTAG00000000949	DNAJC9	ENSG00000213551	DNAJC9	64.20586739	1.08052141	0.344592921	3.135645986	0.001714761	0.011841375
ENSBTAG00000000950	MRPS16	ENSG00000182180	MRPS16	562.6495797	-0.098669429	0.128801265	-0.766059473	0.443640916	0.65831857
ENSBTAG00000000951	JAKMIP3	ENSG00000188385	JAKMIP3	47.50198957	0.938400834	0.353423079	2.655177008	0.00792668	0.03937571
ENSBTAG00000000955	RBM41	ENSG00000089682	RBM41	22.76969763	0.350802932	0.509699115	0.688254936	0.491292254	0.697039461
ENSBTAG00000000957	CDKN2AIP	ENSG00000168564	CDKN2AIP	216.9267101	-0.084261813	0.19043513	-0.442469899	0.658149207	0.812958572
ENSBTAG00000000958	ZSWIM3	ENSG00000132801	ZSWIM3	12.39813424	-0.461318587	0.700609554	-0.658453178	0.510246974	0.711905926
ENSBTAG00000000959	ZSWIM1	ENSG00000168612	ZSWIM1	54.10782859	-0.388152489	0.33756724	-1.149852363	0.250204684	0.466623289
ENSBTAG00000000960	SPATA25	ENSG00000149634	SPATA25	12.30495751	-0.660504994	0.692430224	-0.953893938	0.340137332	0.562371248
ENSBTAG00000000961	NEURL2	ENSG00000124257	NEURL2	271.8418858	-0.39378705	0.185195282	-2.126334133	0.033475448	0.118344658
ENSBTAG00000000962	STAP1	ENSG00000035720	STAP1	91.6036174	0.075656436	0.258897487	0.292225456	0.77011425	0.88250393
ENSBTAG00000000964	FCRL5	ENSG00000143297	FCRL5	41.61493439	0.176494706	0.386039083	0.45719388	0.647531697	0.806532892
ENSBTAG00000000967	DET1	ENSG00000173867		271.331071	0.286867446	0.164429093	1.744627067	0.081049806	0.222296798
ENSBTAG00000000974	IARS1	ENSG00000196305	IARS1	513.7227429	0.538579875	0.127243765	4.232662202	2.31E-05	0.000308335
ENSBTAG00000000977	CADM1	ENSG00000182985	CADM1	8687.872651	-0.786644525	0.082361501	-9.551119352	1.28E-21	3.32E-19
ENSBTAG00000000978	ASH2L	ENSG00000129691	ASH2L	477.6972745	-0.086690954	0.131894149	-0.657276719	0.511003003	0.712225108
ENSBTAG00000000979	SMIM19	ENSG00000176209	SMIM19	550.0728373	-0.144301492	0.128940428	-1.119133032	0.26308339	0.482106226
ENSBTAG00000000981	KLHDC8B	ENSG00000185909	KLHDC8B	214.6794128	-0.453742175	0.179754578	-2.524231537	0.011595153	0.053380649
ENSBTAG00000000985	RAB10	ENSG00000084733	RAB10	1434.341228	-0.095424733	0.09951187	-0.958928145	0.337594945	0.560022155
ENSBTAG00000000988	BRCA2	ENSG00000139618	BRCA2	272.2782892	1.272158686	0.185385787	6.862223388	6.78E-12	4.17E-10
ENSBTAG00000000990	PSMA2	ENSG00000106588	PSMA2	794.3986434	0.317879074	0.110460685	2.877757587	0.004005128	0.023328837
ENSBTAG00000000991	MRPL32	ENSG00000106591	MRPL32	122.6306119	0.355769652	0.230216061	1.545372858	0.122256102	0.295655271
ENSBTAG00000000993	N4BP2L1	ENSG00000139597	N4BP2L1	153.9330739	-0.103636151	0.227368983	-0.45580602	0.648529475	0.807009848
ENSBTAG00000000995	TENT5A	ENSG00000112773	TENT5A	1178.104255	-0.422533289	0.104895478	-4.028136362	5.62E-05	0.000664281
ENSBTAG00000000998	SLC39A6	ENSG00000141424	SLC39A6	243.4506382	0.503007452	0.171384344	2.934967335	0.003335828	0.020147883
ENSBTAG00000001002	TCF7	ENSG00000081059	TCF7	160.3050923	-0.853358131	0.211744987	-4.030122005	5.57E-05	0.000661209
ENSBTAG00000001005	ZNF280B	ENSG00000275004	ZNF280B	42.05800426	0.25745755	0.370736957	0.694448032	0.487401281	0.693484719
ENSBTAG00000001007	SLC25A43	ENSG00000077713	SLC25A43	128.6080102	0.331481447	0.221976447	1.493318105	0.135353938	0.316785813
ENSBTAG00000001009	HCLS1	ENSG00000180353	HCLS1	1675.183143	0.019423932	0.09491672	0.204641837	0.837851966	0.922290111
ENSBTAG00000001013	SLC30A5	ENSG00000145740	SLC30A5	289.0253163	0.112058515	0.16149372	0.693887755	0.487752603	0.693759567
ENSBTAG00000001014	MAPK7	ENSG00000166484	MAPK7	523.0889083	0.473407465	0.130859858	3.617667575	0.00029727	0.002755454
ENSBTAG00000001015	TM9SF4	ENSG00000101337	TM9SF4	1117.052169	-0.187105382	0.102122615	-1.832164032	0.066926986	0.194460597
ENSBTAG00000001016	NAA35	ENSG00000135040	NAA35	272.1309124	0.485030004	0.160589834	3.020303291	0.002525217	0.016138674
ENSBTAG00000001017	SLK	ENSG00000065613	SLK	116.4857875	0.15491339	0.231609425	0.668856158	0.503587239	0.70658003
ENSBTAG00000001021	CYP1A1	ENSG00000140465	CYP1A1	32.86273104	0.227823726	0.421561542	0.540428153	0.588901797	0.767213593
ENSBTAG00000001022	AMDHD2	ENSG00000259784		7427.922041	-0.481921997	0.083281001	-5.786697915	7.18E-09	2.39E-07
ENSBTAG00000001023	ZNF598	ENSG00000167962	ZNF598	768.6212629	0.087084633	0.118162303	0.736991668	0.461127416	0.67295279
ENSBTAG00000001024	ARID1A	ENSG00000117713	ARID1A	1876.482095	-0.208193687	0.090975023	-2.288470847	0.022110116	0.087231328
ENSBTAG00000001029	RASGRP2	ENSG00000068831	RASGRP2	97.88414901	0.445336233	0.256963203	1.733073947	0.083082526	0.226472764
ENSBTAG00000001030	MTMR3	ENSG00000100330	MTMR3	692.1197404	0.023865649	0.116936977	0.204089842	0.838283293	0.922502562
ENSBTAG00000001035	SF1	ENSG00000168066	SF1	3133.348808	-0.087074626	0.083926845	-1.03750625	0.299499984	0.52057348
ENSBTAG00000001036	HIBADH	ENSG00000106049	HIBADH	593.5697485	0.305659292	0.123530025	2.47437245	0.013347047	0.059742094
ENSBTAG00000001037	MAP4K2	ENSG00000168067	MAP4K2	213.4124059	0.248583085	0.1777769	1.398286756	0.162026973	0.356459342
ENSBTAG00000001038	SNRPB	ENSG00000125835	SNRPB	1869.509133	-0.133992135	0.090709412	-1.477158024	0.139633283	0.323210746
ENSBTAG00000001042	MXD1	ENSG00000059728	MXD1	110.9942691	0.303293075	0.242875486	1.248759518	0.211753044	0.422215326
ENSBTAG00000001044	SUPV3L1	ENSG00000156502	SUPV3L1	224.9018166	-0.139556009	0.178312395	-0.782648951	0.433833287	0.649283825
ENSBTAG00000001050	LDLRAP1	ENSG00000157978	LDLRAP1	102.4593063	-0.040234189	0.25287943	-0.159104237	0.87358675	0.940305831
ENSBTAG00000001051	OSCAR	ENSG00000170909	OSCAR	113.2357427	-0.403285353	0.24714279	-1.631790887	0.102723546	0.262908511
ENSBTAG00000001055	HNRNPL	ENSG00000268083		3887.286001	-0.052403845	0.081061661	-0.646468925	0.517975716	0.716098114
ENSBTAG00000001057	ARFGAP3	ENSG00000242247	ARFGAP3	733.4725638	0.093660887	0.118163436	0.792638484	0.42798848	0.645278002
ENSBTAG00000001059	IDH3G	ENSG00000067829	IDH3G	1078.439106	-0.066884998	0.108378323	-0.617143686	0.537139956	0.731813592
ENSBTAG00000001060	CXCR4	ENSG00000121966	CXCR4	3472.373384	-0.084974815	0.082096047	-1.035065855	0.300638157	0.521845035
ENSBTAG00000001061	PRKCA	ENSG00000154229	PRKCA	113.0308206	0.113428164	0.250817929	0.452233076	0.651101082	0.808588703
ENSBTAG00000001066	NA	NA	NA	2556.659909	-0.674451779	0.093560911	-7.208691846	5.65E-13	4.20E-11
ENSBTAG00000001068	ZCWPW1	ENSG00000078487	ZCWPW1	43.7301732	0.350024407	0.371433629	0.942360571	0.346008067	0.568598661
ENSBTAG00000001069	TP53	ENSG00000141510	TP53	697.1522228	0.253299449	0.129037648	1.962988728	0.049647484	0.156748342
ENSBTAG00000001071	WRAP53	ENSG00000141499	WRAP53	627.908053	0.127450966	0.123575997	1.031356967	0.302373453	0.524081657
ENSBTAG00000001074	SAYSD1	ENSG00000112167	SAYSD1	82.19797045	-0.713136474	0.277914155	-2.566031493	0.010286949	0.048361109
ENSBTAG00000001077	OSBPL5	ENSG00000021762	OSBPL5	395.8879979	0.317846789	0.140074696	2.269123534	0.023260815	0.09010032
ENSBTAG00000001078	SRL	ENSG00000185739	SRL	214.2610504	0.032935268	0.188812175	0.174434029	0.861524373	0.934096691
ENSBTAG00000001081	PALLD	ENSG00000129116	PALLD	34.11278772	0.392348401	0.41882748	0.936778076	0.348872725	0.571191777
ENSBTAG00000001083	MAP3K20	ENSG00000091436	MAP3K20	158.4891647	0.350752745	0.209088781	1.677530202	0.093438849	0.245185748
ENSBTAG00000001085	FAM20A	ENSG00000108950	FAM20A	2663.534574	-0.016175123	0.086902822	-0.186128855	0.852343714	0.929606353
ENSBTAG00000001086	FHL2	ENSG00000115641	FHL2	37.83600778	-0.503973137	0.400034302	-1.259824806	0.207732569	0.417050353
ENSBTAG00000001092	PHOSPHO2	ENSG00000144362	PHOSPHO2	151.821755	-0.099329538	0.207831678	-0.477932618	0.632698165	0.797367757
ENSBTAG00000001093	KLHL23	ENSG00000213160	KLHL23	63.32807788	-0.122030571	0.306273246	-0.398436928	0.690308142	0.832737792
ENSBTAG00000001096	PRKRA	ENSG00000180228	PRKRA	55.01341853	0.095462007	0.328110703	0.290944509	0.77109376	0.882812511
ENSBTAG00000001097	FKBP7	ENSG00000079150	FKBP7	79.72975047	0.423583333	0.276488819	1.532008904	0.125520237	0.30032274
ENSBTAG00000001098	PLEKHA3	ENSG00000116095	PLEKHA3	103.2483363	0.057348007	0.245211168	0.23387192	0.815084413	0.908759155
ENSBTAG00000001104	CMTM4	ENSG00000183723	CMTM4	72.93181775	0.368067449	0.287094893	1.282041087	0.199828234	0.407792635
ENSBTAG00000001105	ANXA4	ENSG00000196975	ANXA4	2144.186132	-0.052569902	0.092562526	-0.567939362	0.570076143	0.753377212
ENSBTAG00000001107	CACYBP	ENSG00000116161	CACYBP	1194.642189	0.365364459	0.113488851	3.219386352	0.001284653	0.009300078
ENSBTAG00000001108	GMCL1	ENSG00000244234	GMCL2	526.9222323	-0.05862962	0.125435974	-0.467406744	0.640208899	0.801767254
ENSBTAG00000001109	MRPS14	ENSG00000120333	MRPS14	459.2710982	-0.090338029	0.1347351	-0.670486229	0.502547882	0.705997986
ENSBTAG00000001110	SLC16A5	ENSG00000170190	SLC16A5	463.9171902	-0.118509439	0.134301186	-0.88241543	0.377552194	0.598364628
ENSBTAG00000001113	NDUFAF7	ENSG00000003509	NDUFAF7	131.5012603	0.301501763	0.228931061	1.316998056	0.187839276	0.393177894
ENSBTAG00000001114	PRKD3	ENSG00000115825	PRKD3	227.0667231	0.436287967	0.176526609	2.471513892	0.013454232	0.060092458
ENSBTAG00000001116	P4HA2	ENSG00000072682	P4HA2	722.4034702	0.413804255	0.117474649	3.522498324	0.0004275	0.003705594
ENSBTAG00000001117	ANKRD50	ENSG00000151458	ANKRD50	84.8109487	0.021747706	0.266550209	0.081589529	0.934973128	0.969284069
ENSBTAG00000001123	SNRNP48	ENSG00000168566	SNRNP48	493.4238015	-0.231243851	0.129294322	-1.788507397	0.073694183	0.207102583
ENSBTAG00000001124	GALC	ENSG00000054983	GALC	330.5771797	-0.087330896	0.148715978	-0.587232772	0.557047385	0.745313943
ENSBTAG00000001126	BMP2K	ENSG00000138756	BMP2K	1983.460124	0.188213123	0.089929875	2.092887619	0.036359188	0.125400861
ENSBTAG00000001131	SLC12A9	ENSG00000146828	SLC12A9	1110.856834	-0.020090682	0.10105739	-0.198804675	0.842415539	0.924856487
ENSBTAG00000001132	NA	NA	NA	80.28629589	0.245046862	0.278445064	0.880054611	0.378829726	0.599319523
ENSBTAG00000001133	VWA8	ENSG00000102763	VWA8	182.7836071	-0.009527043	0.194778684	-0.048912143	0.960989312	0.982488662
ENSBTAG00000001134	SRRT	ENSG00000087087	SRRT	1737.243061	-0.113765094	0.093784078	-1.213053403	0.225109404	0.439177816
ENSBTAG00000001137	CLTA	ENSG00000122705	CLTA	3739.215311	0.029270195	0.091207611	0.320918337	0.748272277	0.86901097
ENSBTAG00000001139	ACHE	ENSG00000087085	ACHE	1170.632408	1.448989516	0.109852669	13.19029872	9.98E-40	1.55E-36
ENSBTAG00000001140	IAH1	ENSG00000134330	IAH1	366.2399933	-0.262431311	0.151705599	-1.729872286	0.083653096	0.22766586
ENSBTAG00000001141	ADAM17	ENSG00000151694	ADAM17	963.1733308	0.158951429	0.1138352	1.396329326	0.162615347	0.357058604
ENSBTAG00000001142	GNE	ENSG00000159921	GNE	383.8587162	-0.334517861	0.143301967	-2.334356384	0.019577069	0.079784578
ENSBTAG00000001143		ENSG00000117228	GBP1	549.797531	0.733002449	0.140985628	5.19912888	2.00E-07	4.79E-06
ENSBTAG00000001144	NAA20	ENSG00000173418	NAA20	1062.520606	-0.320617803	0.104611224	-3.064850887	0.002177785	0.014330266
ENSBTAG00000001146	HIVEP2	ENSG00000010818	HIVEP2	132.328768	0.638989835	0.223701	2.856446034	0.004284128	0.024615866
ENSBTAG00000001151	APLP1	ENSG00000105290	APLP1	26.8015784	-0.316219414	0.473590555	-0.667706336	0.504321065	0.706891163
ENSBTAG00000001156	ST3GAL1	ENSG00000008513	ST3GAL1	97.30735761	0.095183322	0.25675638	0.370714534	0.710850164	0.845574888
ENSBTAG00000001160	GMEB1	ENSG00000162419	GMEB1	261.5591061	-0.220348094	0.166748546	-1.321439371	0.186354906	0.391414579
ENSBTAG00000001161	SINHCAF	ENSG00000139146	SINHCAF	166.357056	0.706624659	0.20048971	3.52449339	0.000424293	0.003682938
ENSBTAG00000001164	ACAD10	ENSG00000111271	ACAD10	586.3080806	0.089565124	0.144002874	0.621967613	0.533963164	0.72951881
ENSBTAG00000001165	AIFM2	ENSG00000042286	AIFM2	154.0843513	0.399701076	0.215306574	1.856427645	0.063392627	0.186462497
ENSBTAG00000001168	BRAP	ENSG00000089234	BRAP	422.9270335	-0.182205085	0.140092411	-1.300606397	0.193393216	0.400252802
ENSBTAG00000001173	PLXNA2	ENSG00000076356	PLXNA2	124.6145053	-0.328823111	0.231895879	-1.417977379	0.156197369	0.348319573
ENSBTAG00000001174	MRPL15	ENSG00000137547	MRPL15	186.461849	0.87421588	0.1961278	4.457378714	8.30E-06	0.000129886
ENSBTAG00000001178	USPL1	ENSG00000132952	USPL1	177.7725508	0.383537022	0.199685877	1.920701791	0.054769314	0.168593999
ENSBTAG00000001179	TEP1	ENSG00000129566	TEP1	1874.264813	0.068685802	0.092486341	0.742658879	0.457688232	0.67056397
ENSBTAG00000001181	RPS6KC1	ENSG00000136643	RPS6KC1	456.3605119	0.358779568	0.13818729	2.596328281	0.009422599	0.045151468
ENSBTAG00000001182	SEPTIN7	ENSG00000122545	SEPTIN7	1408.653662	0.182399516	0.100161516	1.821053867	0.068598669	0.197307132
ENSBTAG00000001183	KLHL33	ENSG00000185271	KLHL33	47.13950869	0.582012924	0.36504497	1.594359524	0.110855533	0.276804795
ENSBTAG00000001185	KMT5B	ENSG00000110066	KMT5B	568.8492785	-0.261826277	0.122466485	-2.137942286	0.032521428	0.115894881
ENSBTAG00000001187	RASL10A	ENSG00000100276	RASL10A	40.21327878	0.226131916	0.39845625	0.567520064	0.570360899	0.753409774
ENSBTAG00000001188	ROM1	ENSG00000149489	ROM1	253.3151904	-0.439194332	0.173206103	-2.535674696	0.011223093	0.052014561
ENSBTAG00000001189	AP1B1	ENSG00000100280	AP1B1	7210.938908	0.092926084	0.079745512	1.165282928	0.243904487	0.460286555
ENSBTAG00000001192	STX12	ENSG00000117758	STX12	1076.441402	-0.429529869	0.10495658	-4.092452972	4.27E-05	0.000525904
ENSBTAG00000001193	UNC93B1	ENSG00000110057	UNC93B1	12413.73751	-0.551440818	0.086068239	-6.407018734	1.48E-10	7.02E-09
ENSBTAG00000001195	KCNH4	ENSG00000089558	KCNH4	49.17506042	-0.751106728	0.36529131	-2.056185592	0.03976463	0.133659913
ENSBTAG00000001197	SLAMF7	ENSG00000026751	SLAMF7	8526.756672	-0.840671667	0.101075497	-8.317264716	9.00E-17	1.15E-14
ENSBTAG00000001198	GIMAP7	ENSG00000179144	GIMAP7	78.61503565	-0.09699549	0.285996948	-0.339148688	0.734497722	0.86032856
ENSBTAG00000001199	DAP3	ENSG00000132676	DAP3	277.7419644	0.290356214	0.166172279	1.747320406	0.080581775	0.2214529
ENSBTAG00000001207	SERPINB8	ENSG00000166401	SERPINB8	18.38874234	-0.538335446	0.589740997	-0.912833682	0.361330021	0.582417939
ENSBTAG00000001212	SSR2	ENSG00000163479	SSR2	3064.016825	-0.176478165	0.088395689	-1.996456704	0.045884234	0.147184782
ENSBTAG00000001219	NA	NA	NA	18298.72342	-0.374807825	0.091812906	-4.082299983	4.46E-05	0.00054609
ENSBTAG00000001223	CAAP1	ENSG00000120159	CAAP1	49.74174129	0.969039376	0.356491602	2.718267056	0.006562485	0.034205549
ENSBTAG00000001224	ATP9B	ENSG00000166377	ATP9B	700.6954746	-0.081069561	0.117520513	-0.689833279	0.490299038	0.696027529
ENSBTAG00000001225	RBM14	ENSG00000239306	RBM14	663.8790719	0.084707755	0.119176377	0.710776393	0.477222811	0.684737336
ENSBTAG00000001229	SLC25A22	ENSG00000177542	SLC25A22	201.6830537	0.859344785	0.183071937	4.694027918	2.68E-06	4.76E-05
ENSBTAG00000001231	CDHR1	ENSG00000148600	CDHR1	303.7376716	-0.626919348	0.170180372	-3.683852261	0.000229735	0.002222898
ENSBTAG00000001233	MPZL3	ENSG00000160588	MPZL3	28.89161081	0.414988085	0.454576451	0.912911534	0.361289071	0.582417939
ENSBTAG00000001235	CD200R1L	ENSG00000163606	CD200R1	555.5084326	-0.224109215	0.140358872	-1.596687201	0.11033545	0.275949627
ENSBTAG00000001242	ADRB1	ENSG00000043591	ADRB1	52.16352844	-0.852414884	0.352230415	-2.420049057	0.015518413	0.067093523
ENSBTAG00000001246	ATP1A1	ENSG00000163399	ATP1A1	5438.268396	-0.253011195	0.086598345	-2.921663181	0.003481678	0.020823774
ENSBTAG00000001252	HIVEP1	ENSG00000095951	HIVEP1	120.4926336	0.365864214	0.227967401	1.604897069	0.108516459	0.27256501
ENSBTAG00000001254	ANKRD46	ENSG00000186106	ANKRD46	305.3897934	-0.079275621	0.153836007	-0.515325526	0.606325564	0.780514073
ENSBTAG00000001257	AGTPBP1	ENSG00000135049	AGTPBP1	63.97292323	0.849599538	0.320709985	2.649120941	0.008070145	0.039948984
ENSBTAG00000001258	TMEM50B	ENSG00000142188	TMEM50B	827.9782814	0.118598066	0.110383652	1.074416936	0.282635855	0.503968395
ENSBTAG00000001269	TMEM165	ENSG00000134851	TMEM165	702.368392	-0.170020688	0.11714258	-1.451399554	0.146668634	0.334048482
ENSBTAG00000001273	NLRP3	ENSG00000162711	NLRP3	451.347321	-0.293638339	0.145607182	-2.016647358	0.043732327	0.142787714
ENSBTAG00000001274	PPM1L	ENSG00000163590	PPM1L	16.08223047	-1.322308657	0.626941803	-2.109140992	0.034932413	0.121969073
ENSBTAG00000001280	CLPB	ENSG00000162129	CLPB	74.82035303	0.668329263	0.283984451	2.353400903	0.018602566	0.07671861
ENSBTAG00000001282	RALGAPA1	ENSG00000174373	RALGAPA1	221.9441719	-0.037551195	0.17643755	-0.21282995	0.831459602	0.91844463
ENSBTAG00000001283	NA	NA	NA	506.7336066	-0.209795796	0.13639092	-1.538194748	0.124001005	0.298438892
ENSBTAG00000001286	ELMO3	ENSG00000102890	ELMO3	97.78485415	-0.006974539	0.267078521	-0.026114189	0.979166259	0.990891857
ENSBTAG00000001287	NA	NA	NA	50.61770451	-0.033134697	0.352815316	-0.093915133	0.925176572	0.964752651
ENSBTAG00000001288	MAOB	ENSG00000069535	MAOB	14.04994061	-0.373059643	0.652133903	-0.572059881	0.567281407	0.751979086
ENSBTAG00000001289	MRPL18	ENSG00000112110	MRPL18	446.7433155	0.217513569	0.138794422	1.567163616	0.117076452	0.287600851
ENSBTAG00000001290	TUBD1	ENSG00000108423	TUBD1	39.48331885	0.095095664	0.417925946	0.227541901	0.820002391	0.911756839
ENSBTAG00000001292	LTF	ENSG00000012223	LTF	16.41247639	-0.47776281	0.602518528	-0.792942934	0.427811072	0.645278002
ENSBTAG00000001294	PPP1R15A	ENSG00000087074	PPP1R15A	1161.609934	-0.286850352	0.106873816	-2.684009652	0.007274501	0.036970255
ENSBTAG00000001295	DEPDC5	ENSG00000285404		464.7496213	-0.259157373	0.139520708	-1.857483218	0.063242437	0.186368774
ENSBTAG00000001296	TMEM50A	ENSG00000183726	TMEM50A	2176.828448	-0.602649943	0.095816094	-6.289652588	3.18E-10	1.40E-08
ENSBTAG00000001298	STAMBPL1	ENSG00000138134	STAMBPL1	23.88882862	-0.101237751	0.489540871	-0.206801428	0.836164941	0.921430059
ENSBTAG00000001301	LRRC32	ENSG00000137507	LRRC32	27.04312618	-0.437582877	0.466559877	-0.937892215	0.348299804	0.570508194
ENSBTAG00000001302	MRPS28	ENSG00000147586	MRPS28	49.72464005	1.178277616	0.353590636	3.332321326	0.000861248	0.006703386
ENSBTAG00000001306	FXN	ENSG00000165060	FXN	77.56253766	0.52127884	0.280798467	1.85641626	0.063394249	0.186462497
ENSBTAG00000001311	MORF4L2	ENSG00000123562	MORF4L2	1205.566317	-0.07404663	0.101842526	-0.727069851	0.467183167	0.676961361
ENSBTAG00000001314	TRMT6	ENSG00000089195	TRMT6	228.992744	0.272151212	0.18606173	1.462693118	0.14355137	0.329396997
ENSBTAG00000001320	VPS16	ENSG00000215305	VPS16	1759.548359	-0.078045877	0.092695315	-0.841961394	0.399809563	0.618652169
ENSBTAG00000001321	IL1B	ENSG00000125538	IL1B	243.7777005	0.723673352	0.179644888	4.028354825	5.62E-05	0.000664281
ENSBTAG00000001323	CENPC	ENSG00000145241	CENPC	168.9379484	0.195701306	0.195019178	1.003497748	0.315620763	0.537567291
ENSBTAG00000001328	SLBP	ENSG00000163950	SLBP	521.8450851	0.400236869	0.137469521	2.911458958	0.003597452	0.021313787
ENSBTAG00000001329	CLPTM1L	ENSG00000049656	CLPTM1L	1628.289809	-0.023373972	0.094865818	-0.246389827	0.80538048	0.90228746
ENSBTAG00000001332	MYO1C	ENSG00000197879	MYO1C	2560.32855	0.329662257	0.085532565	3.854230934	0.000116094	0.001238668
ENSBTAG00000001342	RSL24D1	ENSG00000137876	RSL24D1	222.3967766	0.251356061	0.183713263	1.368197685	0.171250206	0.370714047
ENSBTAG00000001348	COMMD8	ENSG00000169019	COMMD8	201.5851368	0.392400101	0.183660607	2.136550162	0.032634597	0.116151532
ENSBTAG00000001349	KIF1C	ENSG00000129250	KIF1C	1090.046987	0.32456671	0.104103517	3.117730495	0.001822494	0.012410734
ENSBTAG00000001352	ENTR1	ENSG00000165689	ENTR1	690.1269601	-0.040008727	0.121231072	-0.3300204	0.741384548	0.864566088
ENSBTAG00000001353	PMPCA	ENSG00000165688	PMPCA	1897.713259	0.095362686	0.09000709	1.059501933	0.289371249	0.511575115
ENSBTAG00000001354	INPP5E	ENSG00000148384	INPP5E	51.14447313	-0.193127333	0.343575286	-0.562110667	0.574040621	0.755620557
ENSBTAG00000001356	USP38	ENSG00000170185	USP38	292.9173592	0.296080895	0.156777966	1.888536403	0.058953976	0.177354117
ENSBTAG00000001359	B3GNT7	ENSG00000156966	B3GNT7	89.13214157	-1.001610803	0.272320788	-3.678054882	0.000235019	0.002264567
ENSBTAG00000001360	NA	NA	NA	10529.17668	0.220772876	0.075969379	2.906077131	0.003659912	0.021591224
ENSBTAG00000001364	DPH6	ENSG00000134146	DPH6	87.53720542	0.566289251	0.268619631	2.108145441	0.035018411	0.12216639
ENSBTAG00000001368	LGALS3BP	ENSG00000108679	LGALS3BP	7816.110838	0.015623992	0.076572711	0.204041251	0.838321264	0.922502562
ENSBTAG00000001385	ZSCAN2	ENSG00000176371	ZSCAN2	26.1454445	0.319752447	0.469902541	0.680465458	0.496209786	0.700864215
ENSBTAG00000001387	WDR73	ENSG00000177082	WDR73	124.7370894	0.17945139	0.234448472	0.765419319	0.444021893	0.658693416
ENSBTAG00000001390	B4GALT4	ENSG00000121578	B4GALT4	280.7782472	0.260733651	0.161348559	1.615965166	0.106101845	0.268581516
ENSBTAG00000001391	ANKRD42	ENSG00000137494	ANKRD42	72.75517341	0.103705241	0.288753323	0.359148217	0.719484212	0.850670158
ENSBTAG00000001393	MTF2	ENSG00000143033	MTF2	110.4322052	-0.052817496	0.236755541	-0.223088744	0.823466439	0.91340516
ENSBTAG00000001394	TMED9	ENSG00000184840	TMED9	3522.746187	-0.223452922	0.082978574	-2.692899031	0.007083372	0.036233049
ENSBTAG00000001395	C1H21orf91	ENSG00000154642	C21orf91	16.63386365	-0.670135286	0.592522806	-1.130986485	0.25806078	0.476131141
ENSBTAG00000001396	ADAMTS7	ENSG00000136378	ADAMTS7	191.8808529	0.325708183	0.197804583	1.646615956	0.099637009	0.257267972
ENSBTAG00000001398	ATP2A2	ENSG00000174437	ATP2A2	1053.048097	0.114144282	0.102877882	1.109512363	0.267209214	0.486867565
ENSBTAG00000001400	AKT2	ENSG00000105221	AKT2	529.9768022	0.136550204	0.126282082	1.081310998	0.279558797	0.500968993
ENSBTAG00000001403	PRKCI	ENSG00000163558	PRKCI	124.8750111	0.317668178	0.234429154	1.355071126	0.175394897	0.376148822
ENSBTAG00000001405	GLCE	ENSG00000138604	GLCE	49.7381782	0.872565133	0.359913866	2.424372093	0.015334884	0.06639547
ENSBTAG00000001407	AP3S2	ENSG00000157823	AP3S2	505.3183512	0.259532414	0.127875858	2.029565373	0.042400738	0.13974429
ENSBTAG00000001408	CNRIP1	ENSG00000119865	CNRIP1	86.65551133	-0.649521471	0.272376771	-2.384643408	0.017095683	0.072254112
ENSBTAG00000001410	GRAMD1B	ENSG00000023171	GRAMD1B	69.98944565	0.093998818	0.307933087	0.305257283	0.760170207	0.876218363
ENSBTAG00000001412	N6AMT1	ENSG00000156239	N6AMT1	50.46458383	0.083355693	0.350850177	0.237582018	0.812205299	0.90715355
ENSBTAG00000001414	KCTD12	ENSG00000178695	KCTD12	2816.627843	0.010138715	0.09448197	0.107308461	0.914544273	0.959792748
ENSBTAG00000001415	THOC6	ENSG00000131652	THOC6	517.3153823	-0.221696542	0.126728976	-1.74937532	0.080226164	0.220768479
ENSBTAG00000001419	NA	NA	NA	657.0415575	0.166697016	0.117674887	1.416589557	0.156602964	0.348714112
ENSBTAG00000001420	ABHD12	ENSG00000100997	ABHD12	7066.233818	-0.639350447	0.079621409	-8.029881104	9.76E-16	1.06E-13
ENSBTAG00000001424	MSH6	ENSG00000116062	MSH6	477.7722546	0.310317135	0.146909418	2.112302527	0.034660509	0.1213606
ENSBTAG00000001425	FBXO11	ENSG00000138081	FBXO11	656.3008966	-0.130713823	0.121033905	-1.07997691	0.280152463	0.501397726
ENSBTAG00000001435	ARL6IP6	ENSG00000177917	ARL6IP6	197.869693	0.037279206	0.18829089	0.197987305	0.843054997	0.925068292
ENSBTAG00000001439	HESX1	ENSG00000163666	HESX1	73.34357027	-0.211152455	0.287761222	-0.733776612	0.463084897	0.674002072
ENSBTAG00000001440	PMM2	ENSG00000140650	PMM2	775.6166158	-0.05691027	0.111630914	-0.509807439	0.610186374	0.783061393
ENSBTAG00000001446	ABRACL	ENSG00000146386	ABRACL	990.8588045	-0.611021749	0.110253042	-5.541994456	2.99E-08	8.60E-07
ENSBTAG00000001448	INMT	ENSG00000241644	INMT	23.00363703	-0.779678197	0.575526652	-1.35472127	0.175506378	0.376157743
ENSBTAG00000001449	SRA1	ENSG00000213523	SRA1	631.2153191	-0.059199023	0.118900299	-0.49788792	0.618563043	0.789722537
ENSBTAG00000001450	APBB3	ENSG00000113108	APBB3	188.0584381	-0.250835766	0.187642138	-1.336777383	0.181295314	0.38449083
ENSBTAG00000001457	TMEM267	ENSG00000151881	TMEM267	23.99099657	0.12507249	0.492250809	0.254082853	0.79943155	0.89935145
ENSBTAG00000001460	LIN7C	ENSG00000148943	LIN7C	384.0908418	0.460535343	0.146260971	3.148723407	0.001639853	0.011406478
ENSBTAG00000001463	TNKS	ENSG00000173273	TNKS	62.81738804	0.238229746	0.308453122	0.772336958	0.439914881	0.654318772
ENSBTAG00000001465	P2RY1	ENSG00000169860	P2RY1	103.7234732	0.180311007	0.248329687	0.726095254	0.467780378	0.677287141
ENSBTAG00000001468	SAMD4A	ENSG00000020577	SAMD4A	137.6077578	0.131985563	0.218032323	0.605348607	0.544947391	0.737072478
ENSBTAG00000001470	DTX2	ENSG00000091073	DTX2	525.1590622	-0.10470714	0.126764968	-0.82599429	0.408807331	0.626723622
ENSBTAG00000001471	POC1A	ENSG00000164087	POC1A	162.9420968	0.572996224	0.215268514	2.661774421	0.007772995	0.038911933
ENSBTAG00000001473	ARVCF	ENSG00000099889	ARVCF	148.1895394	-0.833263914	0.224925382	-3.704623756	0.000211705	0.002073672
ENSBTAG00000001475	MCUR1	ENSG00000050393	MCUR1	870.1784017	0.14872328	0.112540517	1.32150877	0.18633178	0.391414579
ENSBTAG00000001478	DESI2	ENSG00000121644	DESI2	27.67136952	0.214522341	0.4650641	0.461274782	0.644601475	0.804538241
ENSBTAG00000001483	SRGAP2	ENSG00000266028	SRGAP2	525.8548209	-0.201001916	0.125719053	-1.598818247	0.109860993	0.275128258
ENSBTAG00000001484	LZTFL1	ENSG00000163818	LZTFL1	203.7922221	0.19086382	0.190870755	0.999963667	0.317328091	0.539145459
ENSBTAG00000001485	PPIP5K2	ENSG00000145725	PPIP5K2	522.8282523	0.211120884	0.139815551	1.509995727	0.131044514	0.309497115
ENSBTAG00000001489	NA	NA	NA	2437.472804	1.962498138	0.249842149	7.854952204	4.00E-15	4.11E-13
ENSBTAG00000001492	FYB1	ENSG00000082074	FYB1	3043.699491	-0.297085662	0.095146166	-3.1224134	0.001793749	0.012250712
ENSBTAG00000001497	MRAS	ENSG00000158186	MRAS	784.0946524	-0.244430323	0.113580665	-2.152041673	0.031394072	0.112904532
ENSBTAG00000001498	CYTH2	ENSG00000268465		410.5927419	-0.18740743	0.143169691	-1.30898816	0.190538361	0.396308725
ENSBTAG00000001499	TRIM33	ENSG00000197323	TRIM33	92.70516375	0.584499598	0.256186609	2.28153845	0.022516604	0.088151619
ENSBTAG00000001500	FIGNL1	ENSG00000132436	FIGNL1	50.3831459	0.580019603	0.383480886	1.512512421	0.130403555	0.308393492
ENSBTAG00000001504	NOP14	ENSG00000087269	NOP14	1071.498961	0.446461407	0.115678758	3.859493447	0.000113622	0.001215426
ENSBTAG00000001505	GRK4	ENSG00000125388	GRK4	1549.937399	-0.289404132	0.094472336	-3.063374351	0.002188561	0.01438594
ENSBTAG00000001506	HTT	ENSG00000197386	HTT	1655.760604	0.215770818	0.095089559	2.269132591	0.023260264	0.09010032
ENSBTAG00000001507	CLCN5	ENSG00000171365	CLCN5	55.25067567	0.142238008	0.329099891	0.432203146	0.665593773	0.817764755
ENSBTAG00000001508	SH3RF1	ENSG00000154447	SH3RF1	44.59663199	-0.095510492	0.371314125	-0.25722289	0.797006714	0.898086616
ENSBTAG00000001509	ELK3	ENSG00000111145	ELK3	252.1930723	-0.020605919	0.171960075	-0.119829672	0.904618077	0.954054916
ENSBTAG00000001510	CDK17	ENSG00000059758	CDK17	160.1947842	0.391260866	0.203022363	1.927181124	0.053957061	0.166990021
ENSBTAG00000001511	BCL6	ENSG00000113916	BCL6	930.6097538	-0.795881352	0.117365116	-6.781242838	1.19E-11	7.02E-10
ENSBTAG00000001512	ZFP64	ENSG00000020256	ZFP64	454.5641426	0.030965597	0.139505492	0.22196687	0.824339674	0.913777981
ENSBTAG00000001513	PDIK1L	ENSG00000175087	PDIK1L	23.32375062	0.464552522	0.500152281	0.928822159	0.352981259	0.575040242
ENSBTAG00000001514	ASB11	ENSG00000165192	ASB11	189.6814021	-0.14131851	0.215753374	-0.655000233	0.512467604	0.712892863
ENSBTAG00000001518	ISG20L2	ENSG00000143319	ISG20L2	365.5660924	-0.004784717	0.143657532	-0.033306416	0.973430238	0.989367509
ENSBTAG00000001519	METTL25B	ENSG00000143303	METTL25B	259.2026473	-0.490217756	0.169796908	-2.887082939	0.003888317	0.022765795
ENSBTAG00000001520	MRPL24	ENSG00000143314	MRPL24	747.8277116	-0.268135978	0.112862469	-2.375776288	0.017512077	0.073432426
ENSBTAG00000001521	UQCRB	ENSG00000156467	UQCRB	634.5326121	0.247278357	0.134856085	1.833646266	0.06670652	0.193910674
ENSBTAG00000001522	MTERF3	ENSG00000156469	MTERF3	540.0028042	-0.448591613	0.125649841	-3.570172559	0.000356746	0.003215631
ENSBTAG00000001528	CDK13	ENSG00000065883	CDK13	518.5457721	0.074906058	0.132707696	0.564443961	0.572452028	0.754568262
ENSBTAG00000001529	NSD3	ENSG00000147548	NSD3	805.2872512	-0.055003302	0.110973714	-0.495642621	0.620146577	0.790886158
ENSBTAG00000001533	HACE1	ENSG00000085382	HACE1	149.3108058	0.212997297	0.208727628	1.020455698	0.30751239	0.528975783
ENSBTAG00000001538		ENSG00000105193	RPS16	22.08311202	-0.406788488	0.515427187	-0.789225905	0.429979984	0.646582531
ENSBTAG00000001539	SAV1	ENSG00000151748	SAV1	129.6092348	0.402583553	0.223525934	1.801059711	0.071693469	0.203417316
ENSBTAG00000001543	BRI3BP	ENSG00000184992	BRI3BP	70.26855593	0.401114036	0.294079225	1.363965904	0.172578297	0.372486235
ENSBTAG00000001546	MGAT1	ENSG00000131446	MGAT1	1338.409758	0.048869978	0.097582457	0.500807011	0.616506951	0.787987805
ENSBTAG00000001548	UBQLN4	ENSG00000160803	UBQLN4	404.8498974	0.347095481	0.138571023	2.504820083	0.01225137	0.055904744
ENSBTAG00000001551	PLEKHG3	ENSG00000126822	PLEKHG3	936.5926954	-0.313471842	0.112068861	-2.797135963	0.005155783	0.028444911
ENSBTAG00000001552	EPC1	ENSG00000120616	EPC1	615.4257137	-0.426071032	0.120128905	-3.546781951	0.000389967	0.003430497
ENSBTAG00000001553	HNRNPA1	ENSG00000135486	HNRNPA1	3213.217221	0.207190671	0.08724919	2.374700223	0.017563208	0.073530035
ENSBTAG00000001562	NFE2	ENSG00000123405	NFE2	22.58526441	0.591894771	0.512129362	1.155752462	0.247782423	0.464545326
ENSBTAG00000001564	PDE4DIP	ENSG00000178104	PDE4DIP	173.8293137	0.367524458	0.197275796	1.862998227	0.062462516	0.184595595
ENSBTAG00000001565	MESD	ENSG00000117899	MESD	1686.67833	-0.204854508	0.100785091	-2.032587411	0.042094224	0.139083256
ENSBTAG00000001567	LRRK1	ENSG00000154237	LRRK1	736.3527856	-0.111586632	0.115385991	-0.967072619	0.333507732	0.55511494
ENSBTAG00000001568	PPIC	ENSG00000168938	PPIC	27.06760381	0.775616312	0.526332846	1.473623236	0.140583062	0.32449143
ENSBTAG00000001573	JMJD1C	ENSG00000171988	JMJD1C	924.473472	-0.295354061	0.107530399	-2.74670291	0.006019764	0.03215542
ENSBTAG00000001574	GPATCH2	ENSG00000092978	GPATCH2	118.7936967	0.103517488	0.232554157	0.445132819	0.656223772	0.812219734
ENSBTAG00000001575	CALM2	ENSG00000143933	CALM2	4083.979994	-0.007743986	0.095448089	-0.081132963	0.935336211	0.969423725
ENSBTAG00000001576	TMEM140	ENSG00000146859	TMEM140	211.3693788	0.007403395	0.190535388	0.038855746	0.969005399	0.987192937
ENSBTAG00000001578	ADPGK	ENSG00000159322	ADPGK	503.2687176	0.569417193	0.130785098	4.353838482	1.34E-05	0.000197484
ENSBTAG00000001579	AGO2	ENSG00000123908	AGO2	506.4856098	-0.130307323	0.127161612	-1.0247379	0.305486875	0.527535684
ENSBTAG00000001582	NA	NA	NA	16.52491414	-0.115277681	0.589717363	-0.195479544	0.84501755	0.925913976
ENSBTAG00000001585	NA	NA	NA	1706.434395	0.00309128	0.094318279	0.032774988	0.973854024	0.989367509
ENSBTAG00000001586	OTUD7B	ENSG00000264522	OTUD7B	13.52932088	0.179341383	0.65562667	0.273541928	0.784436667	0.890434863
ENSBTAG00000001589	TM9SF2	ENSG00000125304	TM9SF2	1797.422073	0.223835138	0.091372895	2.449688603	0.014297981	0.063000319
ENSBTAG00000001592	INSIG1	ENSG00000186480	INSIG1	4661.515108	0.341236484	0.080985908	4.213529141	2.51E-05	0.000330692
ENSBTAG00000001593	OGFOD2	ENSG00000111325	OGFOD2	237.7863881	-0.157698727	0.17741447	-0.888871845	0.374071958	0.595468746
ENSBTAG00000001594	ARL6IP4	ENSG00000182196	ARL6IP4	983.7237429	0.092563387	0.108762317	0.851061187	0.394735364	0.613597933
ENSBTAG00000001597	PITPNM2	ENSG00000090975	PITPNM2	284.677413	0.319688205	0.16137494	1.98102757	0.047588182	0.151626357
ENSBTAG00000001599	SV2A	ENSG00000159164	SV2A	23.95123127	-0.695620509	0.506562319	-1.373218027	0.169684577	0.367965683
ENSBTAG00000001600	DCUN1D4	ENSG00000109184	DCUN1D4	28.19920709	0.144529771	0.463608879	0.311749359	0.755231013	0.873501581
ENSBTAG00000001601	PKM	ENSG00000067225	PKM	20367.13658	0.651173897	0.078254497	8.321232946	8.71E-17	1.13E-14
ENSBTAG00000001602	IL4R	ENSG00000077238	IL4R	1503.322243	-0.207223607	0.100065469	-2.070880293	0.038369984	0.130204451
ENSBTAG00000001607	TMEM41B	ENSG00000166471	TMEM41B	628.371028	0.087202956	0.120488061	0.723747693	0.469220647	0.678159299
ENSBTAG00000001608		ENSG00000147465	STAR	16.68128125	-1.759101298	0.656881149	-2.677959783	0.007407211	0.037482354
ENSBTAG00000001609	MAP2K6	ENSG00000108984	MAP2K6	269.9402434	1.474772948	0.464608927	3.174224302	0.001502375	0.010599073
ENSBTAG00000001612	LSM1	ENSG00000175324	LSM1	559.9750535	-0.264826662	0.131778401	-2.009636325	0.044469694	0.144398718
ENSBTAG00000001614	ZNF174	ENSG00000103343	ZNF174	148.9955039	-0.179660952	0.21010964	-0.855081908	0.392505805	0.611997886
ENSBTAG00000001615	RUNDC3A	ENSG00000108309	RUNDC3A	24.42467759	0.04771628	0.49420671	0.096551259	0.923082765	0.963951842
ENSBTAG00000001616	ZNF592	ENSG00000166716	ZNF592	415.2660518	-0.170368862	0.141273269	-1.205952574	0.227835777	0.442638123
ENSBTAG00000001617	G2E3	ENSG00000092140	G2E3	84.35383775	0.151154298	0.272416811	0.554864063	0.578987644	0.759718824
ENSBTAG00000001618	ALPK3	ENSG00000136383	ALPK3	153.427282	-0.327690457	0.211688809	-1.547981959	0.12162664	0.294606807
ENSBTAG00000001619	SERINC5	ENSG00000164300	SERINC5	52.89737077	-0.277520524	0.332868452	-0.833724321	0.40443635	0.622787887
ENSBTAG00000001626	CTPS1	ENSG00000171793	CTPS1	49.54035218	1.495172967	0.35284315	4.23750034	2.26E-05	0.000303725
ENSBTAG00000001629	SCMH1	ENSG00000010803	SCMH1	96.22409923	0.59242348	0.255750953	2.316407713	0.020536018	0.082609289
ENSBTAG00000001631	KIFC1	ENSG00000237649	KIFC1	213.9256091	0.852565557	0.198287818	4.299636595	1.71E-05	0.000240963
ENSBTAG00000001632	NBR1	ENSG00000188554	NBR1	597.4222309	-0.042435777	0.145539048	-0.291576574	0.770610388	0.882764317
ENSBTAG00000001634	PHF1	ENSG00000112511	PHF1	1112.734889	-0.400236081	0.101895389	-3.927911609	8.57E-05	0.000950969
ENSBTAG00000001635	CUTA	ENSG00000112514	CUTA	1178.497121	0.280049014	0.103165882	2.714550656	0.006636575	0.034414947
ENSBTAG00000001637	FUNDC1	ENSG00000069509	FUNDC1	130.5521866	-0.149689418	0.224064525	-0.668063888	0.504092812	0.706730617
ENSBTAG00000001640	EPB41L1	ENSG00000088367	EPB41L1	89.6776927	-0.356645765	0.268983827	-1.325900402	0.18487269	0.389354039
ENSBTAG00000001644	MDN1	ENSG00000112159	MDN1	406.1551126	0.691400032	0.13840903	4.995339033	5.87E-07	1.26E-05
ENSBTAG00000001645	AAR2	ENSG00000131043	AAR2	227.6599779	0.221412018	0.173972566	1.272683521	0.203130367	0.412432288
ENSBTAG00000001647	PLEKHJ1	ENSG00000104886	PLEKHJ1	255.6776199	-0.195892737	0.168563434	-1.162130673	0.24518239	0.461968366
ENSBTAG00000001648	NA	NA	NA	7338.000113	-0.103684911	0.079905326	-1.297597006	0.194425852	0.401247441
ENSBTAG00000001651	SYF2	ENSG00000117614	SYF2	531.8908049	-0.287492663	0.127329865	-2.257857273	0.023954559	0.092327185
ENSBTAG00000001652	SLCO3A1	ENSG00000176463	SLCO3A1	104.7082837	-0.273928953	0.26197986	-1.045610732	0.295740792	0.517244695
ENSBTAG00000001654	SNTB2	ENSG00000168807	SNTB2	112.9856328	0.347201568	0.235926074	1.471654074	0.141114315	0.325306183
ENSBTAG00000001656	TMEM254	ENSG00000133678	TMEM254	1430.838676	-0.421600151	0.099062142	-4.255915958	2.08E-05	0.00028444
ENSBTAG00000001657	PICALM	ENSG00000073921	PICALM	4470.103614	0.063034868	0.08157201	0.772751188	0.439669646	0.654032276
ENSBTAG00000001659	VPS4A	ENSG00000260914		1663.734413	0.016739756	0.095325014	0.175607168	0.86060257	0.934012146
ENSBTAG00000001660	SPTY2D1	ENSG00000179119	SPTY2D1	67.47496692	0.285429882	0.312283211	0.914009693	0.360711753	0.581913963
ENSBTAG00000001662	EHD3	ENSG00000013016	EHD3	95.86970935	0.241901633	0.252283564	0.958848168	0.337635239	0.560022155
ENSBTAG00000001663	PDF	ENSG00000258429	PDF	161.7863916	0.480436366	0.215782604	2.226483303	0.025981826	0.098065318
ENSBTAG00000001665	COG8	ENSG00000213380	COG8	406.401742	0.107364051	0.14777582	0.726533276	0.467511916	0.677135402
ENSBTAG00000001666	NIP7	ENSG00000132603	NIP7	25.29101737	0.833084806	0.515483911	1.61612184	0.106067973	0.26857301
ENSBTAG00000001671	RTF1	ENSG00000137815	RTF1	1184.014337	-0.352188559	0.100139003	-3.516996851	0.000436459	0.003770108
ENSBTAG00000001673	C2CD5	ENSG00000111731	C2CD5	446.7190792	0.071763104	0.133454254	0.537735605	0.590759595	0.768432583
ENSBTAG00000001692	NDST1	ENSG00000070614	NDST1	432.5886467	0.225339373	0.138283621	1.629544927	0.103197712	0.263565272
ENSBTAG00000001693	RPAP1	ENSG00000103932	RPAP1	431.7601143	0.182494634	0.135152141	1.350290362	0.176922863	0.377990922
ENSBTAG00000001694	TYRO3	ENSG00000092445	TYRO3	286.6843627	-0.127672425	0.164671898	-0.775313983	0.438154149	0.652344557
ENSBTAG00000001697	TRA2B	ENSG00000136527	TRA2B	1756.307735	-0.057559139	0.091315562	-0.630332205	0.528477257	0.725773097
ENSBTAG00000001698	CHTF8	ENSG00000286140	DERPC	652.4285077	-0.098975675	0.118417627	-0.835818765	0.403256868	0.621664749
ENSBTAG00000001700	CDC42	ENSG00000070831	CDC42	1608.833135	0.357831257	0.110706307	3.2322572	0.001228165	0.008948468
ENSBTAG00000001702	TMEM107	ENSG00000179029	TMEM107	13.72902184	0.028602403	0.637501115	0.044866436	0.96421377	0.984247118
ENSBTAG00000001707	UIMC1	ENSG00000087206	UIMC1	162.3415207	0.019335099	0.205632927	0.09402725	0.92508751	0.964752651
ENSBTAG00000001708	TTLL12	ENSG00000100304	TTLL12	1161.785904	0.563161568	0.107553033	5.236129123	1.64E-07	4.04E-06
ENSBTAG00000001712	CMTM7	ENSG00000153551	CMTM7	1163.044055	-0.280725599	0.100928753	-2.781423445	0.005412109	0.029557346
ENSBTAG00000001714	MFSD9	ENSG00000135953	MFSD9	128.5336114	0.203997355	0.2225272	0.91672998	0.359284152	0.580512885
ENSBTAG00000001717	AURKB	ENSG00000178999	AURKB	137.2719569	0.699351986	0.234334052	2.984423225	0.002841135	0.017764239
ENSBTAG00000001721	GYG1	ENSG00000163754	GYG1	784.0112178	0.112275729	0.114154391	0.983542797	0.325340363	0.546557739
ENSBTAG00000001724	ZADH2	ENSG00000180011	ZADH2	277.605684	0.225254982	0.163105305	1.381040196	0.167266602	0.364552006
ENSBTAG00000001725	CXCL10	ENSG00000169245	CXCL10	32.4307953	1.335757339	0.470799624	2.837209867	0.004550969	0.025795048
ENSBTAG00000001727	PRXL2B	ENSG00000157870	PRXL2B	451.2225287	-0.159356459	0.13367672	-1.192103306	0.233220741	0.447919315
ENSBTAG00000001729	DUSP10	ENSG00000143507	DUSP10	96.58835456	-1.110004481	0.266988611	-4.157497489	3.22E-05	0.000412308
ENSBTAG00000001731	GLYR1	ENSG00000140632	GLYR1	1018.063837	0.066191624	0.104624888	0.632656582	0.526957929	0.724330666
ENSBTAG00000001736	UBN1	ENSG00000118900	UBN1	619.5861194	0.084751175	0.120024446	0.706115943	0.480116038	0.687460241
ENSBTAG00000001737	TUT7	ENSG00000083223	TUT7	617.4123436	-0.153049412	0.121140223	-1.26340705	0.206442932	0.415771618
ENSBTAG00000001741	DLGAP4	ENSG00000080845	DLGAP4	1049.731986	-0.1123379	0.103230452	-1.088224425	0.276496045	0.49747862
ENSBTAG00000001744	BET1L	ENSG00000177951	BET1L	438.3270902	0.033126802	0.136529624	0.242634533	0.808288527	0.904160043
ENSBTAG00000001747	PEX3	ENSG00000034693	PEX3	95.19178322	0.168551352	0.25621022	0.6578635	0.510625847	0.712194712
ENSBTAG00000001748	TRIM45	ENSG00000134253	TRIM45	137.5580729	-0.452733712	0.218532082	-2.071703644	0.038293087	0.130121125
ENSBTAG00000001749	SENP2	ENSG00000163904	SENP2	469.5225695	-0.246911789	0.135387854	-1.823736633	0.068191898	0.196650029
ENSBTAG00000001752	FUCA2	ENSG00000001036	FUCA2	639.3564133	0.022563626	0.131148814	0.17204598	0.863401381	0.935012996
ENSBTAG00000001754	AHCYL2	ENSG00000158467	AHCYL2	137.7069739	0.408808412	0.214948948	1.90188608	0.057186049	0.173498314
ENSBTAG00000001762	RFXANK	ENSG00000064490	RFXANK	790.7084349	-0.234432507	0.112718249	-2.079809701	0.037542991	0.128238356
ENSBTAG00000001763	NR2C2AP	ENSG00000184162	NR2C2AP	235.6437052	0.272560196	0.174827827	1.559020669	0.118991488	0.290240227
ENSBTAG00000001767	B4GALT7	ENSG00000027847	B4GALT7	315.4867489	-0.16892625	0.152697271	-1.106282051	0.268604458	0.488352388
ENSBTAG00000001768	TXLNG	ENSG00000086712	TXLNG	90.93242961	0.527833816	0.262003786	2.014603772	0.043946182	0.143224642
ENSBTAG00000001771	DYRK1A	ENSG00000157540	DYRK1A	910.700433	-0.190123024	0.108386194	-1.754125839	0.079408947	0.219101712
ENSBTAG00000001774	SPRY2	ENSG00000136158	SPRY2	102.2540061	0.597609398	0.24965123	2.393777101	0.01667588	0.070841142
ENSBTAG00000001775	RINL	ENSG00000187994	RINL	25.39909077	0.224797717	0.48128833	0.467074937	0.640446265	0.801767254
ENSBTAG00000001776	SIRT2	ENSG00000068903	SIRT2	6069.053751	-0.051117768	0.078184228	-0.653811766	0.513233085	0.713429574
ENSBTAG00000001777	RPLP2	ENSG00000177600	RPLP2	5762.773765	-0.128899236	0.078893488	-1.633838721	0.10229272	0.26216464
ENSBTAG00000001778	NFKBIB	ENSG00000104825	NFKBIB	491.7546926	-0.172112638	0.132064254	-1.303249234	0.192489686	0.399264099
ENSBTAG00000001780	SARS2	ENSG00000269547		345.9432166	0.276626119	0.149087477	1.855461806	0.063530308	0.186716553
ENSBTAG00000001781	TOMM40	ENSG00000130204	TOMM40	951.0376151	-0.04743043	0.109610746	-0.432716974	0.665220397	0.817710595
ENSBTAG00000001782	MRPS12	ENSG00000128626	MRPS12	440.7922467	0.007396112	0.133867786	0.055249377	0.955939792	0.979986112
ENSBTAG00000001786	HYKK	ENSG00000188266	HYKK	59.2988434	-0.007289836	0.323660924	-0.022523064	0.982030714	0.991619654
ENSBTAG00000001788	PDPN	ENSG00000162493	PDPN	974.7378902	-0.443827497	0.113327553	-3.916324717	8.99E-05	0.000989264
ENSBTAG00000001790	SAFB2	ENSG00000130254	SAFB2	1957.415018	-0.044388203	0.09030374	-0.491543348	0.623042201	0.792348533
ENSBTAG00000001792	MICOS13	ENSG00000174917	MICOS13	923.7139332	-0.007181308	0.106027688	-0.067730501	0.946000169	0.974296304
ENSBTAG00000001793	HSD11B1L	ENSG00000167733	HSD11B1L	2954.3487	-0.225916203	0.085807289	-2.632832325	0.008467614	0.041568895
ENSBTAG00000001795	LONP1	ENSG00000196365	LONP1	2345.186676	0.614448535	0.090398026	6.797145479	1.07E-11	6.41E-10
ENSBTAG00000001796	CATSPERD	ENSG00000174898	CATSPERD	282.8724288	-0.079932727	0.164637245	-0.485508163	0.627315923	0.794693939
ENSBTAG00000001801	SYT4	ENSG00000132872	SYT4	134.9605233	0.085029385	0.23882603	0.356030642	0.721817618	0.851979204
ENSBTAG00000001805	TWSG1	ENSG00000128791	TWSG1	343.1245637	-0.531674554	0.15258825	-3.484374152	0.000493289	0.004191017
ENSBTAG00000001806	IQCD	ENSG00000166578	IQCD	67.09733094	-0.079726387	0.322403358	-0.247287706	0.804685572	0.902004119
ENSBTAG00000001807	NA	NA	NA	737.5882306	-0.016354687	0.113172995	-0.144510506	0.885097361	0.945087209
ENSBTAG00000001808	LACTB2	ENSG00000147592	LACTB2	259.4893563	0.577161148	0.165588938	3.485505459	0.000491208	0.004181999
ENSBTAG00000001810	SCAF11	ENSG00000139218	SCAF11	649.3773194	0.259685592	0.118168987	2.197578212	0.027979177	0.103598801
ENSBTAG00000001814	PLXND1	ENSG00000004399	PLXND1	10677.75397	-0.371697396	0.087814335	-4.232764475	2.31E-05	0.000308335
ENSBTAG00000001817	TMEM161A	ENSG00000064545	TMEM161A	238.8956782	-0.067968318	0.169227871	-0.401637845	0.687950573	0.83126525
ENSBTAG00000001818	MEF2B	ENSG00000213999	MEF2B	81.64507497	-0.101740708	0.276213754	-0.368340486	0.712619368	0.846265285
ENSBTAG00000001821	PRRC2C	ENSG00000117523	PRRC2C	3990.391794	-0.160268065	0.084059073	-1.906612319	0.056570809	0.17247367
ENSBTAG00000001822	SNX10	ENSG00000086300	SNX10	1236.220524	-0.068890538	0.119360005	-0.577166013	0.563827314	0.749592857
ENSBTAG00000001823	STC2	ENSG00000113739	STC2	73.0032003	4.506315835	0.436821814	10.31614194	5.96E-25	2.85E-22
ENSBTAG00000001824	SLC2A6	ENSG00000160326	SLC2A6	1864.112953	0.381666042	0.098874717	3.86009742	0.000113342	0.00121347
ENSBTAG00000001826	SASH1	ENSG00000111961	SASH1	53.58386101	0.237841196	0.355362722	0.669291351	0.503309643	0.706509188
ENSBTAG00000001827	GID8	ENSG00000101193	GID8	542.3669655	-0.134742672	0.128589379	-1.047852269	0.294706676	0.515944224
ENSBTAG00000001828	SCRN2	ENSG00000141295	SCRN2	162.7498925	0.234605738	0.200916743	1.167676394	0.242937322	0.459411367
ENSBTAG00000001829	SLC17A9	ENSG00000101194	SLC17A9	1129.875638	-0.078195668	0.107123086	-0.729960932	0.465414066	0.675465655
ENSBTAG00000001832	MRPL10	ENSG00000159111	MRPL10	220.3592806	0.001308854	0.175229982	0.007469348	0.994040378	0.997773916
ENSBTAG00000001834	PNKP	ENSG00000039650	PNKP	1088.35115	-0.092542751	0.103018532	-0.898311684	0.369019405	0.590845525
ENSBTAG00000001838	LRRC36	ENSG00000159708	LRRC36	85.44034542	0.021707472	0.271136857	0.080060941	0.936188787	0.969568981
ENSBTAG00000001839	OCIAD2	ENSG00000145247	OCIAD2	729.0498826	0.161105945	0.11355402	1.418760383	0.155968886	0.348247396
ENSBTAG00000001840	INO80B	ENSG00000115274	INO80B	468.5023336	-0.075438106	0.132410377	-0.569729564	0.568861135	0.75262841
ENSBTAG00000001843	WBP1	ENSG00000239779	WBP1	618.3955393	-0.040842086	0.127478664	-0.320383702	0.748677479	0.869148441
ENSBTAG00000001844	MOGS	ENSG00000115275	MOGS	583.12464	-0.088735425	0.122722137	-0.723059645	0.469643241	0.678159299
ENSBTAG00000001847	CNTLN	ENSG00000044459	CNTLN	135.1909888	0.236528172	0.215552194	1.097312756	0.272504696	0.49340969
ENSBTAG00000001848	KATNB1	ENSG00000140854	KATNB1	270.6768447	0.38286656	0.161719568	2.367472074	0.017910072	0.074705433
ENSBTAG00000001854	CIAPIN1	ENSG00000005194	CIAPIN1	493.8274397	0.141729395	0.136193759	1.040645297	0.2980402	0.519075198
ENSBTAG00000001855	COQ9	ENSG00000088682	COQ9	539.8635485	0.240723546	0.127779896	1.883892174	0.059579562	0.178537598
ENSBTAG00000001856	POLR2C	ENSG00000102978	POLR2C	834.9788063	-0.003386515	0.110150345	-0.030744483	0.975473315	0.990104828
ENSBTAG00000001858		ENSG00000165637	VDAC2	17.02901401	0.278676933	0.57853987	0.481690109	0.630026103	0.796197098
ENSBTAG00000001861	SESTD1	ENSG00000187231	SESTD1	203.2308838	0.56163917	0.194077305	2.893894103	0.003804965	0.02235147
ENSBTAG00000001867	SACS	ENSG00000151835	SACS	220.6135752	0.039344691	0.184883672	0.21280782	0.831476864	0.91844463
ENSBTAG00000001868	PCYT2	ENSG00000185813	PCYT2	2282.978624	0.368177327	0.088970171	4.138210841	3.50E-05	0.000443056
ENSBTAG00000001872	ORC6	ENSG00000091651	ORC6	410.9741458	-0.210460441	0.138253047	-1.522284283	0.127937864	0.304124623
ENSBTAG00000001874	DOCK3	ENSG00000088538	DOCK3	156.9940081	-0.700327816	0.215127591	-3.255406762	0.001132301	0.008397672
ENSBTAG00000001877	HMGN5	ENSG00000198157	HMGN5	158.5750449	0.211615927	0.210999557	1.002921191	0.315898887	0.53773988
ENSBTAG00000001879	PER2	ENSG00000132326	PER2	74.9668231	-0.111533225	0.285534629	-0.390611903	0.696084126	0.836054274
ENSBTAG00000001882	CD79A	ENSG00000105369	CD79A	288.0256755	-0.444360529	0.161865711	-2.745241882	0.006046631	0.032266211
ENSBTAG00000001886	PABIR2	ENSG00000156504	PABIR2	224.3772627	0.636902206	0.175760586	3.623691866	0.000290428	0.002708188
ENSBTAG00000001887	STAM2	ENSG00000115145	STAM2	157.1073575	0.001984557	0.213637172	0.009289381	0.992588253	0.996923531
ENSBTAG00000001888	MED13L	ENSG00000123066	MED13L	633.8362122	-0.231664026	0.134090701	-1.727666606	0.084048014	0.228306934
ENSBTAG00000001889	C22H3orf14	ENSG00000114405	C3orf14	100.6363315	-0.121812807	0.259218977	-0.469922411	0.638410452	0.800581801
ENSBTAG00000001890	RUBCN	ENSG00000145016	RUBCN	218.3534712	0.088216282	0.182840954	0.482475507	0.629468194	0.795879325
ENSBTAG00000001894	NEDD1	ENSG00000139350	NEDD1	150.5444776	0.401803821	0.206866368	1.942335162	0.052096539	0.162662642
ENSBTAG00000001895	PGGT1B	ENSG00000164219	PGGT1B	131.0269557	0.347516739	0.220608274	1.575266118	0.115195031	0.284214815
ENSBTAG00000001898	CCDC112	ENSG00000164221	CCDC112	397.9282783	-0.239900242	0.139969211	-1.713950095	0.086537892	0.233181442
ENSBTAG00000001902	CEP295	ENSG00000166004	CEP295	628.6843992	-0.032403302	0.128630941	-0.251909081	0.80111134	0.900339367
ENSBTAG00000001903	C11H2orf50	ENSG00000150873	C2orf50	19.35974988	-0.22118033	0.542747104	-0.407520055	0.683626068	0.828876856
ENSBTAG00000001904	ZNF276	ENSG00000158805	ZNF276	1233.13338	-0.205961277	0.100868501	-2.041879035	0.041163532	0.137046894
ENSBTAG00000001906	FANCA	ENSG00000187741	FANCA	1103.511113	0.187108954	0.11369775	1.6456698	0.09983176	0.257610292
ENSBTAG00000001908	DLD	ENSG00000091140	DLD	424.9373799	0.972916325	0.147973501	6.574936171	4.87E-11	2.48E-09
ENSBTAG00000001919	ZNF652	ENSG00000198740	ZNF652	80.3067083	0.445131856	0.273464605	1.627749433	0.103578027	0.264260031
ENSBTAG00000001920	POLQ	ENSG00000051341	POLQ	34.29700153	1.388531173	0.44025423	3.153930338	0.001610875	0.011223756
ENSBTAG00000001922	AKIP1	ENSG00000166452	AKIP1	338.4127305	-0.161334475	0.154067399	-1.047168165	0.295022025	0.516350855
ENSBTAG00000001926	RAD23B	ENSG00000119318	RAD23B	1455.06075	0.296960091	0.096786533	3.068196401	0.00215355	0.014200865
ENSBTAG00000001928	PDIA6	ENSG00000143870	PDIA6	3647.509713	0.285131745	0.09031768	3.156987017	0.001594084	0.011131724
ENSBTAG00000001931	TRABD	ENSG00000170638	TRABD	1327.975343	-0.366341377	0.108794675	-3.36727306	0.000759155	0.006033436
ENSBTAG00000001932	CRAT	ENSG00000095321	CRAT	826.5698526	0.161616228	0.113599182	1.422688313	0.15482653	0.346256525
ENSBTAG00000001933	PTPA	ENSG00000119383	PTPA	1167.306069	0.103068611	0.10125572	1.017904085	0.30872354	0.530105485
ENSBTAG00000001937	ANAPC11	ENSG00000141552	ANAPC11	1250.21847	-0.225962881	0.099346684	-2.274488414	0.022936637	0.089316065
ENSBTAG00000001938	CKS2	ENSG00000123975	CKS2	114.7112097	0.615229673	0.239942142	2.564075105	0.010345116	0.048561098
ENSBTAG00000001939	SECISBP2	ENSG00000187742	SECISBP2	592.9745065	-0.01323858	0.120918223	-0.109483747	0.912818813	0.958791435
ENSBTAG00000001941	SEMA4D	ENSG00000187764	SEMA4D	1843.181385	-0.416007685	0.103430874	-4.022084212	5.77E-05	0.000677009
ENSBTAG00000001942	SNX27	ENSG00000143376	SNX27	1253.960935	-0.227629555	0.098369275	-2.314031027	0.02066602	0.082997943
ENSBTAG00000001945	ARG2	ENSG00000081181	ARG2	870.3814403	-0.063410992	0.11139826	-0.56922785	0.569201523	0.752838363
ENSBTAG00000001948	VTI1B	ENSG00000100568	VTI1B	1018.03505	-0.109890694	0.105438702	-1.042223508	0.297308066	0.518308452
ENSBTAG00000001950	RDH11	ENSG00000258466		352.3087625	1.342090124	0.157473413	8.522645828	1.56E-17	2.23E-15
ENSBTAG00000001956	HINT3	ENSG00000111911	HINT3	46.86912972	-0.116534986	0.353319025	-0.329829356	0.741528905	0.86465331
ENSBTAG00000001957	TRMT11	ENSG00000066651	TRMT11	100.6148153	0.021778006	0.250664137	0.086881219	0.930765928	0.967181114
ENSBTAG00000001962	MRPS27	ENSG00000113048	MRPS27	399.1052129	0.259954826	0.138477776	1.877231368	0.06048639	0.180082833
ENSBTAG00000001968	TTC14	ENSG00000163728	TTC14	643.9853334	-0.08598339	0.132539712	-0.64873681	0.516508508	0.715537342
ENSBTAG00000001977	YIPF6	ENSG00000181704	YIPF6	256.8556693	-0.050390076	0.169754769	-0.296840416	0.766588348	0.880248791
ENSBTAG00000001983	SMAGP	ENSG00000170545	SMAGP	231.5647471	-0.171090074	0.173718587	-0.984869133	0.324688357	0.545851669
ENSBTAG00000001985	SRMS	ENSG00000125508	SRMS	23.54671404	-0.410762183	0.499853102	-0.821765798	0.411210203	0.628922075
ENSBTAG00000001987	SWAP70	ENSG00000133789	SWAP70	2171.459955	0.10479461	0.091955625	1.139621532	0.254444011	0.471948276
ENSBTAG00000001988	EIF3D	ENSG00000100353	EIF3D	2661.723539	0.002598404	0.089666307	0.028978595	0.976881662	0.990360951
ENSBTAG00000001992	CYP51A1	ENSG00000001630	CYP51A1	1272.106581	0.426682608	0.09906117	4.307263986	1.65E-05	0.000235879
ENSBTAG00000001999	NKAPD1	ENSG00000150776	NKAPD1	196.2077984	0.253329235	0.187327175	1.352335742	0.176267935	0.377175149
ENSBTAG00000002000	TIMM8B	ENSG00000150779	TIMM8B	397.8665813	0.026399814	0.139241674	0.189597076	0.849624879	0.928588521
ENSBTAG00000002002	ATAD2	ENSG00000156802	ATAD2	191.6187198	0.844606388	0.190352685	4.437060543	9.12E-06	0.000140815
ENSBTAG00000002004	LLPH	ENSG00000139233	LLPH	681.8033413	-0.154501775	0.119913713	-1.288441255	0.197592406	0.404758339
ENSBTAG00000002006	THBS1	ENSG00000137801	THBS1	72.58859379	0.240661752	0.332049334	0.724777096	0.468588789	0.67758942
ENSBTAG00000002010	PI4K2A	ENSG00000249967		1532.218918	-0.320421895	0.097730944	-3.278612494	0.001043188	0.007863447
ENSBTAG00000002012	CIAO2A	ENSG00000166797	CIAO2A	1493.789121	-0.038411658	0.09594538	-0.400349217	0.688899322	0.831663657
ENSBTAG00000002014	SNX1	ENSG00000028528	SNX1	1313.405896	0.147742075	0.096907062	1.524574902	0.127365161	0.303227151
ENSBTAG00000002018	EIF5A	ENSG00000253626	EIF5AL1	9359.343374	0.113468232	0.078209435	1.450825358	0.146828497	0.334148967
ENSBTAG00000002020	CREBRF	ENSG00000164463	CREBRF	82.71084122	-0.518932207	0.274079488	-1.893363895	0.058309493	0.176246494
ENSBTAG00000002021	BNIP1	ENSG00000113734	BNIP1	111.1097573	0.175394814	0.237283684	0.739177728	0.459799083	0.672235684
ENSBTAG00000002026	NA	NA	NA	9063.118741	-0.088318976	0.086704121	-1.018624891	0.308381083	0.529810208
ENSBTAG00000002027	FAM167B	ENSG00000183615	FAM167B	51.44916294	-0.521343945	0.348419815	-1.496309688	0.134572972	0.315552167
ENSBTAG00000002028	DIPK1A	ENSG00000154511	DIPK1A	91.24432541	0.339878119	0.261640324	1.299028047	0.193934304	0.400879831
ENSBTAG00000002033	UBXN2A	ENSG00000173960	UBXN2A	74.81071114	0.45967449	0.286312287	1.605500397	0.108383726	0.272345757
ENSBTAG00000002034	MFSD2B	ENSG00000205639	MFSD2B	16.90849365	-0.368363067	0.595918357	-0.618143514	0.536480741	0.731511146
ENSBTAG00000002036	CACNB1	ENSG00000067191	CACNB1	124.856297	0.573420949	0.251404241	2.280872216	0.022556009	0.088245379
ENSBTAG00000002037	ATXN7L1	ENSG00000146776	ATXN7L1	34.1719257	0.338617578	0.411830373	0.822225849	0.41094837	0.62889813
ENSBTAG00000002038	RPL14	ENSG00000188846	RPL14	7199.233616	0.065893083	0.079794114	0.825788773	0.408923924	0.626825055
ENSBTAG00000002039	FRMD8	ENSG00000126391	FRMD8	485.9320153	-0.201842748	0.133788745	-1.508667619	0.131383745	0.310001989
ENSBTAG00000002041	SASH3	ENSG00000122122	SASH3	672.831394	-0.111235703	0.126668559	-0.878163479	0.379855008	0.600119026
ENSBTAG00000002044	SIRT3	ENSG00000142082	SIRT3	250.0609095	0.017687011	0.168297967	0.10509343	0.916301672	0.960663781
ENSBTAG00000002048	PTPN11	ENSG00000179295	PTPN11	180.4923439	0.791103839	0.208622969	3.792026558	0.000149423	0.00154263
ENSBTAG00000002049	HADH	ENSG00000138796	HADH	1701.423963	0.197614366	0.095179116	2.076236625	0.037872071	0.128972561
ENSBTAG00000002051	ARAP1	ENSG00000186635	ARAP1	5557.480469	-0.312974348	0.088168969	-3.549710876	0.000385654	0.003411322
ENSBTAG00000002052	PLOD1	ENSG00000083444	PLOD1	1241.354166	0.078501313	0.098711711	0.795258354	0.426463233	0.643784781
ENSBTAG00000002055	ZFP28	ENSG00000196867	ZFP28	134.4713648	-0.042675553	0.21899439	-0.194870533	0.845494303	0.92622271
ENSBTAG00000002056	MARS2	ENSG00000247626	MARS2	157.2476137	0.437855639	0.203931037	2.147077	0.031787152	0.113862215
ENSBTAG00000002058	ASF1A	ENSG00000111875	ASF1A	111.6552811	0.380538784	0.240402587	1.582923003	0.113439015	0.281088425
ENSBTAG00000002059	MCM9	ENSG00000111877	MCM9	177.8155137	-0.08070749	0.192096433	-0.420140493	0.674382823	0.82182142
ENSBTAG00000002060	RPL19	ENSG00000108298	RPL19	11551.0228	-0.108831715	0.079072806	-1.37634822	0.168713851	0.366564091
ENSBTAG00000002068	TAGLN2	ENSG00000158710	TAGLN2	4919.532673	0.653919206	0.086221645	7.584165255	3.35E-14	3.01E-12
ENSBTAG00000002069	BOLA	ENSG00000204592	HLA-E	34054.94216	-0.192501893	0.1036728	-1.856821596	0.06333654	0.186460655
ENSBTAG00000002072	ERCC2	ENSG00000104884	ERCC2	517.2656831	-0.0905326	0.132785478	-0.681795944	0.49536799	0.700638476
ENSBTAG00000002073	RAD17	ENSG00000152942	RAD17	269.2731686	-0.136897521	0.161080846	-0.8498684	0.395398256	0.614196491
ENSBTAG00000002076	STAU2	ENSG00000040341	STAU2	74.99074672	0.566780143	0.309674403	1.830245371	0.067213256	0.195064388
ENSBTAG00000002078	KDM4A	ENSG00000066135	KDM4A	797.1817317	0.105394092	0.125794036	0.837830598	0.402125852	0.620477518
ENSBTAG00000002082	MARCKS	ENSG00000277443	MARCKS	5752.967474	-0.094944756	0.089424961	-1.061725431	0.288360351	0.510513951
ENSBTAG00000002083	AUTS2	ENSG00000158321	AUTS2	672.97243	-0.661796864	0.120797582	-5.478560507	4.29E-08	1.20E-06
ENSBTAG00000002085	IL36G	ENSG00000136688	IL36G	15.42300627	-0.893521015	0.630758109	-1.416582683	0.156604974	0.348714112
ENSBTAG00000002086	PRPF4B	ENSG00000112739	PRPF4B	521.0392952	0.122703795	0.133387684	0.919903481	0.3576232	0.579488512
ENSBTAG00000002090	CPSF4	ENSG00000160917	CPSF4	177.3177714	-0.214170538	0.202409002	-1.058107772	0.290006312	0.512333493
ENSBTAG00000002094	ATP5MF	ENSG00000241468	ATP5MF	1446.755197	0.095347608	0.097409723	0.978830499	0.327663738	0.548238021
ENSBTAG00000002095	MEN1	ENSG00000133895	MEN1	594.9221961	-0.27872574	0.121228654	-2.299173753	0.021495075	0.08525328
ENSBTAG00000002096	FCGR3A	ENSG00000162747	FCGR3B	1926.306667	0.067627288	0.103200725	0.655298579	0.512275535	0.712736166
ENSBTAG00000002098	CDC34	ENSG00000099804	CDC34	1042.315155	0.181353023	0.113433643	1.598758697	0.10987423	0.275128258
ENSBTAG00000002101	GDE1	ENSG00000006007	GDE1	1880.335316	-0.508267227	0.102805655	-4.943961761	7.66E-07	1.60E-05
ENSBTAG00000002103	PLCG2	ENSG00000197943	PLCG2	722.047697	0.337973534	0.115518287	2.925714551	0.003436661	0.020646543
ENSBTAG00000002105	TEX261	ENSG00000144043	TEX261	1209.071514	-0.233395542	0.098911799	-2.359632965	0.018293024	0.075945988
ENSBTAG00000002107	FZD1	ENSG00000157240	FZD1	16.6422198	-0.262608718	0.587642115	-0.446885462	0.654957761	0.811515647
ENSBTAG00000002108	YWHAQ	ENSG00000134308	YWHAQ	1307.493947	0.41807947	0.097238834	4.29951136	1.71E-05	0.000240963
ENSBTAG00000002112	INSIG2	ENSG00000125629	INSIG2	92.5375143	0.172244752	0.257126089	0.669884386	0.502931494	0.706137859
ENSBTAG00000002113	ZNF41	ENSG00000147124	ZNF41	156.8610088	-0.145485708	0.20730302	-0.701802165	0.482802548	0.690035147
ENSBTAG00000002115	C13H20orf96	ENSG00000196476	C20orf96	38.33684728	0.528108668	0.387607936	1.362481565	0.173045958	0.37323638
ENSBTAG00000002116	ZCCHC3	ENSG00000247315	ZCCHC3	144.0560165	0.369830881	0.237122255	1.559663309	0.118839467	0.290061519
ENSBTAG00000002117	KIF18A	ENSG00000121621	KIF18A	19.18461243	0.57098103	0.549088843	1.039870028	0.298400289	0.519453618
ENSBTAG00000002121	CDK2AP2	ENSG00000167797	CDK2AP2	938.8159597	-0.512106428	0.107321626	-4.77169838	1.83E-06	3.41E-05
ENSBTAG00000002125	GNAL	ENSG00000141404	GNAL	52.30656349	-0.586531994	0.34959771	-1.677734083	0.093399023	0.245151061
ENSBTAG00000002126	PFKFB2	ENSG00000123836	PFKFB2	100.6562125	0.244635933	0.263787801	0.927396689	0.353720609	0.575843984
ENSBTAG00000002127	TCP11L2	ENSG00000166046	TCP11L2	115.1770675	-0.396522816	0.242286228	-1.636588343	0.101716513	0.260986752
ENSBTAG00000002128	MPPE1	ENSG00000154889	MPPE1	651.8725731	-0.285161247	0.121050739	-2.355716696	0.018487011	0.076515926
ENSBTAG00000002129	KLF5	ENSG00000102554	KLF5	80.34894872	0.464115027	0.274026151	1.693688816	0.090324431	0.239235601
ENSBTAG00000002130	SMPD4	ENSG00000136699	SMPD4	1298.804801	0.028269867	0.097766016	0.289158421	0.772460148	0.883680462
ENSBTAG00000002135	CD69	ENSG00000110848	CD69	17.43849717	0.029611963	0.572648785	0.051710514	0.95875936	0.981338837
ENSBTAG00000002136	FCHO1	ENSG00000130475	FCHO1	144.3761174	0.489436325	0.212029262	2.308343293	0.02098005	0.083879712
ENSBTAG00000002137	SUGT1	ENSG00000165416	SUGT1	385.6846396	-0.252727798	0.141265179	-1.789031094	0.073609808	0.206913142
ENSBTAG00000002143	DTWD2	ENSG00000169570	DTWD2	15.90475646	0.208746025	0.62142386	0.33591569	0.736934445	0.862204804
ENSBTAG00000002144	ADRB2	ENSG00000169252	ADRB2	26.0815546	-0.096593229	0.473664525	-0.203927514	0.838410144	0.922502562
ENSBTAG00000002147	PPP4R2	ENSG00000163605	PPP4R2	384.4735653	0.29707882	0.141070536	2.105888503	0.035214039	0.122642337
ENSBTAG00000002154	GPR141	ENSG00000187037	GPR141	34.90856144	-0.59310125	0.43975554	-1.348706715	0.177431188	0.378556413
ENSBTAG00000002171	FAM135A	ENSG00000082269	FAM135A	116.1015443	0.311497649	0.232843552	1.337798045	0.180962279	0.384079746
ENSBTAG00000002174	RERG	ENSG00000134533	RERG	23.07823447	-1.257317504	0.526751677	-2.38692644	0.01698989	0.071855848
ENSBTAG00000002175	SRPK2	ENSG00000135250	SRPK2	821.2587043	-0.213754062	0.10992254	-1.944588088	0.051824574	0.162057725
ENSBTAG00000002176	NSMCE1	ENSG00000169189	NSMCE1	816.5226678	-0.283784688	0.112871116	-2.514236575	0.011929038	0.054692789
ENSBTAG00000002177	PIKFYVE	ENSG00000115020	PIKFYVE	472.1114615	-0.104773705	0.132686298	-0.7896347	0.429741137	0.646301553
ENSBTAG00000002178	PPL	ENSG00000118898	PPL	66.18326304	-0.547063028	0.32025473	-1.708212172	0.087596981	0.23476293
ENSBTAG00000002179	CDIN1	ENSG00000186073	CDIN1	175.8286352	0.348182463	0.204197018	1.705130004	0.088170181	0.235571561
ENSBTAG00000002182	COX17	ENSG00000138495	COX17	937.7685351	-0.400794334	0.110167752	-3.638036773	0.000274724	0.002579171
ENSBTAG00000002185	RNF7	ENSG00000114125	RNF7	212.7735966	0.103775483	0.177215541	0.585589067	0.558151697	0.746082976
ENSBTAG00000002187	SERINC3	ENSG00000132824	SERINC3	1022.159612	0.144962721	0.112406633	1.289627813	0.197179914	0.404646909
ENSBTAG00000002189	ALG1	ENSG00000251287	ALG1L2	419.2100494	-0.098753203	0.139636093	-0.707218321	0.479430815	0.687033091
ENSBTAG00000002190	DOCK8	ENSG00000107099	DOCK8	706.3809163	0.067149124	0.115828723	0.579727739	0.562098234	0.748492727
ENSBTAG00000002191	RRP12	ENSG00000052749	RRP12	1037.205987	-0.089488906	0.104277695	-0.858178783	0.39079375	0.610569194
ENSBTAG00000002201	NFXL1	ENSG00000170448	NFXL1	60.50976275	0.15473985	0.326388362	0.474097326	0.635430505	0.798786527
ENSBTAG00000002202	CRAMP1	ENSG00000007545	CRAMP1	126.3970982	0.021653851	0.23071087	0.093857089	0.925222681	0.964752651
ENSBTAG00000002203	NDUFS2	ENSG00000158864	NDUFS2	1684.760361	0.319202385	0.093986925	3.396242445	0.000683178	0.005535792
ENSBTAG00000002209	JPT2	ENSG00000206053	JPT2	1493.107666	0.442371544	0.102077156	4.333697788	1.47E-05	0.000213164
ENSBTAG00000002210	LAS1L	ENSG00000001497	LAS1L	1335.938148	-0.101909682	0.097052479	-1.050047182	0.293696421	0.515700877
ENSBTAG00000002211	MAPK8IP3	ENSG00000138834	MAPK8IP3	1111.299509	0.150436929	0.103692197	1.450802795	0.146834781	0.334148967
ENSBTAG00000002219	ATAD3A	ENSG00000197785	ATAD3A	435.5621962	0.271821252	0.135819025	2.001348873	0.045354806	0.14612759
ENSBTAG00000002220	SPTLC1	ENSG00000090054	SPTLC1	651.8685224	0.384927527	0.123214802	3.12403641	0.001783884	0.012203454
ENSBTAG00000002223	POP4	ENSG00000105171	POP4	375.5483768	-0.155344545	0.142358515	-1.091220606	0.275175823	0.496321249
ENSBTAG00000002224	UHRF1	ENSG00000276043	UHRF1	125.3081216	1.213099227	0.25583521	4.74172116	2.12E-06	3.89E-05
ENSBTAG00000002226	FBXO31	ENSG00000103264	FBXO31	192.4964487	0.237987749	0.185702312	1.28155512	0.199998752	0.407805855
ENSBTAG00000002233	CPNE2	ENSG00000140848	CPNE2	58.49251833	-0.434267846	0.326287025	-1.33093814	0.183209366	0.387094146
ENSBTAG00000002236	TRPC4AP	ENSG00000100991	TRPC4AP	1271.099066	0.330921253	0.0985845	3.356727012	0.000788709	0.006232459
ENSBTAG00000002238	ARL2	ENSG00000273003	ARL2-SNX15	1593.552335	-0.378089711	0.093547449	-4.041689153	5.31E-05	0.000635886
ENSBTAG00000002240	GPR18	ENSG00000125245	GPR18	46.58906622	-0.799262096	0.373421116	-2.140377346	0.032324284	0.115423972
ENSBTAG00000002242	PSME3IP1	ENSG00000172775	PSME3IP1	405.2012991	-0.09425132	0.138296395	-0.681516821	0.495544527	0.700638476
ENSBTAG00000002243	SNX15	ENSG00000110025	SNX15	328.1193229	-0.377777905	0.162453041	-2.325459112	0.020047424	0.081248607
ENSBTAG00000002248	SAC3D1	ENSG00000168061	SAC3D1	45.45903014	0.426831425	0.37265115	1.145391404	0.252047057	0.468998044
ENSBTAG00000002256	YEATS4	ENSG00000127337	YEATS4	224.2966637	0.142631475	0.175965648	0.810564317	0.417615915	0.634589645
ENSBTAG00000002260	NCAPD3	ENSG00000151503	NCAPD3	310.592502	0.302794256	0.175676275	1.723592186	0.08478149	0.229793703
ENSBTAG00000002266	NPL	ENSG00000135838	NPL	902.3874754	0.55397818	0.118770323	4.664281171	3.10E-06	5.43E-05
ENSBTAG00000002267	ANKRD40	ENSG00000154945	ANKRD40	522.9328221	-0.067044646	0.125871896	-0.532641897	0.594281494	0.771157633
ENSBTAG00000002271	CDADC1	ENSG00000102543	CDADC1	130.0791153	0.684835824	0.226024444	3.029919296	0.002446191	0.015730033
ENSBTAG00000002272	KCTD18	ENSG00000155729	KCTD18	68.69712717	0.286000692	0.293619981	0.974050508	0.330031462	0.551086925
ENSBTAG00000002275	PTP4A1	ENSG00000112245	PTP4A1	913.8700451	0.299703471	0.110150763	2.72084789	0.006511472	0.034007392
ENSBTAG00000002277	MLLT1	ENSG00000130382	MLLT1	380.7645923	0.461408468	0.141142615	3.269093942	0.001078925	0.008083806
ENSBTAG00000002279	LUC7L3	ENSG00000108848	LUC7L3	2164.201274	-0.384256486	0.092130029	-4.170806108	3.04E-05	0.000390964
ENSBTAG00000002280	KIF5B	ENSG00000170759	KIF5B	638.646352	0.509078976	0.129228015	3.939385569	8.17E-05	0.000914787
ENSBTAG00000002282	EIF1	ENSG00000173812	EIF1	8283.999286	-0.092581958	0.084031559	-1.101752237	0.2705694	0.490688305
ENSBTAG00000002283	FZD7	ENSG00000155760	FZD7	31.0172903	0.214102798	0.431149698	0.496585754	0.619481201	0.790375512
ENSBTAG00000002286	DNAJC18	ENSG00000170464	DNAJC18	466.420863	0.046729702	0.130919463	0.356934726	0.721140672	0.851665421
ENSBTAG00000002287	CHD9	ENSG00000177200	CHD9	921.1116827	-0.366995277	0.108928114	-3.369151108	0.000754001	0.006000147
ENSBTAG00000002291	ZBTB41	ENSG00000177888	ZBTB41	27.21587681	0.086332683	0.463110231	0.186419296	0.852115961	0.92958987
ENSBTAG00000002292	SMARCA1	ENSG00000102038	SMARCA1	36.56839117	1.200007677	0.420146175	2.856167085	0.004287894	0.024618256
ENSBTAG00000002293	ARL5A	ENSG00000162980	ARL5A	110.5374275	-0.082902301	0.238714519	-0.347286379	0.728376183	0.856062401
ENSBTAG00000002295	ATF2	ENSG00000115966	ATF2	166.7105708	0.017384327	0.219921442	0.079047893	0.936994529	0.969872211
ENSBTAG00000002296	STING1	ENSG00000184584	STING1	598.3607051	0.350442545	0.127958862	2.738712585	0.006168027	0.032707991
ENSBTAG00000002302	CD59	ENSG00000284969		150.7987395	0.675439567	0.211979814	3.186339081	0.001440856	0.010234196
ENSBTAG00000002303	GLG1	ENSG00000090863	GLG1	2942.48281	-0.02357171	0.085794871	-0.27474498	0.783512171	0.889828569
ENSBTAG00000002305	PCSK4	ENSG00000115257	PCSK4	17.7244384	0.143028593	0.575459914	0.248546579	0.803711535	0.901685248
ENSBTAG00000002306	UTP11	ENSG00000183520	UTP11	564.4326015	0.012227198	0.12749735	0.095901587	0.923598734	0.964318657
ENSBTAG00000002313	ITPR2	ENSG00000123104	ITPR2	100.582564	0.809417904	0.258293184	3.133717632	0.001726069	0.011893034
ENSBTAG00000002315	RNF34	ENSG00000170633	RNF34	105.38323	-0.220603148	0.243819938	-0.904778952	0.365582504	0.587560193
ENSBTAG00000002321	AMT	ENSG00000283189		918.4795812	-0.330198394	0.110016113	-3.001363948	0.002687731	0.017010437
ENSBTAG00000002323	USP28	ENSG00000048028	USP28	235.7338272	-0.308738202	0.174389161	-1.770397887	0.076660882	0.213653533
ENSBTAG00000002326	LGALS3	ENSG00000131981	LGALS3	31053.50781	-0.904371402	0.10017703	-9.02773223	1.75E-19	3.51E-17
ENSBTAG00000002327	TMEM208	ENSG00000168701	TMEM208	626.4287263	-0.392195664	0.120493266	-3.254917706	0.001134252	0.008407129
ENSBTAG00000002328	KDM2B	ENSG00000089094	KDM2B	749.4775751	-0.266475159	0.11607527	-2.295710008	0.021692468	0.085953897
ENSBTAG00000002331	DLGAP5	ENSG00000126787	DLGAP5	21.46625338	1.068092399	0.582259425	1.834392632	0.066595733	0.193724539
ENSBTAG00000002332	LSM5	ENSG00000106355	LSM5	132.7902689	-0.050464609	0.219219622	-0.230201151	0.817935468	0.91044487
ENSBTAG00000002333	HOPX	ENSG00000171476	HOPX	121.0137983	2.038178734	0.275250859	7.404804253	1.31E-13	1.09E-11
ENSBTAG00000002336	RCOR1	ENSG00000089902	RCOR1	152.5646945	-0.034463757	0.212378635	-0.162275068	0.871089247	0.939491483
ENSBTAG00000002341	ETS1	ENSG00000134954	ETS1	81.63058401	0.449992739	0.315455899	1.42648383	0.153728731	0.344731757
ENSBTAG00000002344	ORAI3	ENSG00000175938	ORAI3	1659.912323	-0.222960065	0.093111291	-2.39455454	0.016640568	0.070739489
ENSBTAG00000002345	SETD1A	ENSG00000099381	SETD1A	568.4049287	-0.041863414	0.122685067	-0.341226647	0.732932964	0.859467618
ENSBTAG00000002346	HSD3B7	ENSG00000099377	HSD3B7	763.9553831	-0.464683365	0.12719553	-3.653299479	0.000258892	0.002452765
ENSBTAG00000002347	MAST3	ENSG00000099308	MAST3	774.8691868	-0.265522551	0.117904924	-2.252005615	0.024321917	0.093540047
ENSBTAG00000002348	SLC4A4	ENSG00000080493	SLC4A4	12.41271961	-0.34867525	0.688209781	-0.506640939	0.612406778	0.784521926
ENSBTAG00000002349	STX1B	ENSG00000099365	STX1B	38.27529864	-0.190455384	0.393879036	-0.483537754	0.62871396	0.795586337
ENSBTAG00000002350	PIK3R2	ENSG00000268173		682.6743052	0.097795019	0.116375886	0.840337477	0.400719194	0.619531152
ENSBTAG00000002352	GGA2	ENSG00000103365	GGA2	3212.701147	0.186347434	0.092021731	2.025037249	0.04286354	0.140971278
ENSBTAG00000002356	RBM47	ENSG00000163694	RBM47	1008.508933	-0.291232844	0.10859865	-2.681735387	0.007324137	0.037143623
ENSBTAG00000002357	NA	NA	NA	184.4037364	0.069439168	0.188054212	0.369250798	0.711940796	0.845894577
ENSBTAG00000002362	APOLD1	ENSG00000178878	APOLD1	34.5177909	1.087169166	0.422113408	2.575538101	0.010008425	0.047428409
ENSBTAG00000002363	SESN2	ENSG00000130766	SESN2	244.2723202	0.868547596	0.179751005	4.831948495	1.35E-06	2.59E-05
ENSBTAG00000002367	HCFC1R1	ENSG00000103145	HCFC1R1	886.6785699	0.099789234	0.107356933	0.929508983	0.352625372	0.574761785
ENSBTAG00000002368	TULP2	ENSG00000104804	TULP2	31.69750641	-0.05225666	0.428051685	-0.122080257	0.902835458	0.953218784
ENSBTAG00000002370	ZNF792	ENSG00000180884	ZNF792	23.7136805	0.454671592	0.510052123	0.89142182	0.372702916	0.594011699
ENSBTAG00000002374	ARMC5	ENSG00000140691	ARMC5	151.5465214	-0.266540568	0.205297	-1.298316912	0.194178457	0.401052912
ENSBTAG00000002376	PPIL1	ENSG00000137168	PPIL1	545.1874105	0.149532973	0.124234978	1.203630214	0.228732536	0.443340936
ENSBTAG00000002377	PSMB2	ENSG00000126067	PSMB2	1841.66002	0.249890247	0.092932455	2.688944855	0.007167826	0.036559736
ENSBTAG00000002378	NUCB1	ENSG00000104805	NUCB1	5533.49505	-0.141011705	0.091918541	-1.534094236	0.125006471	0.299575541
ENSBTAG00000002381	ZDHHC5	ENSG00000156599	ZDHHC5	1233.905027	-0.101323703	0.102883788	-0.984836439	0.324704419	0.545851669
ENSBTAG00000002382	DDX10	ENSG00000178105	DDX10	233.5265928	0.50782062	0.172161963	2.949667925	0.003181156	0.019430848
ENSBTAG00000002385	SLC35E4	ENSG00000100036	SLC35E4	279.6509242	-0.292673048	0.174443642	-1.677751299	0.09339566	0.245151061
ENSBTAG00000002389	MED19	ENSG00000156603	MED19	557.4276317	-0.282728308	0.124435075	-2.272094969	0.023080775	0.089738515
ENSBTAG00000002391	TGFB1I1	ENSG00000140682	TGFB1I1	25.86854382	1.710341794	0.527677704	3.241262197	0.001190017	0.008716505
ENSBTAG00000002392		ENSG00000145362	ANK2	12.29289104	0.727756909	0.684545773	1.063123807	0.287725809	0.509886221
ENSBTAG00000002393	C23H6orf89	ENSG00000198663	C6orf89	1183.09259	-0.291271496	0.102998101	-2.827930743	0.004684994	0.02636237
ENSBTAG00000002394	TMEM44	ENSG00000145014	TMEM44	86.25802445	0.434648715	0.281806335	1.542366728	0.122984502	0.296949759
ENSBTAG00000002395	HPS3	ENSG00000163755	HPS3	784.413684	-0.195619129	0.111652979	-1.752027848	0.07976902	0.219753749
ENSBTAG00000002398	ZNF567	ENSG00000189042	ZNF567	37.57172188	-0.060650552	0.415453739	-0.145986295	0.883932208	0.944384906
ENSBTAG00000002401	NPFF	ENSG00000139574	NPFF	51.62373503	-0.009216839	0.345806925	-0.026653136	0.978736392	0.990853018
ENSBTAG00000002402	IGF2R	ENSG00000197081	IGF2R	6311.294614	0.0425049	0.078974346	0.538211481	0.590431054	0.768107978
ENSBTAG00000002404	TMX2	ENSG00000288534		898.6043271	-0.112020486	0.10710802	-1.045864596	0.295623552	0.517112406
ENSBTAG00000002408	FHAD1	ENSG00000142621	FHAD1	17.85522908	0.056464032	0.564093829	0.10009688	0.920267413	0.962791342
ENSBTAG00000002411	CTNND1	ENSG00000198561	CTNND1	1219.674128	0.082621956	0.1006691	0.820728067	0.41180118	0.629511542
ENSBTAG00000002412	CYB5B	ENSG00000103018	CYB5B	557.7160814	-0.010823693	0.124238971	-0.087119947	0.93057617	0.967169698
ENSBTAG00000002413	MCAT	ENSG00000100294	MCAT	277.1694186	0.29482613	0.160820328	1.833264078	0.066763309	0.194030378
ENSBTAG00000002415	TSPAN3	ENSG00000140391	TSPAN3	1183.640652	-0.02878325	0.099555653	-0.289117182	0.772491705	0.883680462
ENSBTAG00000002416	NA	NA	NA	46.43981615	0.354093044	0.369083551	0.959384518	0.337365071	0.559798136
ENSBTAG00000002417	RAB30	ENSG00000137502	RAB30	116.2434819	-0.301003181	0.237151516	-1.269244181	0.204353988	0.413363722
ENSBTAG00000002418	TICRR	ENSG00000140534	TICRR	27.73090055	1.365569315	0.472942256	2.887391217	0.003884509	0.022754217
ENSBTAG00000002419	PIGM	ENSG00000143315	PIGM	164.7330039	0.077151328	0.198253528	0.38915488	0.697161578	0.836557238
ENSBTAG00000002422	BCL9	ENSG00000116128	BCL9	30.35507204	-0.425721219	0.451916559	-0.942035007	0.346174717	0.568722143
ENSBTAG00000002423	PSMD12	ENSG00000197170	PSMD12	724.819079	0.246557976	0.12077198	2.041516385	0.041199527	0.13706576
ENSBTAG00000002428	PPA2	ENSG00000138777	PPA2	277.660352	0.4454454	0.159765501	2.788120065	0.005301489	0.029106674
ENSBTAG00000002431	TRIM24	ENSG00000122779	TRIM24	323.3861862	-0.110621422	0.150477888	-0.735134065	0.46225785	0.673527731
ENSBTAG00000002434	WDR18	ENSG00000065268	WDR18	397.4279042	0.382934868	0.141545889	2.705376119	0.006822709	0.035233184
ENSBTAG00000002435	PTPRE	ENSG00000132334	PTPRE	2086.007646	-0.336908423	0.089084114	-3.781913614	0.000155627	0.001598718
ENSBTAG00000002444	MKI67	ENSG00000148773	MKI67	408.0371383	0.405417415	0.166423037	2.436065482	0.014847996	0.06484912
ENSBTAG00000002447	C7H19orf44	ENSG00000105072	C19orf44	37.33576123	0.001189448	0.425008797	0.002798644	0.997767008	0.999210003
ENSBTAG00000002452	ASCC2	ENSG00000100325	ASCC2	868.2295925	0.120254631	0.110821421	1.085120819	0.277868148	0.499171642
ENSBTAG00000002454	ALG2	ENSG00000119523	ALG2	164.6120733	-0.068119101	0.200085891	-0.340449297	0.7335182	0.859810448
ENSBTAG00000002455	KLHL8	ENSG00000145332	KLHL8	379.7475301	-0.31514426	0.149135616	-2.113138821	0.034588888	0.121199514
ENSBTAG00000002457	SEC61B	ENSG00000106803	SEC61B	2512.216809	-0.36705234	0.088344599	-4.154779651	3.26E-05	0.000416381
ENSBTAG00000002458	NUP155	ENSG00000113569	NUP155	206.6705597	0.082414217	0.180310265	0.457068915	0.647621513	0.806532892
ENSBTAG00000002460	ACTL6A	ENSG00000136518	ACTL6A	172.0209269	0.40074827	0.1965311	2.039108666	0.041439183	0.137599808
ENSBTAG00000002462	MRPL47	ENSG00000136522	MRPL47	200.0667856	0.18604012	0.187183688	0.993890665	0.320276099	0.541751356
ENSBTAG00000002463	NDUFB5	ENSG00000136521	NDUFB5	397.5764629	0.226459443	0.14232477	1.591145678	0.111576795	0.278214555
ENSBTAG00000002468	RPS28	ENSG00000233927	RPS28	8685.491947	-0.111745642	0.083618234	-1.336378887	0.181425464	0.384644287
ENSBTAG00000002470	CCDC78	ENSG00000162004	CCDC78	65.00296322	-0.94508155	0.320487583	-2.948886637	0.003189209	0.019467303
ENSBTAG00000002472	CASP9	ENSG00000132906	CASP9	369.0201448	-0.323457882	0.144276243	-2.241934463	0.024965608	0.09519521
ENSBTAG00000002474	MAD1L1	ENSG00000002822	MAD1L1	605.2142809	-0.105056615	0.123206706	-0.85268585	0.39383354	0.613072679
ENSBTAG00000002475	NA	NA	NA	1114.075999	-0.207477648	0.101821924	-2.037652009	0.041584747	0.137766099
ENSBTAG00000002476	DNAJC16	ENSG00000116138	DNAJC16	389.9082901	-0.189255678	0.1407309	-1.344805425	0.178688078	0.38065001
ENSBTAG00000002477	MRM2	ENSG00000122687	MRM2	157.9894937	-0.219845407	0.203670368	-1.079417733	0.280401549	0.501639501
ENSBTAG00000002478	AGMAT	ENSG00000116771	AGMAT	211.1282786	-0.355883085	0.190667399	-1.866512505	0.061969696	0.183488167
ENSBTAG00000002479	PANK4	ENSG00000157881	PANK4	458.8414275	0.142550232	0.13263971	1.07471761	0.282501177	0.503945125
ENSBTAG00000002480	NUDT1	ENSG00000106268	NUDT1	103.5701904	0.017330017	0.254775081	0.068020848	0.945769039	0.974296304
ENSBTAG00000002481	HAGHL	ENSG00000103253	HAGHL	245.9003643	-0.53817182	0.170324408	-3.159687015	0.001579387	0.01103529
ENSBTAG00000002484	CIAO3	ENSG00000103245	CIAO3	1111.150052	0.00890206	0.101290129	0.087886746	0.929966691	0.966902455
ENSBTAG00000002485	TNS1	ENSG00000079308	TNS1	2741.701635	-0.667564126	0.089709379	-7.441408412	9.96E-14	8.58E-12
ENSBTAG00000002487	UBE3A	ENSG00000114062	UBE3A	540.0347385	-0.115042977	0.124646177	-0.922956326	0.356029966	0.577868675
ENSBTAG00000002490	CHPT1	ENSG00000111666	CHPT1	1601.362309	-0.222437879	0.093051908	-2.390470914	0.016826782	0.071335914
ENSBTAG00000002493	VPS35	ENSG00000069329	VPS35	1945.696226	0.360567341	0.098864971	3.647068677	0.000265249	0.002505354
ENSBTAG00000002495	NA	NA	NA	2097.031127	-0.270501937	0.090374669	-2.993116781	0.002761441	0.017362017
ENSBTAG00000002500	FBXL15	ENSG00000107872	FBXL15	290.032094	-0.137065903	0.158922247	-0.862471465	0.388428129	0.608234019
ENSBTAG00000002501	CUEDC2	ENSG00000107874	CUEDC2	1235.264179	-0.051000594	0.098968102	-0.515323554	0.606326942	0.780514073
ENSBTAG00000002503	BSCL2	ENSG00000168000	BSCL2	843.0103356	-0.061996488	0.114562242	-0.541159869	0.588397396	0.766884726
ENSBTAG00000002504	IREB2	ENSG00000136381	IREB2	194.5304465	0.302673107	0.187072708	1.61794369	0.105674733	0.267904739
ENSBTAG00000002507	ATP5F1A	ENSG00000152234	ATP5F1A	6974.96922	0.393195631	0.079685854	4.934321586	8.04E-07	1.67E-05
ENSBTAG00000002510	HNRNPUL2	ENSG00000234857	HNRNPUL2-BSCL2	3362.23607	0.140512204	0.089290107	1.573659275	0.115566242	0.284847984
ENSBTAG00000002512	HAUS1	ENSG00000152240	HAUS1	332.643025	0.218872523	0.156383187	1.399591141	0.161635788	0.355976763
ENSBTAG00000002515	TNNI3	ENSG00000267110		57.48015634	0.816330726	0.3399274	2.401485507	0.016328656	0.069699585
ENSBTAG00000002516	YJU2B	ENSG00000104957	YJU2B	537.4022498	-0.199485847	0.125495866	-1.589581025	0.111929277	0.278869696
ENSBTAG00000002520	CELF1	ENSG00000149187	CELF1	146.3676991	0.248641676	0.219560868	1.132449868	0.25744535	0.475366867
ENSBTAG00000002522	SYT5	ENSG00000129990	SYT5	30.83758044	-0.023884586	0.439312358	-0.054368119	0.956641879	0.980100153
ENSBTAG00000002524	MRI1	ENSG00000037757	MRI1	912.3720733	0.076766226	0.106313028	0.722077316	0.470246944	0.678251278
ENSBTAG00000002526	BDH2	ENSG00000164039	BDH2	1067.347121	0.076116125	0.104224279	0.730310879	0.46520018	0.675425987
ENSBTAG00000002527	ZSWIM4	ENSG00000132003	ZSWIM4	204.8832963	-0.338798503	0.196009958	-1.72847597	0.083902926	0.228009044
ENSBTAG00000002528	EIF3A	ENSG00000107581	EIF3A	3184.63367	0.201874931	0.096022204	2.102377609	0.035520211	0.123328554
ENSBTAG00000002531	ARHGAP10	ENSG00000071205	ARHGAP10	1159.709612	-0.118020157	0.102339083	-1.153226644	0.24881737	0.465407356
ENSBTAG00000002534	EEF1E1	ENSG00000124802	EEF1E1	434.9353548	0.684401267	0.141219634	4.846360568	1.26E-06	2.44E-05
ENSBTAG00000002539	TRIOBP	ENSG00000100106	TRIOBP	222.2247564	-0.405404167	0.176976931	-2.290717574	0.021979754	0.086843082
ENSBTAG00000002542	KRCC1	ENSG00000172086	KRCC1	1321.675469	-0.153404378	0.104801591	-1.463760013	0.143259532	0.32884875
ENSBTAG00000002549	PTMA	ENSG00000187514	PTMA	16431.72809	-0.511721301	0.076457908	-6.69284988	2.19E-11	1.20E-09
ENSBTAG00000002550	NA	NA	NA	12.35858288	0.156203635	0.689022503	0.226703241	0.820654507	0.911756839
ENSBTAG00000002554	TCAF1	ENSG00000198420	TCAF1	71.98266133	-0.183680851	0.305261742	-0.601715925	0.547363248	0.738784815
ENSBTAG00000002557	MRPL19	ENSG00000115364	MRPL19	370.2359916	0.311628068	0.148707344	2.095579539	0.036119506	0.124816641
ENSBTAG00000002561	CCDC120	ENSG00000147144	CCDC120	94.32516941	-0.038234124	0.257498844	-0.148482702	0.881961837	0.943494292
ENSBTAG00000002562	PRAF2	ENSG00000243279	PRAF2	326.9495969	0.177549344	0.150227189	1.181872239	0.237256399	0.452801633
ENSBTAG00000002563	WDR45	ENSG00000196998	WDR45	268.9030199	-0.557007462	0.162527745	-3.427153076	0.000609945	0.005027598
ENSBTAG00000002564	DLG4	ENSG00000132535	DLG4	56.40391252	0.154741254	0.338232976	0.457499017	0.647312409	0.806532892
ENSBTAG00000002568	GPKOW	ENSG00000068394	GPKOW	378.4940319	-0.043288684	0.142098559	-0.304638447	0.760641535	0.876578368
ENSBTAG00000002570	PPP1R21	ENSG00000162869	PPP1R21	198.5909819	0.260520897	0.18371477	1.418072687	0.156169544	0.348319573
ENSBTAG00000002571	PDCD2L	ENSG00000126249	PDCD2L	94.7731612	-0.026766784	0.270700833	-0.098879578	0.921233883	0.963360526
ENSBTAG00000002573	UBA2	ENSG00000126261	UBA2	439.1396874	0.157985893	0.135267544	1.167951222	0.242826441	0.459271555
ENSBTAG00000002575	SSU72	ENSG00000160075	SSU72	991.894508	-0.14037491	0.104517645	-1.343073793	0.179248081	0.381521405
ENSBTAG00000002576	GLDN	ENSG00000186417	GLDN	56.73196325	-0.594338141	0.356067147	-1.669174329	0.095082836	0.248361421
ENSBTAG00000002578	ZMYND11	ENSG00000015171	ZMYND11	1214.076967	-0.081815058	0.099885486	-0.819088547	0.412735896	0.630413761
ENSBTAG00000002579	FBL	ENSG00000105202	FBL	852.3836614	0.12956587	0.11105525	1.166679382	0.243339872	0.459683072
ENSBTAG00000002580	MYH14	ENSG00000105357	MYH14	448.785099	-0.607294384	0.137005496	-4.432627912	9.31E-06	0.000143386
ENSBTAG00000002586	TCF12	ENSG00000140262	TCF12	72.43905565	0.823446688	0.293754326	2.803181485	0.005060119	0.027986665
ENSBTAG00000002590	EXOSC10	ENSG00000171824	EXOSC10	1308.067684	-0.298512901	0.097637648	-3.057354495	0.002233	0.014634348
ENSBTAG00000002591	GLTP	ENSG00000139433	GLTP	450.960769	0.187079517	0.138407771	1.351654722	0.176485796	0.377458078
ENSBTAG00000002594	ZNF436	ENSG00000125945	ZNF436	83.12046272	-0.256724274	0.273558803	-0.938461023	0.348007539	0.570376279
ENSBTAG00000002596	NA	NA	NA	1158.675934	-0.70136846	0.113616957	-6.173096689	6.70E-10	2.67E-08
ENSBTAG00000002600	EFCAB7	ENSG00000203965	EFCAB7	43.90905418	-0.098573861	0.385666355	-0.255593623	0.798264643	0.89893364
ENSBTAG00000002603	PRPF39	ENSG00000185246	PRPF39	793.8315888	-0.285333272	0.115937828	-2.461088637	0.013851614	0.061418751
ENSBTAG00000002606	LGR4	ENSG00000205213	LGR4	26.15050611	-0.375181733	0.479051872	-0.78317559	0.433524007	0.649084969
ENSBTAG00000002608	SEPTIN2	ENSG00000168385	SEPTIN2	3341.807515	0.353511887	0.087590581	4.0359578	5.44E-05	0.000649321
ENSBTAG00000002610	FKBP3	ENSG00000100442	FKBP3	316.2954614	0.443858325	0.162621304	2.729398385	0.006345	0.033362246
ENSBTAG00000002612	FANCM	ENSG00000187790	FANCM	158.6958276	-0.040023734	0.20470345	-0.195520565	0.844985439	0.925913976
ENSBTAG00000002613	MIS18BP1	ENSG00000129534	MIS18BP1	46.24562973	1.045726471	0.384016778	2.723127035	0.006466719	0.033787857
ENSBTAG00000002614	RUFY2	ENSG00000204130	RUFY2	93.55230051	0.511176338	0.260991482	1.958593951	0.050160359	0.157926357
ENSBTAG00000002615	LONRF3	ENSG00000175556	LONRF3	198.601159	-0.593464577	0.186866223	-3.175879335	0.001493831	0.01055018
ENSBTAG00000002620	DNA2	ENSG00000138346	DNA2	23.92448855	1.248560941	0.516075698	2.419336826	0.015548835	0.067178317
ENSBTAG00000002623	SAMSN1	ENSG00000155307	SAMSN1	1188.143084	-0.101810669	0.112962829	-0.901275836	0.367441678	0.589253007
ENSBTAG00000002624	PSTPIP2	ENSG00000152229	PSTPIP2	657.6474994	-0.006434108	0.123907609	-0.051926661	0.958587131	0.981273162
ENSBTAG00000002625	MAP3K7	ENSG00000135341	MAP3K7	268.3859349	0.149675379	0.161652569	0.925907827	0.354493884	0.576447016
ENSBTAG00000002626	ARHGAP6	ENSG00000047648	ARHGAP6	90.57433415	-0.058219046	0.292667685	-0.198925434	0.842321074	0.924834462
ENSBTAG00000002627	ZRANB2	ENSG00000132485	ZRANB2	206.5206663	0.178648301	0.180969994	0.987170841	0.323558894	0.544669156
ENSBTAG00000002628	SLC44A2	ENSG00000129353	SLC44A2	488.4330683	-0.108061627	0.129104345	-0.837009996	0.40258695	0.62094004
ENSBTAG00000002630	MRTFA	ENSG00000196588	MRTFA	1017.739386	-0.081891898	0.103597545	-0.790481067	0.429246875	0.646041752
ENSBTAG00000002633	SEPTIN9	ENSG00000184640	SEPTIN9	3665.847756	-0.287406912	0.090010858	-3.193024917	0.001407908	0.010069215
ENSBTAG00000002639	ZDHHC7	ENSG00000153786	ZDHHC7	554.2780813	0.031380819	0.127219154	0.246667409	0.805165631	0.902209393
ENSBTAG00000002643	VPS52	ENSG00000223501	VPS52	957.9075275	-0.078613369	0.1050582	-0.748283992	0.454288878	0.667708496
ENSBTAG00000002645	SH3BP5L	ENSG00000175137	SH3BP5L	423.8755356	0.02990369	0.136294147	0.219405533	0.82633416	0.91496532
ENSBTAG00000002646	DYNC1I2	ENSG00000077380	DYNC1I2	2000.089944	0.088240438	0.092810314	0.950761125	0.341725651	0.564396737
ENSBTAG00000002647	RGS10	ENSG00000148908	RGS10	825.9444243	-0.336184883	0.112303777	-2.993531401	0.002757691	0.017347218
ENSBTAG00000002648	RPS18	ENSG00000231500	RPS18	8499.155987	0.001558997	0.079214903	0.019680605	0.984298163	0.993005802
ENSBTAG00000002650	ZPR1	ENSG00000109917	ZPR1	427.4797057	0.337149359	0.138088178	2.441551208	0.014624314	0.064029667
ENSBTAG00000002651	PKP2	ENSG00000057294	PKP2	26.83121239	0.919197896	0.473729267	1.940344326	0.052337858	0.163211132
ENSBTAG00000002654	DNAJC7	ENSG00000168259	DNAJC7	883.0003908	0.006925469	0.115757734	0.059827265	0.95229321	0.978264843
ENSBTAG00000002655	ZWINT	ENSG00000122952	ZWINT	40.43782262	0.84805707	0.389032614	2.179912532	0.029263946	0.107174675
ENSBTAG00000002657	NKIRAS2	ENSG00000168256	NKIRAS2	204.1979772	0.164547629	0.189952023	0.866258892	0.386348204	0.606045958
ENSBTAG00000002658	STAM	ENSG00000136738	STAM	263.1615389	0.20204474	0.16718915	1.208479977	0.226862693	0.441299417
ENSBTAG00000002663	BCAS3	ENSG00000141376	BCAS3	300.4835428	-0.206519746	0.173205742	-1.19233776	0.233128834	0.447811993
ENSBTAG00000002668	ZNF711	ENSG00000147180	ZNF711	17.44671324	0.383982705	0.567461877	0.676666963	0.498617282	0.702644055
ENSBTAG00000002669	RASSF4	ENSG00000107551	RASSF4	548.4511082	-0.571213895	0.132068126	-4.325145769	1.52E-05	0.00022083
ENSBTAG00000002673	FIGNL2	ENSG00000261308	FIGNL2	16.1511335	-0.183586371	0.628894566	-0.291919156	0.770348437	0.882690917
ENSBTAG00000002676	SAE1	ENSG00000142230	SAE1	1211.358673	0.126304412	0.099825885	1.265247103	0.205782762	0.414903444
ENSBTAG00000002678	MED18	ENSG00000130772	MED18	113.5397963	0.118759269	0.233301728	0.509037245	0.610726118	0.783298794
ENSBTAG00000002682	MARK4	ENSG00000007047	MARK4	338.7536492	-0.376939601	0.152150361	-2.477415101	0.013233789	0.059466609
ENSBTAG00000002683	PFKP	ENSG00000067057	PFKP	774.6223603	0.796075504	0.12066145	6.597596029	4.18E-11	2.16E-09
ENSBTAG00000002685	PITRM1	ENSG00000107959	PITRM1	958.8536536	0.451354975	0.109190187	4.133658779	3.57E-05	0.000449183
ENSBTAG00000002688	ATP1B1	ENSG00000143153	ATP1B1	895.8596024	-0.385415801	0.114027292	-3.380031161	0.000724776	0.005797276
ENSBTAG00000002689	NME7	ENSG00000143156	NME7	127.9701883	-0.302369616	0.221864884	-1.362854775	0.172928284	0.373047305
ENSBTAG00000002690	BLZF1	ENSG00000117475	BLZF1	108.7161241	0.414109519	0.248887678	1.663840985	0.096144211	0.250486804
ENSBTAG00000002693	KANSL2	ENSG00000139620	KANSL2	310.5928263	0.270001024	0.152365664	1.772059512	0.076384679	0.212979264
ENSBTAG00000002697	KCTD10	ENSG00000110906	KCTD10	872.5948204	0.32138028	0.109565686	2.933220184	0.003354659	0.020232125
ENSBTAG00000002698	UBE3B	ENSG00000151148	UBE3B	583.1056095	0.065036101	0.123272071	0.527581796	0.597789631	0.773529577
ENSBTAG00000002699	KIT	ENSG00000157404	KIT	36.59615128	-0.32596174	0.407105188	-0.800681862	0.423315846	0.640045732
ENSBTAG00000002702	TSPAN32	ENSG00000064201	TSPAN32	824.2240425	-0.02165632	0.121643001	-0.178031783	0.858698015	0.933500492
ENSBTAG00000002703	ATP6V1A	ENSG00000114573	ATP6V1A	3997.959343	-0.165889431	0.088216248	-1.88048613	0.060041855	0.179396726
ENSBTAG00000002704	POMT2	ENSG00000009830	POMT2	436.6383329	0.029264507	0.140794235	0.207853018	0.835343734	0.920833861
ENSBTAG00000002705	REC8	ENSG00000100918	REC8	19.54010878	-0.953550651	0.570403655	-1.67171203	0.094581121	0.24734764
ENSBTAG00000002706	GSTZ1	ENSG00000100577	GSTZ1	103.5605722	-0.35118084	0.245596563	-1.429909423	0.152743017	0.34369944
ENSBTAG00000002707	IPO4	ENSG00000196497	IPO4	860.7066301	0.595542721	0.117577522	5.065106926	4.08E-07	9.14E-06
ENSBTAG00000002708	MRPL42	ENSG00000198015	MRPL42	174.5859292	-0.10493539	0.19350986	-0.542274128	0.587629676	0.766208662
ENSBTAG00000002709	TM9SF1	ENSG00000259522		703.8986267	-0.02721455	0.121196363	-0.224549228	0.822329966	0.912476475
ENSBTAG00000002712	MDP1	ENSG00000213920	MDP1	272.6637255	-0.195354107	0.161619898	-1.20872559	0.226768287	0.441189335
ENSBTAG00000002714	GNAI1	ENSG00000127955	GNAI1	82.10045902	0.257049316	0.283006838	0.908279523	0.363730559	0.585227201
ENSBTAG00000002715	GMPR2	ENSG00000100938	GMPR2	620.1314367	-0.017368637	0.11992638	-0.14482749	0.884847077	0.944901131
ENSBTAG00000002716	NOL10	ENSG00000115761	NOL10	199.5883439	0.125083375	0.184389211	0.678366023	0.497539647	0.702005962
ENSBTAG00000002718	TINF2	ENSG00000092330	TINF2	631.3778094	-0.099963692	0.120831284	-0.827299758	0.408067181	0.626129497
ENSBTAG00000002719	ORC1	ENSG00000085840	ORC1	36.70206677	1.424929782	0.452365087	3.149955255	0.001632955	0.011364853
ENSBTAG00000002720	PRPF38A	ENSG00000134748	PRPF38A	302.1700445	0.185768675	0.157718934	1.177846383	0.238857854	0.454143299
ENSBTAG00000002721	TUT4	ENSG00000134744	TUT4	261.0398316	-0.063707941	0.166922344	-0.381662152	0.702711977	0.839608805
ENSBTAG00000002725	RNGTT	ENSG00000111880	RNGTT	82.25155462	0.314131419	0.273124814	1.150138702	0.250086748	0.466623289
ENSBTAG00000002726	CDC27	ENSG00000004897	CDC27	539.3891135	0.06052748	0.125578212	0.481990296	0.62981284	0.796072158
ENSBTAG00000002727	PHACTR4	ENSG00000204138	PHACTR4	472.1926138	-0.350001403	0.136273983	-2.568365544	0.010217934	0.048145915
ENSBTAG00000002728	ARID1B	ENSG00000049618	ARID1B	614.4003636	0.071641139	0.125433007	0.571150615	0.567897551	0.752305189
ENSBTAG00000002730	ELP3	ENSG00000134014	ELP3	207.3425797	0.091946038	0.179889576	0.511124883	0.609263613	0.782688198
ENSBTAG00000002735	METTL26	ENSG00000130731	METTL26	724.4995115	-0.115819015	0.122250219	-0.94739311	0.343438501	0.565872291
ENSBTAG00000002736	DNMT1	ENSG00000130816	DNMT1	2980.961313	0.088806826	0.085267664	1.041506497	0.297640539	0.518597253
ENSBTAG00000002738	S1PR2	ENSG00000267534	S1PR2	421.7648401	-0.057771096	0.1365962	-0.422933404	0.67234385	0.821079227
ENSBTAG00000002742	MSH2	ENSG00000095002	MSH2	149.7534661	0.466396613	0.221730897	2.103435379	0.035427729	0.123145041
ENSBTAG00000002743	OSGEP	ENSG00000092094	OSGEP	351.6834042	-0.00447124	0.157243107	-0.028435207	0.977315045	0.990360951
ENSBTAG00000002745	APEX1	ENSG00000100823	APEX1	1229.372268	0.337139007	0.100271695	3.362254979	0.000773087	0.006120683
ENSBTAG00000002746	OSTF1	ENSG00000134996	OSTF1	2319.061759	0.094040984	0.093662671	1.004039099	0.315359768	0.537567291
ENSBTAG00000002747	ABCA5	ENSG00000154265	ABCA5	829.2233903	-0.346255999	0.123526289	-2.803095619	0.005061466	0.027986665
ENSBTAG00000002748	PIP4P1	ENSG00000165782	PIP4P1	742.2625954	-0.253166961	0.113089917	-2.238634245	0.025179724	0.095768035
ENSBTAG00000002750	KRIT1	ENSG00000001631	KRIT1	214.2148189	-0.018962737	0.178904642	-0.105993544	0.915587474	0.960238973
ENSBTAG00000002755	ANKRD12	ENSG00000101745	ANKRD12	4263.054243	-0.43760188	0.084184234	-5.198145281	2.01E-07	4.80E-06
ENSBTAG00000002756	CDCA2	ENSG00000184661	CDCA2	62.46357268	0.901572069	0.340248621	2.64974496	0.008055255	0.039906298
ENSBTAG00000002763	KMT2B	ENSG00000272333	KMT2B	988.601302	0.056699309	0.106031848	0.534738479	0.59283071	0.770072225
ENSBTAG00000002764	IGFLR1	ENSG00000126246	IGFLR1	759.9070151	-0.023776994	0.12444544	-0.191063601	0.848475764	0.928067032
ENSBTAG00000002767	GNB4	ENSG00000114450	GNB4	213.0164705	0.703533991	0.22047204	3.19103498	0.001417641	0.010121355
ENSBTAG00000002768	SLC35A2	ENSG00000102100	SLC35A2	251.2706336	0.015216496	0.167073445	0.091076687	0.927431657	0.965781661
ENSBTAG00000002769	AP1G1	ENSG00000166747	AP1G1	1111.878019	0.092620945	0.101853744	0.909352386	0.363164147	0.584429097
ENSBTAG00000002770	TCN2	ENSG00000185339	TCN2	4819.052226	0.257744919	0.082135583	3.138042113	0.001700804	0.011764607
ENSBTAG00000002773		ENSG00000186074	CD300LF	1849.007626	-0.300401694	0.093484068	-3.213399902	0.001311735	0.009468564
ENSBTAG00000002774	PTPN23	ENSG00000076201	PTPN23	2997.68056	0.01816412	0.08466646	0.214537373	0.830128026	0.917362319
ENSBTAG00000002778	SF3B2	ENSG00000087365	SF3B2	2740.525231	-0.037028424	0.085007034	-0.435592472	0.663132434	0.816354972
ENSBTAG00000002782	ZC3H7B	ENSG00000100403	ZC3H7B	265.5641179	-0.008435516	0.164832691	-0.051176232	0.959185091	0.981641873
ENSBTAG00000002783	PCYOX1	ENSG00000116005	PCYOX1	624.9263908	0.012502389	0.134924455	0.09266214	0.926171975	0.964864934
ENSBTAG00000002784	COPS5	ENSG00000121022	COPS5	563.6495254	0.256115494	0.128174415	1.998179539	0.045697199	0.146888074
ENSBTAG00000002791	NA	NA	NA	1499.371311	0.070025796	0.094997795	0.737130749	0.461042842	0.67295279
ENSBTAG00000002792	FUT11	ENSG00000196968	FUT11	71.4215976	0.821230074	0.300749524	2.730611386	0.006321697	0.033281952
ENSBTAG00000002795	NKTR	ENSG00000114857	NKTR	982.4913191	-0.047727249	0.109233663	-0.436928033	0.662163541	0.815869672
ENSBTAG00000002796	KLHL3	ENSG00000146021	KLHL3	898.6285383	0.226594541	0.108750013	2.083627713	0.037194044	0.12722789
ENSBTAG00000002798	NABP2	ENSG00000139579	NABP2	191.1427998	-0.332539094	0.194962138	-1.705659861	0.088071427	0.235571561
ENSBTAG00000002799	SLC39A5	ENSG00000139540	SLC39A5	48.49322302	-0.731786666	0.361865729	-2.022260214	0.043149477	0.141666137
ENSBTAG00000002808	PSMA3	ENSG00000100567	PSMA3	1617.166711	-0.180597179	0.092892397	-1.944154581	0.051876813	0.162139944
ENSBTAG00000002809	CAPN10	ENSG00000142330	CAPN10	258.1732626	-0.090171816	0.186841881	-0.482610297	0.629372466	0.795879325
ENSBTAG00000002810	ZNF777	ENSG00000196453	ZNF777	310.0886777	-0.123365552	0.160667512	-0.767831344	0.442587391	0.657271358
ENSBTAG00000002813	GAB1	ENSG00000109458	GAB1	847.0479909	-0.366983638	0.118218522	-3.104282067	0.001907414	0.012878411
ENSBTAG00000002816	SARM1	ENSG00000004139	SARM1	167.2442335	-0.038999889	0.210936352	-0.18488937	0.853315808	0.930167405
ENSBTAG00000002817	SLC46A1	ENSG00000076351	SLC46A1	276.2189073	0.17510098	0.160930569	1.088052949	0.276571733	0.497508921
ENSBTAG00000002820	RBBP7	ENSG00000102054	RBBP7	947.7527513	0.270038601	0.105161328	2.567850818	0.010233118	0.048180933
ENSBTAG00000002823	MPZL1	ENSG00000197965	MPZL1	899.2711355	-0.324272423	0.118550012	-2.735321725	0.006231933	0.032976982
ENSBTAG00000002824	DPEP3	ENSG00000141096	DPEP3	19.96226955	-0.49317805	0.558035825	-0.88377489	0.376817744	0.597810409
ENSBTAG00000002826	CLSPN	ENSG00000092853	CLSPN	122.5826074	1.048669466	0.273088102	3.840040843	0.000123014	0.001298015
ENSBTAG00000002827	ACAT2	ENSG00000120437	ACAT2	2677.018393	1.248728453	0.093588239	13.34279244	1.30E-40	2.32E-37
ENSBTAG00000002828	RNF185	ENSG00000138942	RNF185	1081.606173	0.228857444	0.102133185	2.240774577	0.025040681	0.095330983
ENSBTAG00000002829	TCP1	ENSG00000120438	TCP1	1220.81327	0.071930009	0.102045974	0.70487846	0.480885876	0.688007762
ENSBTAG00000002830	U2AF2	ENSG00000063244	U2AF2	2972.83354	-0.043821511	0.084523388	-0.518454265	0.604141362	0.778849966
ENSBTAG00000002833	FBXO22	ENSG00000167196	FBXO22	306.0299492	0.347041067	0.153417464	2.262070164	0.023693069	0.091490698
ENSBTAG00000002834	CCDC69	ENSG00000198624	CCDC69	366.2238239	-0.524062853	0.147711384	-3.54788398	0.000388339	0.003418595
ENSBTAG00000002835	SMAD1	ENSG00000170365	SMAD1	54.63713835	0.344378282	0.351789316	0.978933317	0.327612929	0.548226804
ENSBTAG00000002836	TAF3	ENSG00000165632	TAF3	384.8239596	-0.292663282	0.145403842	-2.012761679	0.044139707	0.143627372
ENSBTAG00000002837	TOR1B	ENSG00000136816	TOR1B	459.7487763	0.151060246	0.131942146	1.144897596	0.25225158	0.469173595
ENSBTAG00000002843	ACOT4	ENSG00000177465	ACOT4	21.40650545	0.331477614	0.519223149	0.6384107	0.523206367	0.720890169
ENSBTAG00000002844	PPFIA3	ENSG00000177380	PPFIA3	67.48766749	1.611732047	0.318948548	5.053266605	4.34E-07	9.64E-06
ENSBTAG00000002846	TRAF3IP3	ENSG00000009790	TRAF3IP3	144.0576716	0.426843411	0.223805402	1.907207815	0.056493682	0.172280782
ENSBTAG00000002847	D2HGDH	ENSG00000180902	D2HGDH	656.6594324	-0.28368359	0.123324485	-2.30030224	0.021431103	0.085080999
ENSBTAG00000002848	C16H1orf74	ENSG00000162757	C1orf74	88.58393924	0.209018175	0.280996149	0.743847117	0.456968972	0.669825981
ENSBTAG00000002854	TMEM63A	ENSG00000196187	TMEM63A	2094.604541	0.046971056	0.100735126	0.466282793	0.641013094	0.802160462
ENSBTAG00000002863	ACAA2	ENSG00000167315	ACAA2	1147.606949	0.399400216	0.105805387	3.774857099	0.000160099	0.00164059
ENSBTAG00000002866	RPIA	ENSG00000153574	RPIA	88.82558283	0.094687274	0.274370072	0.345107879	0.73001327	0.857429717
ENSBTAG00000002869	ARL4A	ENSG00000122644	ARL4A	196.589733	0.196904004	0.188924751	1.042235087	0.297302699	0.518308452
ENSBTAG00000002871	COPS6	ENSG00000168090	COPS6	2213.542387	-0.062215275	0.091182684	-0.682314585	0.495040052	0.700520391
ENSBTAG00000002874	TMEM183A	ENSG00000163444	TMEM183A	475.1548239	0.097029852	0.131250021	0.739274944	0.459740061	0.672235684
ENSBTAG00000002879	DCPS	ENSG00000110063	DCPS	470.6906969	-0.127969352	0.137362407	-0.931618448	0.351533746	0.573810172
ENSBTAG00000002881	AP4M1	ENSG00000221838	AP4M1	368.2035568	-0.141028765	0.143493379	-0.982824192	0.325693973	0.546788968
ENSBTAG00000002882	LMNB1	ENSG00000113368	LMNB1	297.3916778	0.471601917	0.16990702	2.775647043	0.005509198	0.029903638
ENSBTAG00000002883	RPTOR	ENSG00000141564	RPTOR	168.7310315	0.657288509	0.213757376	3.074927855	0.002105535	0.01396574
ENSBTAG00000002885	MSR1	ENSG00000038945	MSR1	6978.201022	-0.500323461	0.079708322	-6.276928764	3.45E-10	1.50E-08
ENSBTAG00000002890	RBM10	ENSG00000182872	RBM10	1495.626538	-0.069544596	0.09452063	-0.735761033	0.46187614	0.673485603
ENSBTAG00000002896	KPNA6	ENSG00000025800	KPNA6	181.6087596	0.481707651	0.190086973	2.534143416	0.011272259	0.052190618
ENSBTAG00000002902	ANO6	ENSG00000177119	ANO6	145.2437676	0.811661316	0.226724861	3.579939639	0.000343674	0.003111335
ENSBTAG00000002904	ZNF787	ENSG00000142409	ZNF787	913.5318614	-0.477186961	0.115736769	-4.12303682	3.74E-05	0.000467575
ENSBTAG00000002907	C2CD3	ENSG00000168014	C2CD3	257.4671696	0.151728998	0.173024233	0.876923395	0.380528248	0.600859517
ENSBTAG00000002910	ECHDC2	ENSG00000121310	ECHDC2	14.35279069	-0.361982353	0.662136824	-0.546688147	0.584592999	0.764108239
ENSBTAG00000002917	PRKAG2	ENSG00000106617	PRKAG2	152.4985391	-0.300610186	0.211765425	-1.419543282	0.155740688	0.348050476
ENSBTAG00000002918	RAD51	ENSG00000051180	RAD51	137.2838652	1.22298268	0.264114582	4.630500418	3.65E-06	6.31E-05
ENSBTAG00000002920	KAT6B	ENSG00000156650	KAT6B	205.872738	0.00734687	0.205389725	0.035770386	0.971465447	0.988564511
ENSBTAG00000002921	RMDN3	ENSG00000137824	RMDN3	217.5218672	0.131634384	0.178500541	0.737445293	0.4608516	0.672898554
ENSBTAG00000002922	GAB2	ENSG00000033327	GAB2	1128.747087	-0.341727759	0.10264405	-3.32925055	0.0008708	0.006756584
ENSBTAG00000002929	IRF4	ENSG00000137265	IRF4	77.02631673	-0.402614142	0.286171287	-1.406899154	0.159457294	0.352741443
ENSBTAG00000002935	TMEM248	ENSG00000106609	TMEM248	320.7288832	0.30958362	0.153030383	2.023020619	0.043071022	0.141483298
ENSBTAG00000002937	ADGRE3	ENSG00000131355	ADGRE3	308.5950619	-0.098904532	0.178654503	-0.553607833	0.579847264	0.760185039
ENSBTAG00000002938	CPED1	ENSG00000106034	CPED1	21.72521211	0.097739977	0.513603005	0.190302579	0.849072033	0.928360756
ENSBTAG00000002939	FURIN	ENSG00000140564	FURIN	5567.925136	-0.257470971	0.092668359	-2.778412968	0.005462514	0.029741154
ENSBTAG00000002941	FES	ENSG00000182511	FES	4434.835547	-0.170380389	0.09310211	-1.830037887	0.067244274	0.195108852
ENSBTAG00000002944	ATP5MC3	ENSG00000154518	ATP5MC3	2135.71342	0.418369401	0.096759843	4.323791653	1.53E-05	0.000221931
ENSBTAG00000002947	LY9	ENSG00000122224	LY9	1970.904387	-0.257393217	0.09934794	-2.590825906	0.009574591	0.045791524
ENSBTAG00000002948	SETD2	ENSG00000181555	SETD2	1159.781885	-0.478344872	0.101052231	-4.733639893	2.21E-06	4.03E-05
ENSBTAG00000002949	NA	NA	NA	178.4842251	0.538943773	0.199899598	2.696072322	0.007016243	0.03602309
ENSBTAG00000002951	CD244	ENSG00000122223	CD244	133.4488873	0.276948009	0.219552802	1.261418695	0.207158036	0.41618847
ENSBTAG00000002953	TXN	ENSG00000136810	TXN	6015.340616	-0.515944369	0.083276377	-6.195566973	5.81E-10	2.38E-08
ENSBTAG00000002956	ZNF674	ENSG00000147121	KRBOX4	52.45266777	0.103478774	0.336259467	0.307734902	0.75828406	0.875339839
ENSBTAG00000002959	LRCH1	ENSG00000136141	LRCH1	417.3486771	-0.053103694	0.141413483	-0.375520726	0.707273235	0.842896099
ENSBTAG00000002960	WDR82	ENSG00000164091	WDR82	1033.668632	0.11480644	0.108155976	1.061489566	0.288467472	0.510558263
ENSBTAG00000002962	PPM1M	ENSG00000164088	PPM1M	2155.596241	-0.288856987	0.09240702	-3.125920396	0.001772495	0.012145599
ENSBTAG00000002964	TXLNB	ENSG00000164440	TXLNB	63.5026559	-0.66478124	0.310172271	-2.143264573	0.03209186	0.114752342
ENSBTAG00000002966	DNAJC13	ENSG00000138246	DNAJC13	1497.535896	0.096480222	0.094226527	1.023917839	0.305874084	0.527764417
ENSBTAG00000002970	INTS6	ENSG00000102786	INTS6	481.9505289	-0.195421923	0.130852215	-1.493455219	0.135318068	0.316761504
ENSBTAG00000002971	CUTC	ENSG00000119929	CUTC	177.0085646	0.206204773	0.198129275	1.040758733	0.297987537	0.519056206
ENSBTAG00000002973	RPP30	ENSG00000148688	RPP30	272.3049961	0.33466812	0.172049655	1.945183329	0.051752918	0.161915118
ENSBTAG00000002977	ECE1	ENSG00000117298	ECE1	253.3149225	0.390882301	0.18570946	2.104805545	0.035308238	0.122867134
ENSBTAG00000002979	PIK3R3	ENSG00000117461	PIK3R3	14.57469223	0.289100155	0.650820487	0.444208749	0.656891667	0.812454072
ENSBTAG00000002980	GPT2	ENSG00000166123	GPT2	261.7908457	1.068848196	0.171091155	6.247244028	4.18E-10	1.77E-08
ENSBTAG00000002981	PIMREG	ENSG00000129195	PIMREG	22.3157136	0.606447812	0.51371998	1.180502678	0.237800346	0.453213477
ENSBTAG00000002988	MACO1	ENSG00000204178	MACO1	409.2974987	0.042171722	0.143622962	0.293627994	0.769042182	0.882007227
ENSBTAG00000002993	SFT2D1	ENSG00000198818	SFT2D1	1829.506787	-0.197034747	0.091503847	-2.153294679	0.031295527	0.112743394
ENSBTAG00000002995	GMPPA	ENSG00000144591	GMPPA	800.3651463	-0.010348247	0.111097171	-0.093145908	0.925787647	0.964831093
ENSBTAG00000002999	ANAPC15	ENSG00000110200	ANAPC15	487.7732144	-0.559732095	0.129859187	-4.310300324	1.63E-05	0.000233658
ENSBTAG00000003001	NA	NA	NA	2932.524282	-0.166589085	0.086813076	-1.918940004	0.054991927	0.169153589
ENSBTAG00000003002	WDR75	ENSG00000115368	WDR75	323.5561041	0.223552038	0.15669766	1.426645676	0.153682052	0.344714246
ENSBTAG00000003012	TRAF1	ENSG00000056558	TRAF1	339.7443895	-0.194725304	0.165402024	-1.17728489	0.239081816	0.454331429
ENSBTAG00000003014	TRPV2	ENSG00000187688	TRPV2	10991.05519	-0.34997125	0.083667164	-4.18289846	2.88E-05	0.000372274
ENSBTAG00000003015	SESN1	ENSG00000080546	SESN1	181.8754961	-0.169427877	0.193464706	-0.875756001	0.381162694	0.60147928
ENSBTAG00000003016	PTPN7	ENSG00000143851	PTPN7	802.0417763	-0.052871458	0.113904403	-0.464173959	0.642523117	0.803396272
ENSBTAG00000003017	TTC38	ENSG00000075234	TTC38	318.1013351	0.181850156	0.15241228	1.193146357	0.232812059	0.447570679
ENSBTAG00000003018	FSTL3	ENSG00000070404	FSTL3	699.6734368	0.328825985	0.123559259	2.661281617	0.007784382	0.038950757
ENSBTAG00000003021	SP1	ENSG00000185591	SP1	291.5909204	0.102825349	0.161912605	0.635066978	0.525384733	0.722883798
ENSBTAG00000003025	NME6	ENSG00000172113	NME6	188.5414533	0.296392241	0.197709399	1.499130753	0.133839715	0.314247763
ENSBTAG00000003033	GADD45G	ENSG00000130222	GADD45G	379.7314635	-0.309930163	0.148421522	-2.088175347	0.03678202	0.126316565
ENSBTAG00000003034	GATAD2A	ENSG00000167491	GATAD2A	1569.003696	0.220035251	0.098566176	2.232360625	0.025591138	0.096921952
ENSBTAG00000003035	IMPACT	ENSG00000154059	IMPACT	109.8067766	0.572638477	0.236889174	2.417326494	0.015634986	0.067480165
ENSBTAG00000003038	TAP2	ENSG00000250264		760.1677852	0.284924666	0.11693235	2.436662452	0.014823509	0.064764929
ENSBTAG00000003039	PSMB8	ENSG00000204264	PSMB8	3234.63131	0.323088242	0.091592414	3.527456333	0.000419573	0.003647057
ENSBTAG00000003040	RALGAPB	ENSG00000170471	RALGAPB	497.811291	0.227242296	0.128843544	1.763707267	0.077781277	0.215760159
ENSBTAG00000003043	GNG2	ENSG00000186469	GNG2	436.4526733	0.16503031	0.134015581	1.231426289	0.21816347	0.43049491
ENSBTAG00000003044	SPIN1	ENSG00000106723	SPIN1	474.6336802	0.183683972	0.13496639	1.360960849	0.173526062	0.373753068
ENSBTAG00000003051	FER	ENSG00000151422	FER	43.43242064	0.588768836	0.401205203	1.467500503	0.142239953	0.327475942
ENSBTAG00000003052	PCSK7	ENSG00000160613	PCSK7	785.6031622	0.303134151	0.111574097	2.716886435	0.006589922	0.034215841
ENSBTAG00000003058	ADRM1	ENSG00000130706	ADRM1	1437.545221	-0.189585323	0.102223747	-1.854611362	0.063651744	0.186822003
ENSBTAG00000003059	CFAP298	ENSG00000159079	CFAP298	663.4255826	-0.02011684	0.123545203	-0.162829794	0.870652449	0.939380805
ENSBTAG00000003061	LAMA5	ENSG00000130702	LAMA5	481.0161119	-0.556254303	0.146682179	-3.792241894	0.000149293	0.001542574
ENSBTAG00000003062	FHIP2A	ENSG00000151553	FHIP2A	92.52632822	0.15576156	0.257602214	0.604659245	0.545405433	0.73745127
ENSBTAG00000003063	SYNJ1	ENSG00000159082	SYNJ1	1056.75262	-0.201795244	0.105315045	-1.916110312	0.055351056	0.169796058
ENSBTAG00000003064	PAXBP1	ENSG00000159086	PAXBP1	1567.732365	-0.321104995	0.09632452	-3.333574831	0.000857376	0.006690009
ENSBTAG00000003066	NSA2	ENSG00000164346	NSA2	827.0807842	0.139026489	0.113643749	1.223353602	0.22119617	0.434629844
ENSBTAG00000003067	PSMB7	ENSG00000136930	PSMB7	1806.690517	0.129366081	0.091314782	1.416704702	0.156569282	0.348714112
ENSBTAG00000003068	MSMO1	ENSG00000052802	MSMO1	2654.924559	0.710140837	0.093070266	7.630158003	2.34E-14	2.17E-12
ENSBTAG00000003069	MAN1C1	ENSG00000117643	MAN1C1	2874.446385	-0.523941613	0.089765466	-5.836783768	5.32E-09	1.82E-07
ENSBTAG00000003072	ACADVL	ENSG00000072778	ACADVL	3279.62324	0.242767003	0.085016761	2.855519319	0.004296651	0.024657142
ENSBTAG00000003073	NAA40	ENSG00000110583	NAA40	327.1080735	0.693291416	0.154816833	4.478139773	7.53E-06	0.000119108
ENSBTAG00000003074	SLC16A6	ENSG00000108932	SLC16A6	20.90939262	1.577814858	0.588104048	2.682883859	0.007299033	0.037061677
ENSBTAG00000003075	DVL2	ENSG00000004975	DVL2	206.9736107	0.039500945	0.179419465	0.220159754	0.82574674	0.914634822
ENSBTAG00000003076	NT5DC1	ENSG00000178425	NT5DC1	61.41689963	1.050727177	0.340802996	3.083092543	0.002048614	0.013661093
ENSBTAG00000003077	DPF2	ENSG00000133884	DPF2	1099.508725	-0.097477917	0.103451735	-0.942255028	0.346062087	0.568612259
ENSBTAG00000003079	TIGD3	ENSG00000173825	TIGD3	15.22651672	0.348272172	0.62084372	0.560965925	0.574820767	0.756167016
ENSBTAG00000003081	RWDD4	ENSG00000182552	RWDD4	152.70054	0.235755212	0.223635792	1.054192665	0.291794718	0.513958954
ENSBTAG00000003083	SLC50A1	ENSG00000169241	SLC50A1	189.1619421	0.035356517	0.187203875	0.188866372	0.850197551	0.928772431
ENSBTAG00000003087	DCUN1D5	ENSG00000137692	DCUN1D5	296.3392827	0.155139246	0.158234684	0.980437681	0.326870117	0.547555017
ENSBTAG00000003092	ANAPC5	ENSG00000089053	ANAPC5	409.7969132	0.039693667	0.141853182	0.279822182	0.779613933	0.887417691
ENSBTAG00000003094	SART1	ENSG00000175467	SART1	1318.104939	-0.0728532	0.100196057	-0.727106458	0.467160743	0.676961361
ENSBTAG00000003097	DENND4C	ENSG00000137145	DENND4C	1096.342848	-0.275830233	0.107385794	-2.568591452	0.010211276	0.048145915
ENSBTAG00000003098	MTDH	ENSG00000147649	MTDH	2393.896548	-0.024792681	0.086995819	-0.284987042	0.77565407	0.88558321
ENSBTAG00000003100	SMTN	ENSG00000183963	SMTN	206.2950546	0.628402646	0.204956463	3.066029916	0.002169216	0.014281439
ENSBTAG00000003102	GCC1	ENSG00000179562	GCC1	107.3727956	0.434090918	0.262629504	1.652864247	0.098358495	0.254840582
ENSBTAG00000003109	ITM2B	ENSG00000136156	ITM2B	8214.718827	-0.28481446	0.081013925	-3.515623542	0.000438723	0.003787029
ENSBTAG00000003111	ATM	ENSG00000149311	ATM	258.9000118	0.240541017	0.167645594	1.4348186	0.151338796	0.341219161
ENSBTAG00000003112	THUMPD3	ENSG00000134077	THUMPD3	523.9939437	-0.074401843	0.126498726	-0.588162785	0.556423034	0.745157995
ENSBTAG00000003114	AVL9	ENSG00000105778	AVL9	96.24454684	0.028949225	0.251282	0.115206121	0.908281747	0.956045568
ENSBTAG00000003115	KBTBD2	ENSG00000170852	KBTBD2	422.0412497	-0.104335203	0.136654881	-0.763494161	0.445168743	0.659607519
ENSBTAG00000003116	MTMR6	ENSG00000139505	MTMR6	441.2941489	0.092988215	0.150659772	0.617206662	0.537098422	0.731813592
ENSBTAG00000003124	MFSD14B	ENSG00000148110	MFSD14B	438.5398603	0.447353724	0.134938995	3.315229395	0.000915679	0.007038897
ENSBTAG00000003126	PEX16	ENSG00000121680	PEX16	488.8400625	-0.013276557	0.135550166	-0.097945706	0.921975406	0.963462255
ENSBTAG00000003128	SPATA6	ENSG00000132122	SPATA6	91.99532457	-0.147335816	0.260348454	-0.565917766	0.571449684	0.753589482
ENSBTAG00000003143	TBCCD1	ENSG00000113838	TBCCD1	126.1066305	0.503357348	0.224337025	2.24375512	0.024848161	0.094976214
ENSBTAG00000003147	JAK1	ENSG00000162434	JAK1	2338.191391	0.19512557	0.098616244	1.978635175	0.047857096	0.152253413
ENSBTAG00000003148	MCM3AP	ENSG00000160294	MCM3AP	1741.323417	-0.110913956	0.091902932	-1.206859821	0.227486133	0.442166167
ENSBTAG00000003151	DNAJB11	ENSG00000283149		1026.737592	-0.206769547	0.109477721	-1.888690641	0.058933293	0.177354117
ENSBTAG00000003152	NA	NA	NA	29.33345641	-0.210186988	0.451708682	-0.46531536	0.641705637	0.802697098
ENSBTAG00000003155	IFI27L2	ENSG00000119632	IFI27L2	112.5400451	0.266257737	0.247713385	1.074862132	0.282436458	0.503901992
ENSBTAG00000003160	LRCH4	ENSG00000077454	LRCH4	2607.573253	-0.211531089	0.086464948	-2.446437482	0.014427582	0.063458896
ENSBTAG00000003161	YBEY	ENSG00000182362	YBEY	286.3578689	0.141056993	0.157167961	0.897492031	0.369456424	0.590971401
ENSBTAG00000003162	CRYZ	ENSG00000116791	CRYZ	238.6298519	0.277571832	0.173587525	1.599030987	0.109813718	0.275087567
ENSBTAG00000003168	HNRNPUL1	ENSG00000105323	HNRNPUL1	4088.860654	-0.200926653	0.080673641	-2.490610947	0.012752367	0.057766737
ENSBTAG00000003174	NDUFAF4	ENSG00000123545	NDUFAF4	105.8288686	0.211865095	0.246689513	0.858833005	0.390432656	0.61021978
ENSBTAG00000003176	JAM3	ENSG00000166086	JAM3	422.3414821	0.471597076	0.149058027	3.163848916	0.001556976	0.01092231
ENSBTAG00000003177	SLC25A33	ENSG00000171612	SLC25A33	204.6432842	-0.102703756	0.186720359	-0.550040484	0.582291607	0.762043027
ENSBTAG00000003178	ATE1	ENSG00000107669	ATE1	98.79649774	0.2438863	0.269596554	0.904634336	0.365659139	0.587607381
ENSBTAG00000003180	TMEM201	ENSG00000188807	TMEM201	396.7014685	-0.131245955	0.142215649	-0.922865775	0.356077158	0.577868675
ENSBTAG00000003185	ASAP1	ENSG00000153317	ASAP1	1583.591877	-0.31352074	0.094372704	-3.322154882	0.000893251	0.006896341
ENSBTAG00000003186	OTULIN	ENSG00000154124	OTULIN	340.383694	0.012113901	0.150895649	0.080279988	0.936014574	0.969568981
ENSBTAG00000003189	CCDC6	ENSG00000108091	CCDC6	388.6252904	-0.304107042	0.142295771	-2.137147439	0.032586002	0.116058452
ENSBTAG00000003191	FSCN1	ENSG00000075618	FSCN1	694.0210046	-0.333665171	0.330379295	-1.009945768	0.312521273	0.534734687
ENSBTAG00000003192	TBC1D16	ENSG00000167291	TBC1D16	62.91746695	0.058599328	0.310580099	0.188677022	0.850345962	0.928772431
ENSBTAG00000003196	PAPSS2	ENSG00000198682	PAPSS2	191.7746643	0.188141747	0.220377399	0.853725234	0.393257249	0.612631609
ENSBTAG00000003199	SLC35C1	ENSG00000181830	SLC35C1	414.0479901	-0.313757583	0.137256139	-2.285927496	0.022258501	0.087593175
ENSBTAG00000003200	NA	NA	NA	75.25151709	0.042299955	0.290073957	0.145824726	0.884059756	0.944384906
ENSBTAG00000003201	FNTA	ENSG00000168522	FNTA	675.097064	0.292711101	0.118365813	2.472936169	0.013400808	0.05993956
ENSBTAG00000003202	OPRD1	ENSG00000116329	OPRD1	13.02089188	-1.894795882	0.711225479	-2.664128237	0.007718813	0.038718663
ENSBTAG00000003205	RPL35	ENSG00000136942	RPL35	8215.157538	-0.185163793	0.076258987	-2.428091421	0.015178517	0.065899044
ENSBTAG00000003208	RAB33B	ENSG00000172007	RAB33B	94.59889696	-0.208163136	0.254645414	-0.817462733	0.413664038	0.631294033
ENSBTAG00000003209	BLCAP	ENSG00000166619	BLCAP	651.4450969	-0.071906697	0.121073983	-0.593907094	0.552574254	0.743081337
ENSBTAG00000003215	KIF3B	ENSG00000101350	KIF3B	229.8681887	0.030214037	0.177956248	0.169783516	0.865180391	0.935961032
ENSBTAG00000003218	RAB28	ENSG00000157869	RAB28	266.4826187	0.16694705	0.163280311	1.022456711	0.306564791	0.527844585
ENSBTAG00000003221	ATF7IP	ENSG00000171681	ATF7IP	335.5909462	0.10487445	0.153286046	0.6841748	0.493864793	0.699330791
ENSBTAG00000003222	ASNS	ENSG00000070669	ASNS	357.8368414	2.275410912	0.178736454	12.7305363	4.00E-37	5.53E-34
ENSBTAG00000003225	IMP4	ENSG00000136718	IMP4	619.1855611	0.064953331	0.127691314	0.508674628	0.610980309	0.783502037
ENSBTAG00000003228	RPL3	ENSG00000100316	RPL3	8661.112549	0.110442948	0.077331155	1.428181787	0.153239542	0.344069274
ENSBTAG00000003229	RPL23	ENSG00000125691	RPL23	11076.73063	-0.148201002	0.079808314	-1.856961937	0.06331657	0.186454622
ENSBTAG00000003232	RAB29	ENSG00000117280	RAB29	208.8950452	0.142901642	0.182406097	0.7834258	0.43337711	0.649084969
ENSBTAG00000003234	HSD17B2	ENSG00000086696	HSD17B2	18.91759005	-0.742021874	0.574385374	-1.291853706	0.196407812	0.403816793
ENSBTAG00000003235	DHDDS	ENSG00000117682	DHDDS	163.5929942	0.503591439	0.211551174	2.380471022	0.017290521	0.072887996
ENSBTAG00000003237	IQSEC1	ENSG00000144711	IQSEC1	773.7154077	-0.253270429	0.111528964	-2.270893776	0.023153409	0.089824243
ENSBTAG00000003239	UTP20	ENSG00000120800	UTP20	316.2926562	0.224869321	0.154119995	1.459053518	0.144550378	0.330956199
ENSBTAG00000003242	ACAD9	ENSG00000177646	ACAD9	225.4363125	0.591380238	0.181055198	3.266298037	0.001089635	0.008149316
ENSBTAG00000003245	BCAR3	ENSG00000137936	BCAR3	215.9534599	-0.216026163	0.179728095	-1.201961008	0.229378636	0.44410848
ENSBTAG00000003255	CD4	ENSG00000010610	CD4	302.7388311	-0.68945651	0.18581911	-3.710363853	0.000206962	0.002033622
ENSBTAG00000003256	TOMM34	ENSG00000025772	TOMM34	407.5553435	-0.085890434	0.142871514	-0.601172561	0.547725058	0.73906019
ENSBTAG00000003257	STK4	ENSG00000101109	STK4	308.3172059	0.179722286	0.166760718	1.077725551	0.281156252	0.502555683
ENSBTAG00000003259	TCERG1	ENSG00000113649	TCERG1	962.1770045	0.149552803	0.105904623	1.412146132	0.157906938	0.350559606
ENSBTAG00000003263	TBCA	ENSG00000171530	TBCA	766.6172464	0.076527067	0.116982603	0.654174765	0.512999217	0.713264013
ENSBTAG00000003264	NR1H2	ENSG00000131408	NR1H2	1904.788497	-0.331471649	0.091994162	-3.603181342	0.000314346	0.002894312
ENSBTAG00000003265	ADD3	ENSG00000148700	ADD3	233.64453	0.548431065	0.173478962	3.161369307	0.001570293	0.01099028
ENSBTAG00000003267	ZNF132	ENSG00000131849	ZNF132	133.138517	0.010306083	0.220864231	0.046662527	0.962782197	0.983512714
ENSBTAG00000003276	PRKCH	ENSG00000258989		436.8123121	0.236020927	0.138279842	1.706835378	0.087852655	0.235245261
ENSBTAG00000003279	NDUFA10	ENSG00000130414	NDUFA10	1243.519541	0.205538222	0.101750962	2.020012563	0.043382084	0.142054613
ENSBTAG00000003288	CCZ1	ENSG00000146574	CCZ1B	334.8416618	0.076974455	0.14918323	0.515972568	0.605873569	0.780334521
ENSBTAG00000003294	MRPL43	ENSG00000055950	MRPL43	468.6594636	0.11533328	0.132396407	0.871120924	0.383688131	0.603845996
ENSBTAG00000003295	GORAB	ENSG00000120370	GORAB	62.99773578	0.397554053	0.311113927	1.277840748	0.201305583	0.409798297
ENSBTAG00000003296	TWNK	ENSG00000107815	TWNK	164.212418	0.067856924	0.1983956	0.342028372	0.732329541	0.858979382
ENSBTAG00000003298	LZTS2	ENSG00000107816	LZTS2	676.2800638	0.060975702	0.116367644	0.523991891	0.60028418	0.775546446
ENSBTAG00000003299	LPAR4	ENSG00000147145	LPAR4	13.01181668	-0.204414339	0.668513291	-0.305774532	0.759776321	0.875906109
ENSBTAG00000003300	MFGE8	ENSG00000140545	MFGE8	626.4517233	0.159564502	0.126482677	1.261552219	0.207109958	0.41618847
ENSBTAG00000003303	MRPL58	ENSG00000167862	MRPL58	743.8867538	-0.163664007	0.116398127	-1.406070795	0.159703104	0.353159505
ENSBTAG00000003305	NCF1	ENSG00000158517	NCF1	3876.575327	-0.547469864	0.096759376	-5.658054953	1.53E-08	4.75E-07
ENSBTAG00000003307	IMMT	ENSG00000132305	IMMT	1055.532004	0.442685553	0.104215697	4.247781932	2.16E-05	0.00029297
ENSBTAG00000003312	CHST15	ENSG00000182022	CHST15	289.5836869	0.560098835	0.163015186	3.435869068	0.000590656	0.004884803
ENSBTAG00000003314	SKA3	ENSG00000165480	SKA3	90.94536266	-0.401638682	0.262032136	-1.532784061	0.125329069	0.300133463
ENSBTAG00000003316	SYAP1	ENSG00000169895	SYAP1	946.1921838	-0.21509129	0.107441911	-2.001930976	0.045292156	0.145963571
ENSBTAG00000003322	TTLL7	ENSG00000137941	TTLL7	34.54226589	0.711573329	0.426310087	1.669144951	0.095088657	0.248361421
ENSBTAG00000003323	NOL6	ENSG00000165271	NOL6	240.9731954	0.593258935	0.170079268	3.488131992	0.000486408	0.004149657
ENSBTAG00000003325	SNRK	ENSG00000163788	SNRK	84.5271455	0.427612188	0.27001287	1.583673354	0.113268072	0.280854205
ENSBTAG00000003326	NAIP	ENSG00000249437	NAIP	751.6616128	-0.127769346	0.124588475	-1.025531029	0.305112692	0.527182481
ENSBTAG00000003328	TAMM41	ENSG00000144559	TAMM41	121.7735088	0.006766041	0.239444789	0.028257206	0.977457012	0.990360951
ENSBTAG00000003330	ATL3	ENSG00000184743	ATL3	433.5382908	0.33803048	0.14133628	2.391675231	0.016771676	0.071199429
ENSBTAG00000003332	RPP40	ENSG00000124787	RPP40	45.46861984	1.034819064	0.367836203	2.813260509	0.00490419	0.027299187
ENSBTAG00000003334	ADAP2	ENSG00000184060	ADAP2	1169.142388	0.294460707	0.103401386	2.847744295	0.004403029	0.025105342
ENSBTAG00000003338	LRRCC1	ENSG00000133739	LRRCC1	427.5135748	-0.114489016	0.139962207	-0.817999507	0.413357469	0.631052977
ENSBTAG00000003339	ZBTB10	ENSG00000205189	ZBTB10	30.62715227	0.429717626	0.431877321	0.994999284	0.319736612	0.541489782
ENSBTAG00000003340	HDDC2	ENSG00000111906	HDDC2	341.0060021	0.156904697	0.155931026	1.006244244	0.314298094	0.536470196
ENSBTAG00000003341	DOK2	ENSG00000147443	DOK2	2613.422133	-0.690686566	0.111340387	-6.203378529	5.53E-10	2.27E-08
ENSBTAG00000003342	AMD1	ENSG00000123505	AMD1	499.8077829	0.542674091	0.128161799	4.234288975	2.29E-05	0.000307101
ENSBTAG00000003354	SMCHD1	ENSG00000101596	SMCHD1	234.5092901	0.462069358	0.175076859	2.639237193	0.008309282	0.04092091
ENSBTAG00000003358	MCFD2	ENSG00000180398	MCFD2	554.3276892	0.105729821	0.134956633	0.783435529	0.433371399	0.649084969
ENSBTAG00000003359	ELOVL5	ENSG00000012660	ELOVL5	886.3246829	0.367555732	0.110604311	3.323159181	0.000890041	0.006880106
ENSBTAG00000003361	METTL15	ENSG00000169519	METTL15	40.20994518	0.262817135	0.384376238	0.683749693	0.494133238	0.699553093
ENSBTAG00000003362	HSP90B1	ENSG00000166598	HSP90B1	6103.66371	-0.036791368	0.093962585	-0.39155338	0.69538824	0.835509479
ENSBTAG00000003365	SMG8	ENSG00000265303		150.5080019	0.478448357	0.225992084	2.117102281	0.034251168	0.120368114
ENSBTAG00000003366	DDX58	ENSG00000107201	DDX58	452.9248362	0.350309643	0.142977924	2.450096031	0.014281812	0.062951391
ENSBTAG00000003371	JKAMP	ENSG00000050130	JKAMP	259.7561457	0.081235184	0.17289941	0.469840723	0.638468817	0.800581801
ENSBTAG00000003372	SLC35B4	ENSG00000205060	SLC35B4	26.93592332	0.456852821	0.465423487	0.981585232	0.326304226	0.546994138
ENSBTAG00000003376	ASB1	ENSG00000065802	ASB1	20.37311806	0.590185879	0.549487993	1.074065103	0.282793504	0.504147084
ENSBTAG00000003381	TENT4A	ENSG00000112941	TENT4A	691.6571891	-0.09491788	0.122808256	-0.772894945	0.439584557	0.653983967
ENSBTAG00000003384	CEP162	ENSG00000135315	CEP162	96.38587667	0.239049562	0.260280574	0.918430287	0.35839364	0.580056374
ENSBTAG00000003388	DPM2	ENSG00000136908	DPM2	599.1405684	-0.121457663	0.120507302	-1.007886335	0.313509033	0.535806033
ENSBTAG00000003390	SF3A1	ENSG00000099995	SF3A1	2131.820214	-0.106484321	0.091438602	-1.1645445	0.244203421	0.46055784
ENSBTAG00000003393	CCDC157	ENSG00000187860	CCDC157	29.80405068	-0.208918072	0.444047705	-0.470485647	0.638008086	0.800444632
ENSBTAG00000003394	RNF215	ENSG00000099999	RNF215	297.3305725	0.077677592	0.161892872	0.479808598	0.631363499	0.796654988
ENSBTAG00000003395	ZRANB1	ENSG00000019995	ZRANB1	254.8897819	-0.010414374	0.166683035	-0.062480107	0.950180503	0.976961465
ENSBTAG00000003396	MAFB	ENSG00000204103	MAFB	7027.433159	0.083343217	0.086769152	0.960516669	0.336795246	0.559225876
ENSBTAG00000003397	CTBP2	ENSG00000175029	CTBP2	1289.099912	0.147992871	0.098588431	1.501118019	0.133325039	0.313513098
ENSBTAG00000003399	SMARCA5	ENSG00000153147	SMARCA5	1314.811573	0.309716647	0.098845695	3.133334696	0.001728322	0.011900075
ENSBTAG00000003401	ACTR3	ENSG00000115091	ACTR3	3981.966307	0.254732045	0.216247206	1.177966869	0.238809815	0.454143299
ENSBTAG00000003403	PADI2	ENSG00000117115	PADI2	218.2484118	0.269788434	0.184805769	1.459848553	0.144331701	0.330699179
ENSBTAG00000003405	TP53I3	ENSG00000115129	TP53I3	84.6164323	0.189138914	0.268017455	0.705696255	0.480377051	0.687517184
ENSBTAG00000003407	SF3B6	ENSG00000115128	SF3B6	733.6781983	-0.188637961	0.113145018	-1.667222867	0.095470097	0.249095993
ENSBTAG00000003408		ENSG00000243238	IGKV2-30	102.9103119	-0.993067902	0.261468485	-3.79804053	0.000145844	0.001509448
ENSBTAG00000003410	EFL1	ENSG00000140598	EFL1	601.8885174	0.217100612	0.120223292	1.805811572	0.070947777	0.20208086
ENSBTAG00000003415	ESD	ENSG00000139684	ESD	894.7179463	0.349349161	0.106790553	3.271348917	0.001070358	0.008029297
ENSBTAG00000003417	PHKG2	ENSG00000156873	PHKG2	699.3569656	-0.280077473	0.117186137	-2.390022241	0.016847353	0.071374435
ENSBTAG00000003418	MSN	ENSG00000147065	MSN	10549.26471	-0.334664017	0.079220286	-4.224473729	2.39E-05	0.000318394
ENSBTAG00000003419	EAPP	ENSG00000129518	EAPP	175.7569437	0.136960491	0.194721234	0.703367001	0.481827066	0.689037095
ENSBTAG00000003421	RNF40	ENSG00000103549	RNF40	628.5268118	-0.039300572	0.119289238	-0.329456139	0.741810941	0.864726102
ENSBTAG00000003422	SNX5	ENSG00000089006	SNX5	4284.835334	0.466201327	0.088748509	5.253060942	1.50E-07	3.73E-06
ENSBTAG00000003423	DDX24	ENSG00000089737	DDX24	1716.79706	0.028903471	0.093478578	0.309198878	0.757170247	0.87509524
ENSBTAG00000003424	NA	NA	NA	184.2934135	0.033895228	0.191011838	0.177450927	0.859154208	0.93366732
ENSBTAG00000003425	MGME1	ENSG00000125871	MGME1	81.91156855	0.282121954	0.274664972	1.027149375	0.304350132	0.526303859
ENSBTAG00000003434	CERS4	ENSG00000090661	CERS4	35.06043153	-0.251714898	0.416716291	-0.604043814	0.545814513	0.737603218
ENSBTAG00000003436	RHBDF2	ENSG00000129667	RHBDF2	1674.945341	-0.413575022	0.102331047	-4.041540006	5.31E-05	0.000635886
ENSBTAG00000003438	ZBTB43	ENSG00000169155	ZBTB43	391.268627	-0.060206067	0.139475491	-0.431660551	0.665988143	0.817764755
ENSBTAG00000003439	AKAP10	ENSG00000108599	AKAP10	626.4522406	0.120910847	0.123177685	0.981597002	0.326298425	0.546994138
ENSBTAG00000003443	USP46	ENSG00000109189	USP46	182.6524104	0.026985852	0.193186788	0.139687877	0.888906605	0.947023253
ENSBTAG00000003449	KCP	ENSG00000135253	KCP	244.4346977	-0.714064355	0.201209744	-3.548855739	0.000386909	0.003418109
ENSBTAG00000003450	ATP6V1H	ENSG00000047249	ATP6V1H	2002.659318	0.01287511	0.097192881	0.132469685	0.8946128	0.949618881
ENSBTAG00000003454	RGS20	ENSG00000147509	RGS20	213.3999329	-0.619432537	0.186795167	-3.316105797	0.000912813	0.007021201
ENSBTAG00000003457	ATF5	ENSG00000169136	ATF5	383.4969719	-0.079966438	0.145511685	-0.549553375	0.582625746	0.762319792
ENSBTAG00000003458	CDCA7	ENSG00000144354	CDCA7	76.77141297	2.449933702	0.337943766	7.249530678	4.18E-13	3.23E-11
ENSBTAG00000003460	TCEA1	ENSG00000187735	TCEA1	1322.171739	0.307761452	0.108544391	2.835351032	0.004577536	0.025898393
ENSBTAG00000003462	ZNF135	ENSG00000176293	ZNF135	38.21783531	-0.00193458	0.392941809	-0.004923324	0.996071771	0.998401106
ENSBTAG00000003465	ZNF329	ENSG00000181894	ZNF329	169.9123523	0.017854481	0.202131256	0.088331125	0.929613502	0.96683904
ENSBTAG00000003469	CHURC1	ENSG00000258289	CHURC1	454.9555312	0.270671515	0.178293641	1.51812209	0.128983623	0.305850141
ENSBTAG00000003470	TTYH1	ENSG00000167614	TTYH1	265.6001288	-0.539669642	0.172629604	-3.126170882	0.001770986	0.012141951
ENSBTAG00000003476	FEM1A	ENSG00000141965	FEM1A	802.8868057	0.400629054	0.120281612	3.330758944	0.000866096	0.006732689
ENSBTAG00000003481	OTUD6B	ENSG00000155100	OTUD6B	139.0168022	-0.056558085	0.215989484	-0.261855733	0.793432669	0.89568226
ENSBTAG00000003483	NUDT18	ENSG00000275074	NUDT18	125.6135115	-0.259176117	0.226813859	-1.142682012	0.253170641	0.470279364
ENSBTAG00000003484	CZIB	ENSG00000162384	CZIB	369.7849497	0.133029149	0.147086946	0.90442526	0.365769949	0.58770947
ENSBTAG00000003485	MAGOH	ENSG00000162385	MAGOH	404.3067586	-0.380408979	0.14499706	-2.623563394	0.008701525	0.042482308
ENSBTAG00000003489	IPCEF1	ENSG00000288520		289.3809709	-0.393799488	0.17249933	-2.282904447	0.022435998	0.087891412
ENSBTAG00000003490	ELMO1	ENSG00000155849	ELMO1	1030.940136	-0.370367522	0.112043307	-3.305574713	0.000947818	0.007245622
ENSBTAG00000003491	SLC25A23	ENSG00000125648	SLC25A23	69.02367174	-0.032936641	0.295934232	-0.111297166	0.911380702	0.957637155
ENSBTAG00000003494	DNAAF9	ENSG00000088854	DNAAF9	102.4902325	0.043666519	0.248630504	0.175628162	0.860586076	0.934012146
ENSBTAG00000003495	KDM7A	ENSG00000006459	KDM7A	130.766838	-0.003230432	0.223873735	-0.014429707	0.988487159	0.994890315
ENSBTAG00000003496	AIG1	ENSG00000146416	AIG1	22.5599967	0.184511215	0.499666575	0.369268676	0.711927471	0.845894577
ENSBTAG00000003499	ENPP4	ENSG00000001561	ENPP4	154.8476331	0.601223123	0.206036013	2.91804871	0.003522293	0.021008688
ENSBTAG00000003500	DCAF7	ENSG00000136485	DCAF7	197.0525339	0.102608805	0.184484253	0.556192754	0.578079092	0.75878413
ENSBTAG00000003501	SACM1L	ENSG00000211456	SACM1L	664.3655541	-0.237865633	0.117351101	-2.026956982	0.042666812	0.140452457
ENSBTAG00000003503	C18H16orf87	ENSG00000155330	C16orf87	115.8901783	-0.110314028	0.238912604	-0.461733816	0.644272218	0.804208041
ENSBTAG00000003504	GSS	ENSG00000100983	GSS	359.7440526	-0.024156251	0.153536161	-0.157332652	0.874982688	0.940532368
ENSBTAG00000003508	CFAP69	ENSG00000105792	CFAP69	21.3776283	1.617527768	0.577565071	2.800598323	0.005100797	0.028179067
ENSBTAG00000003509	PLEKHA2	ENSG00000169499	PLEKHA2	211.0380902	0.757499253	0.187624143	4.037322928	5.41E-05	0.000646798
ENSBTAG00000003510	MMRN2	ENSG00000173269	MMRN2	36.85330053	0.14078304	0.401630557	0.350528707	0.72594195	0.85479665
ENSBTAG00000003511	SLAIN1	ENSG00000139737	SLAIN1	59.70359786	0.492703033	0.321202437	1.533933047	0.125046125	0.299575541
ENSBTAG00000003512	MYH7B	ENSG00000078814	MYH7B	36.14624072	0.392491709	0.403016686	0.973884513	0.330113884	0.551150514
ENSBTAG00000003514	HSF4	ENSG00000102878	HSF4	2919.707713	-0.226782346	0.096510046	-2.349831487	0.018781912	0.077253198
ENSBTAG00000003516	TM2D2	ENSG00000169490	TM2D2	215.1830797	-0.204091595	0.17781085	-1.147801693	0.251050438	0.467781983
ENSBTAG00000003519	NOL3	ENSG00000140939	NOL3	170.067747	0.313379569	0.195735276	1.601037761	0.109368556	0.274248769
ENSBTAG00000003521	KIAA0895L	ENSG00000196123	KIAA0895L	29.99698049	0.264064839	0.442422238	0.596861586	0.550599796	0.741409974
ENSBTAG00000003525	STXBP1	ENSG00000136854	STXBP1	110.040618	1.01469458	0.248354326	4.08567307	4.39E-05	0.00054075
ENSBTAG00000003526	SYNE3	ENSG00000176438	SYNE3	227.494661	0.246338748	0.176402435	1.396458884	0.162576354	0.357036056
ENSBTAG00000003528		ENSG00000127507	ADGRE2	30.73095498	1.567163969	0.452915248	3.460170477	0.000539834	0.0045247
ENSBTAG00000003530	DDX31	ENSG00000125485	DDX31	1670.796229	0.17577177	0.095253334	1.845308313	0.064992702	0.190129274
ENSBTAG00000003532	TLE4	ENSG00000106829	TLE4	339.6578905	-0.201290304	0.153708862	-1.309555621	0.19034621	0.396008749
ENSBTAG00000003535	DPM3	ENSG00000179085	DPM3	415.4452126	-0.50948404	0.1386861	-3.673648909	0.000239111	0.002296872
ENSBTAG00000003536	MARCHF6	ENSG00000145495	MARCHF6	975.2529051	-0.112726094	0.105177369	-1.071771378	0.283822732	0.505070374
ENSBTAG00000003541	ZNF614	ENSG00000142556	ZNF614	109.3208815	0.166183868	0.249273452	0.66667295	0.504981061	0.707656661
ENSBTAG00000003543	KEAP1	ENSG00000079999	KEAP1	1379.844731	-0.207441114	0.096371953	-2.152505032	0.031357599	0.11281475
ENSBTAG00000003545	TAF1D	ENSG00000166012	TAF1D	379.645737	0.028704038	0.154049878	0.186329507	0.852186369	0.92958987
ENSBTAG00000003546	TFAM	ENSG00000108064	TFAM	37.16425236	1.010673978	0.425433582	2.375632812	0.017518886	0.073432426
ENSBTAG00000003547	CSTF2	ENSG00000101811	CSTF2	255.4617786	0.208918806	0.166855615	1.252093351	0.21053585	0.420936242
ENSBTAG00000003548	NA	NA	NA	71.22526913	0.043141708	0.32353484	0.133344861	0.89392065	0.949370615
ENSBTAG00000003550	C29H11orf54	ENSG00000182919	C11orf54	223.0713553	0.367367062	0.174626668	2.103728285	0.035402156	0.123090572
ENSBTAG00000003552	MED17	ENSG00000284057		247.0308388	0.038094528	0.167332104	0.227658218	0.819911957	0.911756839
ENSBTAG00000003553	ZFP36L2	ENSG00000152518	ZFP36L2	6121.260953	-0.326281973	0.085779843	-3.803713796	0.000142543	0.001477738
ENSBTAG00000003555	THADA	ENSG00000115970	THADA	228.4442074	0.19953621	0.176057513	1.133358105	0.2570639	0.474996919
ENSBTAG00000003556	ZFYVE21	ENSG00000100711	ZFYVE21	1584.466832	-0.609278707	0.098925424	-6.158969879	7.32E-10	2.88E-08
ENSBTAG00000003557	CCDC117	ENSG00000159873	CCDC117	548.1235578	-0.530009888	0.131110016	-4.042482071	5.29E-05	0.000634558
ENSBTAG00000003559	PPP1R13B	ENSG00000088808	PPP1R13B	800.3322712	-0.409054332	0.111253767	-3.67676836	0.000236207	0.00227249
ENSBTAG00000003561	STK35	ENSG00000125834	STK35	62.17170398	0.267076366	0.31797901	0.839918226	0.400954238	0.619670927
ENSBTAG00000003565	TRIM3	ENSG00000110171	TRIM3	1387.595879	-0.130578889	0.096809945	-1.348816892	0.177395788	0.378556413
ENSBTAG00000003566	ARFIP2	ENSG00000132254	ARFIP2	487.8293277	0.100075066	0.129139393	0.774938332	0.4383761	0.652576638
ENSBTAG00000003569	DZIP1	ENSG00000134874	DZIP1	14.31013468	0.556153527	0.632202449	0.879707961	0.379017536	0.59946405
ENSBTAG00000003570	DDX19A	ENSG00000168872	DDX19A	1115.868213	0.061808986	0.101454916	0.609226129	0.542374564	0.735901076
ENSBTAG00000003572	F11	ENSG00000088926	F11	20.08845561	-0.407660966	0.541127791	-0.753354333	0.451237017	0.665426044
ENSBTAG00000003576	POLL	ENSG00000166169	POLL	161.6148901	0.088485232	0.213327943	0.414785008	0.678299295	0.824425321
ENSBTAG00000003577	GSPT1	ENSG00000103342	GSPT1	985.0302306	0.493109564	0.106777536	4.618102101	3.87E-06	6.65E-05
ENSBTAG00000003578	DPCD	ENSG00000166171	DPCD	282.20737	0.17118265	0.162161928	1.055627868	0.291138264	0.513311861
ENSBTAG00000003579	FBXW4	ENSG00000107829	FBXW4	764.9671252	-0.073649009	0.115950531	-0.63517613	0.52531355	0.722865872
ENSBTAG00000003580	PSD	ENSG00000059915	PSD	63.44400967	-0.102749944	0.312334332	-0.328974224	0.742175171	0.864838978
ENSBTAG00000003581	SETD7	ENSG00000145391	SETD7	77.74417416	0.467213633	0.295775226	1.579623961	0.114193009	0.282527687
ENSBTAG00000003585	CD47	ENSG00000196776	CD47	1866.829998	0.397862761	0.100453159	3.960679447	7.47E-05	0.000842993
ENSBTAG00000003586	MAN1A2	ENSG00000198162	MAN1A2	233.8337102	-0.097434357	0.181383178	-0.537174161	0.591147318	0.76858951
ENSBTAG00000003587	ELL	ENSG00000105656	ELL	396.4026996	-0.189373164	0.139320878	-1.359259051	0.174064515	0.37419498
ENSBTAG00000003588	ZFAND1	ENSG00000104231	ZFAND1	230.1875063	-0.045208253	0.173620065	-0.260386106	0.794565959	0.896230025
ENSBTAG00000003589	COMMD3	ENSG00000148444	COMMD3	1449.854638	-0.02260558	0.096305989	-0.234726627	0.81442092	0.908474973
ENSBTAG00000003598	P3H3	ENSG00000110811	P3H3	194.5751146	0.114816554	0.186850881	0.614482275	0.538896683	0.733057691
ENSBTAG00000003601	ZMAT1	ENSG00000166432	ZMAT1	21.8240312	-0.673112709	0.525647576	-1.280539928	0.200355312	0.408331944
ENSBTAG00000003602	RBPJ	ENSG00000168214	RBPJ	412.7811023	-0.337572501	0.140249819	-2.406937159	0.016086938	0.068880687
ENSBTAG00000003604	ADAMTSL4	ENSG00000143382	ADAMTSL4	1781.498527	-0.454076956	0.105041789	-4.322821987	1.54E-05	0.000222392
ENSBTAG00000003606	GLI4	ENSG00000250571	GLI4	188.0459807	0.06271226	0.189293969	0.331295603	0.740421212	0.864053438
ENSBTAG00000003607	FAM20C	ENSG00000177706	FAM20C	487.9229975	-0.710638023	0.13086762	-5.430205142	5.63E-08	1.54E-06
ENSBTAG00000003608	SYCP2	ENSG00000196074	SYCP2	231.0843604	-0.026295653	0.172887074	-0.152097277	0.879110212	0.941969341
ENSBTAG00000003609	PBDC1	ENSG00000102390	PBDC1	1808.577601	-0.339302073	0.092448894	-3.670158287	0.0002424	0.002323081
ENSBTAG00000003610	DENND1A	ENSG00000119522	DENND1A	535.7253988	0.036292161	0.12996326	0.27924939	0.780053443	0.887674109
ENSBTAG00000003614	AP4B1	ENSG00000134262	AP4B1	159.4156562	-0.203346754	0.210864575	-0.964347633	0.334871667	0.556999173
ENSBTAG00000003616	DCLRE1B	ENSG00000118655	DCLRE1B	132.435983	0.875742735	0.223858844	3.912030986	9.15E-05	0.001004976
ENSBTAG00000003617	ALKBH4	ENSG00000160993	ALKBH4	391.3165954	0.087593072	0.140547718	0.623226569	0.533135645	0.728628484
ENSBTAG00000003619	SEC24D	ENSG00000150961	SEC24D	741.119624	0.421307148	0.114673027	3.673986439	0.000238795	0.002295613
ENSBTAG00000003622	ZKSCAN7	ENSG00000196345	ZKSCAN7	41.36547307	-0.516026702	0.376911119	-1.369093868	0.170969935	0.370365335
ENSBTAG00000003629	ASPA	ENSG00000108381	ASPA	785.9598311	-0.791572079	0.128576494	-6.156429184	7.44E-10	2.92E-08
ENSBTAG00000003632	CYP39A1	ENSG00000146233	CYP39A1	59.90814552	-0.041572157	0.329508307	-0.126164216	0.899601936	0.951967668
ENSBTAG00000003634	CISD1	ENSG00000122873	CISD1	103.075695	-0.531120128	0.247232178	-2.148264562	0.031692744	0.113593083
ENSBTAG00000003635	SLC35C2	ENSG00000080189	SLC35C2	997.9630489	-0.027587007	0.10838702	-0.254523167	0.799091409	0.899278336
ENSBTAG00000003636	LIPA	ENSG00000107798	LIPA	31534.16323	-0.589603277	0.089936759	-6.555754116	5.54E-11	2.80E-09
ENSBTAG00000003639	ELMO2	ENSG00000062598	ELMO2	674.6486515	-0.375156897	0.12068392	-3.108590592	0.00187982	0.012726668
ENSBTAG00000003642	NA	NA	NA	29109.54188	0.146731373	0.073382957	1.999529308	0.045551114	0.146532181
ENSBTAG00000003644	HSPBP1	ENSG00000133265	HSPBP1	428.5335973	0.267316781	0.13683835	1.953522398	0.050757726	0.159363105
ENSBTAG00000003649	POMK	ENSG00000185900	POMK	412.0829003	0.219925119	0.137802707	1.595941932	0.110501758	0.276198845
ENSBTAG00000003650	NR4A2	ENSG00000153234	NR4A2	32.30159057	0.585413175	0.427672765	1.368834357	0.171051059	0.370476504
ENSBTAG00000003651	OTOP1	ENSG00000163982	OTOP1	19.8009389	0.34843125	0.564632483	0.617093881	0.537172805	0.731813592
ENSBTAG00000003652	TMEM128	ENSG00000132406	TMEM128	474.0715305	0.021166313	0.134495494	0.157375632	0.874948817	0.940532368
ENSBTAG00000003653	LYAR	ENSG00000145220	LYAR	264.6178642	0.25363951	0.175591822	1.444483616	0.148602985	0.337314665
ENSBTAG00000003661		ENSG00000110660	SLC35F2	30.52017697	-0.137036349	0.438075996	-0.312814101	0.754421902	0.873033852
ENSBTAG00000003665	NUP210	ENSG00000132182	NUP210	122.5615882	0.183230648	0.231089804	0.79289802	0.427837241	0.645278002
ENSBTAG00000003667	TLN2	ENSG00000171914	TLN2	18.89808488	0.129251704	0.564631429	0.228913407	0.81893622	0.911232407
ENSBTAG00000003668	RADX	ENSG00000147231	RADX	16.13574353	0.097049396	0.594315527	0.16329608	0.87028532	0.939194871
ENSBTAG00000003669	BNC2	ENSG00000173068	BNC2	50.26116528	0.073962773	0.348386023	0.212301205	0.831872055	0.91869342
ENSBTAG00000003679	PAAF1	ENSG00000175575	PAAF1	272.0298969	-0.058748156	0.160305927	-0.366475257	0.714010472	0.847027121
ENSBTAG00000003687	FOXK2	ENSG00000141568	FOXK2	947.3538873	0.407000952	0.110572776	3.680842302	0.000232465	0.002243429
ENSBTAG00000003690	NHLRC2	ENSG00000196865	NHLRC2	158.1026548	0.145969607	0.201126095	0.725761653	0.467984899	0.677346564
ENSBTAG00000003692	UCP2	ENSG00000175567	UCP2	6775.589064	0.805151647	0.201085062	4.004035101	6.23E-05	0.000722717
ENSBTAG00000003693	SUN2	ENSG00000100242	SUN2	1922.207863	-0.027287175	0.099056487	-0.27547085	0.782954518	0.889509612
ENSBTAG00000003695	WDR45B	ENSG00000141580	WDR45B	864.3108143	0.329528261	0.112789158	2.921630638	0.003482042	0.020823774
ENSBTAG00000003696	BICDL1	ENSG00000135127	BICDL1	120.864712	1.71183338	0.24436868	7.005125942	2.47E-12	1.65E-10
ENSBTAG00000003697	TARDBP	ENSG00000120948	TARDBP	526.4579596	0.11219041	0.128827865	0.870855152	0.383833247	0.603845996
ENSBTAG00000003699	ZFP3	ENSG00000180787	ZFP3	17.41658872	-0.137157098	0.615050057	-0.223001522	0.823534322	0.91340516
ENSBTAG00000003702	ANGEL2	ENSG00000174606	ANGEL2	220.5527857	-0.039466378	0.174354736	-0.226356789	0.820923933	0.911846548
ENSBTAG00000003705	FAM83G	ENSG00000188522	FAM83G	39.03199421	0.922745421	0.392575422	2.350492085	0.018748606	0.077167277
ENSBTAG00000003707	GRAP	ENSG00000189152	GRAPL	1126.96373	-0.67793023	0.112147544	-6.044985083	1.49E-09	5.61E-08
ENSBTAG00000003708	SEC23A	ENSG00000100934	SEC23A	262.0719638	0.348787304	0.169527556	2.057407737	0.039647022	0.13348117
ENSBTAG00000003709	ITGB8	ENSG00000105855	ITGB8	76.70616022	0.620773114	0.285076408	2.177567474	0.029438253	0.107717836
ENSBTAG00000003710	XPO4	ENSG00000132953	XPO4	280.177455	-0.111134461	0.159760131	-0.695633258	0.486658533	0.693050329
ENSBTAG00000003711	EPAS1	ENSG00000116016	EPAS1	300.6172187	-1.031426933	0.163521433	-6.307594746	2.83E-10	1.27E-08
ENSBTAG00000003712	FAM89B	ENSG00000176973	FAM89B	162.3149116	-0.258138655	0.202673201	-1.273669399	0.202780606	0.411789402
ENSBTAG00000003713	ZNRD2	ENSG00000173465	ZNRD2	158.0796569	0.278834629	0.207071938	1.346559225	0.178122234	0.379574724
ENSBTAG00000003718	HACL1	ENSG00000131373	HACL1	324.4486399	-0.227324036	0.153940039	-1.476705068	0.139754713	0.323371386
ENSBTAG00000003719	TDRD7	ENSG00000196116	TDRD7	356.5203618	-0.085925293	0.147326729	-0.58322949	0.559738821	0.746839153
ENSBTAG00000003726	MTMR9	ENSG00000104643	MTMR9	53.03827273	0.418776421	0.353215529	1.185611577	0.235775728	0.450945115
ENSBTAG00000003727	SH3KBP1	ENSG00000147010	SH3KBP1	1555.288955	-0.512120687	0.098264972	-5.211630108	1.87E-07	4.51E-06
ENSBTAG00000003728	NDUFS4	ENSG00000164258	NDUFS4	765.1691434	0.003246466	0.120880575	0.026856808	0.978573943	0.990853018
ENSBTAG00000003733	TM4SF5	ENSG00000142484	TM4SF5	91.87002399	-0.23629075	0.269022901	-0.878329501	0.37976493	0.60011163
ENSBTAG00000003740	KDM6A	ENSG00000147050	KDM6A	327.7164647	-0.206409979	0.172690671	-1.195258423	0.231986079	0.447010428
ENSBTAG00000003741	NEURL1	ENSG00000107954	NEURL1	26.60572258	0.471807934	0.484816035	0.973168996	0.330469317	0.551595759
ENSBTAG00000003745	WDR48	ENSG00000114742	WDR48	399.3270345	0.04231189	0.142298964	0.297345036	0.766203102	0.879967587
ENSBTAG00000003746	SCP2	ENSG00000116171	SCP2	1524.167146	0.154437475	0.094587329	1.632750144	0.102521557	0.262696959
ENSBTAG00000003747	PTGR2	ENSG00000140043	PTGR2	235.4511832	0.099639349	0.174857243	0.569832551	0.568791276	0.752616091
ENSBTAG00000003748	CNOT2	ENSG00000111596	CNOT2	535.6531023	-0.025241204	0.125623695	-0.200927091	0.840755584	0.923850062
ENSBTAG00000003752	NA	NA	NA	554.0610065	0.514660353	0.132090456	3.896272069	9.77E-05	0.001068856
ENSBTAG00000003757	DNAJA2	ENSG00000069345	DNAJA2	803.170844	0.227987131	0.110481992	2.063568253	0.03905867	0.13192915
ENSBTAG00000003758	TKT	ENSG00000163931	TKT	8892.545204	-0.328851568	0.08434799	-3.898748111	9.67E-05	0.001058919
ENSBTAG00000003759	PCNX3	ENSG00000197136	PCNX3	1948.50327	-0.232334609	0.095971992	-2.420858447	0.015483905	0.066967621
ENSBTAG00000003762	GNB5	ENSG00000069966	GNB5	675.2008334	-0.117571495	0.117491171	-1.000683663	0.316979768	0.538774582
ENSBTAG00000003763	MYO5C	ENSG00000128833	MYO5C	186.0190705	-0.840801094	0.19536402	-4.303766339	1.68E-05	0.000237455
ENSBTAG00000003764	AKIRIN2	ENSG00000135334	AKIRIN2	957.1714582	-0.226184484	0.105350337	-2.146974476	0.031795314	0.113862215
ENSBTAG00000003766	BLOC1S4	ENSG00000186222	BLOC1S4	322.8371643	0.208510341	0.15462348	1.348503742	0.177496418	0.378565626
ENSBTAG00000003773	SLC25A13	ENSG00000004864	SLC25A13	710.8425798	-0.223046044	0.116098494	-1.921179474	0.054709085	0.168492053
ENSBTAG00000003776	MSANTD1	ENSG00000188981	MSANTD1	14.02556538	0.389250472	0.646001272	0.602553724	0.546805614	0.73859317
ENSBTAG00000003777	TIE1	ENSG00000066056	TIE1	12.54293965	-0.50731505	0.687210128	-0.738224058	0.460378306	0.672561766
ENSBTAG00000003779	ZC4H2	ENSG00000126970	ZC4H2	24.49680131	0.642823878	0.487201146	1.319421934	0.187028093	0.392033591
ENSBTAG00000003784	DNAJC2	ENSG00000105821	DNAJC2	686.8678449	-0.150487886	0.116636404	-1.290230851	0.196970518	0.404518643
ENSBTAG00000003788	RCC1	ENSG00000180198	RCC1	270.0559702	0.148103408	0.161665961	0.916107554	0.359610486	0.580740333
ENSBTAG00000003789	VIRMA	ENSG00000164944	VIRMA	631.9131224	0.19087273	0.123645672	1.54370733	0.12265925	0.296337118
ENSBTAG00000003793	NGLY1	ENSG00000151092	NGLY1	269.0274712	0.181534416	0.16123439	1.125903822	0.260206231	0.478881175
ENSBTAG00000003798	AMFR	ENSG00000159461	AMFR	1130.13307	0.062847225	0.105445805	0.596014464	0.551165564	0.742011043
ENSBTAG00000003799	TARS2	ENSG00000143374	TARS2	1969.214167	-0.298199797	0.094140768	-3.167594692	0.001537056	0.010812457
ENSBTAG00000003800	LRRC27	ENSG00000148814	LRRC27	33.11190354	0.900268875	0.430064075	2.093336615	0.036319116	0.125297423
ENSBTAG00000003801	MBD1	ENSG00000141644	MBD1	1827.108285	-0.123707952	0.094284866	-1.31206585	0.189497917	0.394705338
ENSBTAG00000003802	TEKT3	ENSG00000125409	TEKT3	15.03494862	0.589777934	0.633870953	0.930438493	0.352144096	0.574461287
ENSBTAG00000003804	SCCPDH	ENSG00000143653	SCCPDH	143.7457628	0.985925423	0.214287077	4.600956043	4.21E-06	7.17E-05
ENSBTAG00000003806	ECM1	ENSG00000143369	ECM1	5143.22647	-0.433408586	0.088036746	-4.923041862	8.52E-07	1.76E-05
ENSBTAG00000003807	CNOT9	ENSG00000144580	CNOT9	647.8597089	0.072337116	0.123738232	0.584597939	0.558818094	0.746627567
ENSBTAG00000003809	PLCD4	ENSG00000115556	PLCD4	27.86831458	-0.886174048	0.476660916	-1.859128823	0.063008881	0.185900875
ENSBTAG00000003813	BCS1L	ENSG00000074582	BCS1L	271.024655	0.41815757	0.165531948	2.526144199	0.011532214	0.053169664
ENSBTAG00000003815	EDEM2	ENSG00000088298	EDEM2	1377.118165	0.010601677	0.096462367	0.109904797	0.912484878	0.95852168
ENSBTAG00000003817	RNF25	ENSG00000163481	RNF25	336.1664036	-0.095908114	0.148154846	-0.647350501	0.517405124	0.715707288
ENSBTAG00000003819	STK36	ENSG00000163482	STK36	127.0277813	-0.314770621	0.232324908	-1.354872466	0.175458193	0.376154768
ENSBTAG00000003820	GRAMD1A	ENSG00000089351	GRAMD1A	753.2350739	-0.162874554	0.118514855	-1.374296531	0.169349643	0.367431674
ENSBTAG00000003822	CROCC	ENSG00000058453	CROCC	1214.070726	-0.312194663	0.114406624	-2.728816313	0.00635621	0.033392234
ENSBTAG00000003825	PTPN12	ENSG00000127947	PTPN12	629.5360237	0.301018825	0.118661611	2.536783567	0.01118761	0.051869447
ENSBTAG00000003830	PSMB3	ENSG00000277791	PSMB3	1537.469462	-0.093395061	0.097269936	-0.960163688	0.336972839	0.559431829
ENSBTAG00000003833	SLC35G2	ENSG00000168917	SLC35G2	19.57735412	-0.53541315	0.577213191	-0.927583011	0.353623914	0.575785335
ENSBTAG00000003835	BMP4	ENSG00000125378	BMP4	24.67201761	-1.07116738	0.510912639	-2.096576396	0.036031091	0.124645562
ENSBTAG00000003836	ADAM19	ENSG00000135074	ADAM19	43.20896886	1.333052515	0.385603058	3.457058982	0.000546105	0.004564956
ENSBTAG00000003840	GUCY1B1	ENSG00000061918	GUCY1B1	33.74996525	-0.378882181	0.427089961	-0.887124998	0.375011607	0.596243853
ENSBTAG00000003842	RABGEF1	ENSG00000154710	RABGEF1	308.9419129	0.124814371	0.152155893	0.820305858	0.412041768	0.629663041
ENSBTAG00000003843	SMARCAL1	ENSG00000138375	SMARCAL1	541.0514873	-0.002000379	0.124436313	-0.016075524	0.98717414	0.994454539
ENSBTAG00000003845	CSRNP1	ENSG00000144655	CSRNP1	118.9492071	0.081881731	0.24190463	0.338487656	0.734995728	0.860668573
ENSBTAG00000003848	ATRN	ENSG00000088812	ATRN	187.9531274	0.246438422	0.198478567	1.241637453	0.214370357	0.425876937
ENSBTAG00000003849	GNL2	ENSG00000134697	GNL2	798.5750026	-0.047101424	0.113247941	-0.415914173	0.677472808	0.823810115
ENSBTAG00000003851	CCNL1	ENSG00000163660	CCNL1	1649.798193	-0.19865992	0.097969776	-2.027767424	0.042583991	0.140291281
ENSBTAG00000003855	FAM120C	ENSG00000184083	FAM120C	99.46837927	0.108187588	0.249010033	0.434470799	0.663946595	0.816871838
ENSBTAG00000003857	SUSD6	ENSG00000100647	SUSD6	133.3706205	0.514779138	0.225148852	2.286394684	0.022231179	0.087558161
ENSBTAG00000003861	GPATCH11	ENSG00000152133	GPATCH11	232.7053065	-0.024937898	0.177038014	-0.140861828	0.887979098	0.946471389
ENSBTAG00000003863	PCED1A	ENSG00000132635	PCED1A	388.2993897	0.045094497	0.152759744	0.295198827	0.767841998	0.881118541
ENSBTAG00000003866	PPP1R8	ENSG00000117751	PPP1R8	352.520957	0.037886366	0.14517975	0.260961781	0.794121981	0.895997674
ENSBTAG00000003872		ENSG00000124222	STX16	297.6888325	0.1211659	0.161948987	0.748173248	0.454355665	0.667709222
ENSBTAG00000003876	MCU	ENSG00000156026	MCU	57.77803979	0.489349256	0.342057266	1.430606229	0.152543101	0.343311741
ENSBTAG00000003877	ZCCHC24	ENSG00000165424	ZCCHC24	43.7956558	0.266093768	0.372142487	0.715031949	0.474589302	0.68300857
ENSBTAG00000003878	ZUP1	ENSG00000153975	ZUP1	241.2554023	-0.121589027	0.168217155	-0.722809911	0.469796677	0.678159299
ENSBTAG00000003880	EMILIN2	ENSG00000132205	EMILIN2	3245.572267	0.059937411	0.086838805	0.690214599	0.490059244	0.695925557
ENSBTAG00000003882	EMC3	ENSG00000125037	EMC3	1242.937275	0.033895919	0.102515726	0.330641163	0.74091555	0.864307422
ENSBTAG00000003884	FAM120B	ENSG00000112584	FAM120B	109.6025106	0.365244473	0.238422056	1.531924013	0.125541187	0.30032274
ENSBTAG00000003885	PEX2	ENSG00000164751	PEX2	171.5580252	-0.114574026	0.198581597	-0.576961955	0.563965157	0.749592857
ENSBTAG00000003887	ECHDC1	ENSG00000093144	ECHDC1	566.1151837	0.257034242	0.125688079	2.045016881	0.040853194	0.136323543
ENSBTAG00000003889	PER1	ENSG00000179094	PER1	187.1609461	-0.448479213	0.196346521	-2.284121009	0.02236442	0.08780472
ENSBTAG00000003892	NA	NA	NA	26.85439286	0.11084741	0.460678308	0.240617819	0.809851338	0.905256487
ENSBTAG00000003897	SMIM20	ENSG00000250317	SMIM20	339.7898816	0.367656333	0.156645487	2.347059845	0.018922215	0.077676069
ENSBTAG00000003902	ZNF512	ENSG00000243943	ZNF512	167.6746717	0.267344052	0.199064159	1.343004451	0.179270532	0.381521405
ENSBTAG00000003904	GPN1	ENSG00000198522	GPN1	261.7672588	0.007609992	0.167595524	0.045406891	0.963782988	0.984049823
ENSBTAG00000003906	SUPT7L	ENSG00000119760	SUPT7L	143.3199527	-0.258843979	0.217060572	-1.192496531	0.23306661	0.447761664
ENSBTAG00000003907	TSPAN14	ENSG00000108219	TSPAN14	1054.095191	-0.117649552	0.102177174	-1.151426949	0.249556632	0.466277787
ENSBTAG00000003908	MAPRE1	ENSG00000101367	MAPRE1	3890.488681	-0.282570616	0.090952611	-3.106789505	0.00189131	0.012790525
ENSBTAG00000003914	MVB12A	ENSG00000141971	MVB12A	378.6984358	0.085549657	0.149128858	0.57366266	0.566196101	0.751181293
ENSBTAG00000003916	DPH3	ENSG00000154813	DPH3	296.9437093	0.067100482	0.155536346	0.431413519	0.666167722	0.817823683
ENSBTAG00000003922	MPHOSPH8	ENSG00000196199	MPHOSPH8	1453.514944	-0.370038487	0.099143987	-3.732334128	0.000189714	0.001892568
ENSBTAG00000003923	GPBAR1	ENSG00000179921	GPBAR1	55.00933079	0.36801986	0.35252324	1.043959144	0.296504293	0.518051364
ENSBTAG00000003927	AAMP	ENSG00000127837	AAMP	1103.15038	0.023640432	0.105000688	0.225145496	0.821866089	0.9124083
ENSBTAG00000003928	ATG16L1	ENSG00000085978	ATG16L1	526.0552888	-0.163079508	0.127978184	-1.274275841	0.202565675	0.411485966
ENSBTAG00000003929	PHF10	ENSG00000130024	PHF10	525.1450173	-0.230637765	0.126268917	-1.82656009	0.067765939	0.195748348
ENSBTAG00000003934	PSPC1	ENSG00000121390	PSPC1	438.2847393	0.389649054	0.14343539	2.716547531	0.006596672	0.034222302
ENSBTAG00000003935	TMBIM1	ENSG00000135926	TMBIM1	4898.299001	-0.25200156	0.090570008	-2.782395259	0.005395928	0.029481927
ENSBTAG00000003936	PNKD	ENSG00000127838	PNKD	512.4571892	-0.303293172	0.147177028	-2.060737164	0.039328122	0.132631213
ENSBTAG00000003941	AP1AR	ENSG00000138660	AP1AR	337.9871741	0.149415941	0.153156458	0.975577147	0.329274054	0.550191758
ENSBTAG00000003942	PIP4K2C	ENSG00000166908	PIP4K2C	749.9567199	0.216602657	0.112996489	1.91689723	0.055250989	0.169731374
ENSBTAG00000003943	TTC39B	ENSG00000155158	TTC39B	45.17388693	0.301704737	0.364247063	0.828296966	0.407502341	0.625726263
ENSBTAG00000003946	NECAB3	ENSG00000125967	NECAB3	213.9327251	-0.528849708	0.187339913	-2.822941996	0.004758518	0.026677514
ENSBTAG00000003947	SSBP4	ENSG00000130511	SSBP4	806.6137308	-0.234894221	0.110044308	-2.134542217	0.032798422	0.116553821
ENSBTAG00000003948	FDPS	ENSG00000160752	FDPS	3057.432698	-0.188583683	0.08828146	-2.136164058	0.032666044	0.116210339
ENSBTAG00000003949	RBM39	ENSG00000131051	RBM39	2279.823082	-0.291609114	0.089127136	-3.271833104	0.001068526	0.0080204
ENSBTAG00000003952	FBXL2	ENSG00000153558	FBXL2	184.0277793	-0.128702038	0.194498589	-0.661711939	0.508155852	0.710366604
ENSBTAG00000003953	ZNF316	ENSG00000205903	ZNF316	237.3008423	0.178498041	0.174499087	1.022916764	0.306347202	0.527844585
ENSBTAG00000003954	ASH1L	ENSG00000116539	ASH1L	666.9251487	-0.155045354	0.117441044	-1.320197339	0.18676914	0.391953472
ENSBTAG00000003956	SGCA	ENSG00000108823	SGCA	722.7853528	-1.011647595	0.133306639	-7.588876316	3.23E-14	2.93E-12
ENSBTAG00000003958	TMEM220	ENSG00000187824	TMEM220	88.51166753	0.098580703	0.267955879	0.367899014	0.712948536	0.846413591
ENSBTAG00000003959	ARHGAP24	ENSG00000138639	ARHGAP24	59.8096409	-0.022802218	0.319590601	-0.071348212	0.943120625	0.973269845
ENSBTAG00000003960	CCP110	ENSG00000103540	CCP110	38.32681637	0.294633922	0.39154939	0.752482137	0.451761168	0.665882998
ENSBTAG00000003961	SNX20	ENSG00000167208	SNX20	140.5803996	0.075117265	0.212977036	0.352701242	0.724312428	0.853465114
ENSBTAG00000003966	NA	NA	NA	660.3501244	-0.115253405	0.117305054	-0.982510138	0.325848591	0.546788968
ENSBTAG00000003967	OTUB1	ENSG00000167770	OTUB1	1490.205054	-0.102936189	0.095858592	-1.073833728	0.28289721	0.504147084
ENSBTAG00000003968	UBP1	ENSG00000153560	UBP1	1146.98459	0.087182569	0.104766328	0.832162113	0.405317446	0.623295293
ENSBTAG00000003970	MITD1	ENSG00000158411	MITD1	280.6493599	0.093716307	0.16243419	0.57694939	0.563973644	0.749592857
ENSBTAG00000003971	E2F1	ENSG00000101412	E2F1	470.5961198	-0.156054414	0.13496159	-1.156287607	0.247563536	0.464345066
ENSBTAG00000003975	LMAN2L	ENSG00000114988	LMAN2L	268.4424119	-0.568339378	0.171320382	-3.317406669	0.000908573	0.006996469
ENSBTAG00000003981	RRP1	ENSG00000160214	RRP1	439.0437812	0.028080283	0.135797382	0.206780738	0.8361811	0.921430059
ENSBTAG00000003983	TOM1L2	ENSG00000175662	TOM1L2	209.9110754	0.235374195	0.18209425	1.292595423	0.196151024	0.403601593
ENSBTAG00000003985	CCDC15	ENSG00000149548	CCDC15	385.9354118	-0.280775252	0.148826273	-1.88659734	0.059214505	0.177872473
ENSBTAG00000003986	CXXC5	ENSG00000171604	CXXC5	511.9664456	-0.891518974	0.129698721	-6.873768432	6.25E-12	3.93E-10
ENSBTAG00000003989	GSTO1	ENSG00000148834	GSTO1	464.6505452	0.206814914	0.134563504	1.536931697	0.124310036	0.298839545
ENSBTAG00000003990	ITPRIP	ENSG00000148841	ITPRIP	124.2968779	0.716078937	0.225676911	3.173027023	0.001508585	0.010624198
ENSBTAG00000003997	UBE2D4	ENSG00000078967	UBE2D4	306.4445283	-0.269622669	0.157795826	-1.708680612	0.087510127	0.23468196
ENSBTAG00000004000	SAP30L	ENSG00000164576	SAP30L	329.2976221	-0.295956503	0.149435731	-1.980493568	0.047648095	0.151707435
ENSBTAG00000004005	WDR7	ENSG00000091157	WDR7	368.0232274	0.431157833	0.143363399	3.007447054	0.00263452	0.016724763
ENSBTAG00000004009	PMM1	ENSG00000100417	PMM1	165.9458245	0.072992754	0.198932289	0.366922608	0.713676747	0.846873696
ENSBTAG00000004011	GALK2	ENSG00000156958	GALK2	685.224177	0.407468636	0.11745804	3.469056985	0.000522289	0.004404375
ENSBTAG00000004015	KAT6A	ENSG00000083168	KAT6A	495.8787852	0.215670102	0.128066955	1.684041765	0.092173598	0.242942709
ENSBTAG00000004017	PLEKHG2	ENSG00000090924	PLEKHG2	218.0003396	-0.230251423	0.176923588	-1.301417323	0.193115647	0.399929894
ENSBTAG00000004018	DGKA	ENSG00000065357	DGKA	322.6883443	0.376814706	0.159216388	2.366682923	0.017948302	0.074839784
ENSBTAG00000004019	PMEL	ENSG00000185664	PMEL	17.5819864	-0.08526652	0.601945345	-0.141651598	0.887355209	0.946044164
ENSBTAG00000004021	CDK2	ENSG00000123374	CDK2	136.2328289	0.305175065	0.218371455	1.397504377	0.162261951	0.356786848
ENSBTAG00000004024	UBE2Q2	ENSG00000140367	UBE2Q2	319.7414661	0.055017683	0.153263146	0.358975293	0.719613573	0.850670158
ENSBTAG00000004028	POLK	ENSG00000122008	POLK	78.11297054	0.544150051	0.283228795	1.921238449	0.054701653	0.168492053
ENSBTAG00000004034	SESN3	ENSG00000149212	SESN3	50.20980673	1.152247067	0.373078663	3.08848289	0.002011813	0.013451766
ENSBTAG00000004035	SDK1	ENSG00000146555	SDK1	14.19459691	1.137530657	0.64421845	1.765752994	0.077437298	0.215479205
ENSBTAG00000004038	ABAT	ENSG00000183044	ABAT	168.0975982	0.181466603	0.201805681	0.899214544	0.368538395	0.590630769
ENSBTAG00000004039	DHX35	ENSG00000101452	DHX35	195.8863182	0.411551093	0.187309834	2.197167564	0.028008481	0.103614709
ENSBTAG00000004041	ANKRD10	ENSG00000088448	ANKRD10	769.4568937	-0.307123747	0.11234542	-2.733745139	0.006261849	0.033072422
ENSBTAG00000004043	NA	NA	NA	4120.793003	-0.028604903	0.082889768	-0.345095707	0.730022421	0.857429717
ENSBTAG00000004051	SBDS	ENSG00000126524	SBDS	732.2309567	0.222923346	0.116772519	1.909039465	0.056257001	0.171769718
ENSBTAG00000004052	EPGN	ENSG00000182585	EPGN	26.3143701	-0.363463108	0.494367612	-0.735208171	0.462212723	0.673527731
ENSBTAG00000004054	PAPOLA	ENSG00000090060	PAPOLA	1196.094711	0.064504046	0.099413441	0.648846321	0.516437714	0.715537342
ENSBTAG00000004059	SOAT1	ENSG00000057252	SOAT1	1538.338425	-0.510704151	0.119800233	-4.262964606	2.02E-05	0.000277689
ENSBTAG00000004064	BPNT1	ENSG00000162813	BPNT1	278.0221965	0.265529768	0.161051745	1.648723324	0.09920433	0.256470428
ENSBTAG00000004066	PARP8	ENSG00000151883	PARP8	455.8319151	-0.16650476	0.143320264	-1.161767046	0.245330103	0.461968366
ENSBTAG00000004072	CAPZA2	ENSG00000198898	CAPZA2	787.5216881	0.440058682	0.128736245	3.41829671	0.000630144	0.005173505
ENSBTAG00000004073	MTA3	ENSG00000057935	MTA3	35.70246376	0.553096476	0.419008163	1.320013605	0.186830476	0.391965625
ENSBTAG00000004075	IDI1	ENSG00000067064	IDI1	1622.042517	0.519911218	0.094195912	5.519466882	3.40E-08	9.67E-07
ENSBTAG00000004076	OXER1	ENSG00000162881	OXER1	25.69491425	-0.375435921	0.482636683	-0.777885176	0.436636708	0.651235216
ENSBTAG00000004077	YWHAG	ENSG00000170027	YWHAG	799.7496128	0.935099226	0.128280858	7.289468121	3.11E-13	2.48E-11
ENSBTAG00000004078	KCNH2	ENSG00000055118	KCNH2	37.18801159	-0.178035566	0.406253176	-0.438237966	0.661213789	0.815226687
ENSBTAG00000004079	ZNF106	ENSG00000103994	ZNF106	271.4686656	-0.121133556	0.163422053	-0.741231397	0.45855315	0.671435464
ENSBTAG00000004080	TIAL1	ENSG00000151923	TIAL1	915.1450895	0.044321235	0.10949055	0.404795075	0.685628149	0.830051656
ENSBTAG00000004085	ASF1B	ENSG00000105011	ASF1B	135.9232831	1.104151667	0.258945647	4.264028688	2.01E-05	0.000276676
ENSBTAG00000004086	SPINT1	ENSG00000166145	SPINT1	14.23733552	-0.191845416	0.659039686	-0.291098427	0.770976043	0.882812511
ENSBTAG00000004091	GTF3C4	ENSG00000125484	GTF3C4	21.10396579	0.163023636	0.59690857	0.273113245	0.784766166	0.890509717
ENSBTAG00000004092	AK8	ENSG00000165695	AK8	45.28230721	0.137019142	0.358273595	0.382442759	0.70213298	0.839414033
ENSBTAG00000004098	ARMT1	ENSG00000146476	ARMT1	177.673408	-0.112881932	0.191460965	-0.589581965	0.555470946	0.744732718
ENSBTAG00000004100	TTI1	ENSG00000101407	TTI1	318.9143847	0.107690849	0.165193578	0.651906992	0.514461174	0.714178288
ENSBTAG00000004104	RUNX2	ENSG00000124813	RUNX2	103.0267505	-0.537023732	0.259282882	-2.071188538	0.03834118	0.130204451
ENSBTAG00000004106	PRKRIP1	ENSG00000128563	PRKRIP1	146.8085535	0.050716216	0.208962927	0.242704371	0.808234421	0.904160043
ENSBTAG00000004108	CENPX	ENSG00000169689	CENPX	358.7784665	0.223240071	0.148241513	1.505921425	0.132087346	0.311132406
ENSBTAG00000004111	LRRC45	ENSG00000169683	LRRC45	151.2962396	-0.2920704	0.21207352	-1.377212956	0.168446417	0.366111027
ENSBTAG00000004112	GAMT	ENSG00000130005	GAMT	332.6292575	-0.159938134	0.153326011	-1.0431246	0.296890589	0.518125718
ENSBTAG00000004114	MAP3K11	ENSG00000173327	MAP3K11	1249.498962	0.087588499	0.100607166	0.870599015	0.383973134	0.603920797
ENSBTAG00000004115	MYLIP	ENSG00000007944	MYLIP	284.7136002	0.302983559	0.160045035	1.893114389	0.058342659	0.176246494
ENSBTAG00000004117	AZI2	ENSG00000163512	AZI2	1637.653231	-0.349682375	0.103170773	-3.389354983	0.000700573	0.005639972
ENSBTAG00000004118	ALAS1	ENSG00000023330	ALAS1	3215.423377	-0.119863754	0.092332726	-1.298171943	0.194228257	0.401052912
ENSBTAG00000004120	HEMK1	ENSG00000114735	HEMK1	164.7180068	-0.014312045	0.20060735	-0.071343571	0.943124319	0.973269845
ENSBTAG00000004124	CPOX	ENSG00000285635		104.3664286	0.916712002	0.264989054	3.459433464	0.000541313	0.00453099
ENSBTAG00000004131	RAP2C	ENSG00000123728	RAP2C	576.4259143	-0.031280626	0.122214916	-0.255947697	0.797991224	0.89893364
ENSBTAG00000004135	LMTK2	ENSG00000164715	LMTK2	216.4894739	0.778625169	0.179666232	4.333731279	1.47E-05	0.000213164
ENSBTAG00000004136	NFE2L3	ENSG00000050344	NFE2L3	321.4695132	0.093059864	0.163527364	0.56907824	0.569303045	0.752853492
ENSBTAG00000004138	BICRA	ENSG00000063169	BICRA	566.7554299	-0.692203203	0.132595279	-5.220421171	1.79E-07	4.34E-06
ENSBTAG00000004139	BACH1	ENSG00000156273	BACH1	190.2189367	0.3612576	0.187413711	1.927594297	0.053905609	0.166885857
ENSBTAG00000004147	FBH1	ENSG00000134452	FBH1	2022.320508	-0.798308789	0.105948117	-7.534903053	4.89E-14	4.28E-12
ENSBTAG00000004150	NA	NA	NA	367.0940485	0.501972546	0.163070399	3.078256686	0.002082155	0.013847611
ENSBTAG00000004154	SKIL	ENSG00000136603	SKIL	110.9771789	0.523012342	0.243159957	2.150898315	0.031484227	0.113073949
ENSBTAG00000004155	SPATA20	ENSG00000006282	SPATA20	30.80998868	0.572486775	0.438334375	1.306050376	0.191535427	0.39779204
ENSBTAG00000004161	NA	NA	NA	1962.835214	0.028398036	0.095157572	0.298431699	0.765373698	0.879341443
ENSBTAG00000004165	CLYBL	ENSG00000125246	CLYBL	288.4488496	0.432718631	0.157770121	2.742715969	0.006093337	0.032450803
ENSBTAG00000004168	STON1	ENSG00000068781	STON1-GTF2A1L	13.60295994	0.306256702	0.650848186	0.470550136	0.637962024	0.800444632
ENSBTAG00000004171	GPHN	ENSG00000171723	GPHN	562.4531056	-0.129058502	0.124928734	-1.033056992	0.301577229	0.523082415
ENSBTAG00000004172	SETD1B	ENSG00000139718	SETD1B	289.4020514	-0.022168384	0.162003855	-0.136838622	0.891158354	0.948093798
ENSBTAG00000004173	UBXN8	ENSG00000104691	UBXN8	318.7400921	-0.153068834	0.154741529	-0.989190392	0.322569998	0.543831035
ENSBTAG00000004177	TANC1	ENSG00000115183	TANC1	291.4428227	0.022897788	0.156744916	0.146083132	0.883855762	0.944384906
ENSBTAG00000004179	PSMD9	ENSG00000110801	PSMD9	511.83831	0.169876643	0.127784617	1.329398224	0.183716623	0.38771118
ENSBTAG00000004184	WDSUB1	ENSG00000196151	WDSUB1	177.4238856	0.654986358	0.202472857	3.234934145	0.001216708	0.00888061
ENSBTAG00000004188	SNAP47	ENSG00000143740	SNAP47	245.7085837	-0.172654032	0.167245819	-1.032336911	0.301914316	0.523472476
ENSBTAG00000004189	MLXIP	ENSG00000175727	MLXIP	2438.867707	-0.688302839	0.100222495	-6.867748014	6.52E-12	4.07E-10
ENSBTAG00000004191	JMJD4	ENSG00000081692	JMJD4	119.6416611	-0.344530137	0.229751437	-1.499577724	0.133723822	0.314138979
ENSBTAG00000004193	VEZF1	ENSG00000136451	VEZF1	540.8849942	0.003133798	0.127950559	0.024492259	0.980459959	0.991506409
ENSBTAG00000004194	RALGDS	ENSG00000160271	RALGDS	2306.737613	-0.264721727	0.089312815	-2.963983681	0.003036844	0.018733484
ENSBTAG00000004196	FMNL1	ENSG00000184922	FMNL1	2402.914636	-0.19404627	0.093934627	-2.065758662	0.038851273	0.131460677
ENSBTAG00000004199	DIABLO	ENSG00000184047	DIABLO	665.6732657	0.123199414	0.120422327	1.023061234	0.306278894	0.527844585
ENSBTAG00000004200	GTPBP3	ENSG00000130299	GTPBP3	841.2452386	-0.125180159	0.110725066	-1.130549424	0.258244785	0.476399922
ENSBTAG00000004203	VPS33A	ENSG00000256861		1225.260008	0.00317114	0.098911101	0.032060503	0.974423801	0.989630513
ENSBTAG00000004204	GPR107	ENSG00000148358	GPR107	58.035518	0.36819895	0.335626225	1.097050594	0.272619276	0.49346987
ENSBTAG00000004211	TNFRSF1A	ENSG00000067182	TNFRSF1A	6037.995795	-0.39665651	0.08183483	-4.847037771	1.25E-06	2.43E-05
ENSBTAG00000004216	MAP3K2	ENSG00000169967	MAP3K2	67.6869656	-0.013988308	0.298354825	-0.046884805	0.962605038	0.983493394
ENSBTAG00000004222	SAT2	ENSG00000141504	SAT2	253.3245766	-0.774204643	0.167275312	-4.628325793	3.69E-06	6.36E-05
ENSBTAG00000004223	SRR	ENSG00000167720	SRR	72.29348784	0.229069927	0.300526941	0.762227594	0.44592418	0.660490652
ENSBTAG00000004224	C7H19orf38	ENSG00000214212	C19orf38	158.6291732	1.05271785	0.210413612	5.003088151	5.64E-07	1.21E-05
ENSBTAG00000004225	TSR1	ENSG00000167721	TSR1	151.6740245	0.807827216	0.20813689	3.881230354	0.000103929	0.001125266
ENSBTAG00000004226	SHBG	ENSG00000129214	SHBG	61.41922111	-1.059429673	0.32127511	-3.297577809	0.000975226	0.007405049
ENSBTAG00000004227	TBCK	ENSG00000145348	TBCK	149.6462951	0.15139989	0.225638784	0.67098345	0.502231073	0.70563267
ENSBTAG00000004230	AIMP1	ENSG00000164022	AIMP1	724.8209092	-0.017673372	0.123318776	-0.143314524	0.886041786	0.945245344
ENSBTAG00000004237	BTC	ENSG00000174808	BTC	29.0269624	-0.236441007	0.450032033	-0.525387061	0.599314146	0.774856962
ENSBTAG00000004238	TACC1	ENSG00000147526	TACC1	211.1915953	0.512933814	0.182004532	2.818247476	0.004828658	0.026971955
ENSBTAG00000004240	TMPO	ENSG00000120802	TMPO	281.0134008	0.608254418	0.170858258	3.559994262	0.000370863	0.003318809
ENSBTAG00000004242	ARPC1A	ENSG00000284292		889.964961	0.114259111	0.109512115	1.043346771	0.296787717	0.518125718
ENSBTAG00000004243	LYPLA1	ENSG00000120992	LYPLA1	529.7258184	0.193101197	0.133999	1.441064469	0.14956647	0.338633998
ENSBTAG00000004246	H6PD	ENSG00000049239	H6PD	82.29042574	0.804488856	0.275060728	2.924768142	0.00344713	0.020690469
ENSBTAG00000004248	MLYCD	ENSG00000103150	MLYCD	296.6496853	0.137762951	0.158554738	0.868866818	0.384919981	0.604950735
ENSBTAG00000004249	TANC2	ENSG00000170921	TANC2	20.07584023	1.077832415	0.546897264	1.970813324	0.048745232	0.154475831
ENSBTAG00000004256	ODC1	ENSG00000115758	ODC1	307.0465391	1.076187508	0.159641702	6.741268087	1.57E-11	8.99E-10
ENSBTAG00000004258	EEF2	ENSG00000167658	EEF2	13432.42478	0.328270655	0.075952167	4.322070934	1.55E-05	0.000222891
ENSBTAG00000004259	HPCAL1	ENSG00000115756	HPCAL1	1333.745448	-0.431840043	0.100153418	-4.311785391	1.62E-05	0.00023244
ENSBTAG00000004262	ZNF454	ENSG00000178187	ZNF454	75.40823857	0.265539869	0.285257915	0.93087643	0.351917488	0.574210341
ENSBTAG00000004266	DDX25	ENSG00000109832	DDX25	38.95364377	-0.167302054	0.3926745	-0.426057852	0.670065691	0.820178881
ENSBTAG00000004268	TRAPPC5	ENSG00000181029	TRAPPC5	848.7039728	-0.328497351	0.118205531	-2.779035373	0.005452059	0.029697235
ENSBTAG00000004269	SGK1	ENSG00000118515	SGK1	7301.815669	-0.714559279	0.098317061	-7.267907207	3.65E-13	2.85E-11
ENSBTAG00000004270	FCER2	ENSG00000104921	FCER2	149.8207882	0.475724485	0.206854015	2.299807835	0.021459109	0.085164984
ENSBTAG00000004271	UBAP2L	ENSG00000143569	UBAP2L	3145.025847	0.013993331	0.083571079	0.167442269	0.867022069	0.937056283
ENSBTAG00000004278	APMAP	ENSG00000101474	APMAP	707.8536793	0.35404907	0.118905286	2.977572172	0.002905412	0.018093324
ENSBTAG00000004279	RHOA	ENSG00000067560	RHOA	5718.031827	0.296485134	0.088947696	3.333252561	0.00085837	0.006690474
ENSBTAG00000004281	ACSS1	ENSG00000154930	ACSS1	606.5694382	-0.305550879	0.132580665	-2.30464132	0.02118667	0.084488388
ENSBTAG00000004282	AMBRA1	ENSG00000110497	AMBRA1	991.2564674	-0.228292873	0.113785429	-2.006345415	0.044819408	0.145079489
ENSBTAG00000004283	PPFIBP1	ENSG00000110841	PPFIBP1	54.54211096	1.033313653	0.338389098	3.053625721	0.00226094	0.014783524
ENSBTAG00000004284	UFD1	ENSG00000070010	UFD1	1550.91053	-0.088244461	0.098559335	-0.895343514	0.370603486	0.592073481
ENSBTAG00000004286	CDC45	ENSG00000093009	CDC45	127.9980858	0.835610679	0.242547874	3.445137099	0.00057077	0.004739258
ENSBTAG00000004287	EVC	ENSG00000072840	EVC	19.92338775	-0.121742954	0.572841574	-0.212524648	0.831697751	0.918606988
ENSBTAG00000004288	GSTA4	ENSG00000170899	GSTA4	178.6154817	0.486119336	0.19894199	2.443523041	0.014544641	0.063861789
ENSBTAG00000004290	DDX28	ENSG00000182810	DDX28	126.6318584	0.055685729	0.225353258	0.247104164	0.804827611	0.902004119
ENSBTAG00000004291	SEPTIN6	ENSG00000125354	SEPTIN6	962.3586976	0.461408512	0.116319346	3.966739229	7.29E-05	0.000826353
ENSBTAG00000004294	EVI5L	ENSG00000142459	EVI5L	629.5777828	0.016362249	0.123192916	0.132818097	0.894337242	0.949483711
ENSBTAG00000004295	NDUFA8	ENSG00000119421	NDUFA8	1160.685544	-0.050310325	0.101731277	-0.494541365	0.6209239	0.791433244
ENSBTAG00000004300	LRRC8E	ENSG00000171017	LRRC8E	54.83076645	0.001181287	0.356934782	0.003309533	0.997359379	0.999210003
ENSBTAG00000004302	NDUFAF5	ENSG00000101247	NDUFAF5	71.5498809	-0.01729171	0.2975771	-0.058108335	0.953662336	0.979056787
ENSBTAG00000004305	RGS16	ENSG00000143333	RGS16	188.9304998	-0.118591366	0.224504904	-0.52823508	0.597336184	0.773399088
ENSBTAG00000004307	VPS36	ENSG00000136100	VPS36	514.0672561	0.484833172	0.128655956	3.76844716	0.000164266	0.001670892
ENSBTAG00000004310	UBR7	ENSG00000259066		483.59304	0.201971088	0.132033885	1.529691329	0.126093151	0.301171549
ENSBTAG00000004315	HDLBP	ENSG00000115677	HDLBP	6452.718886	0.052510801	0.08757117	0.599635708	0.548749044	0.739959928
ENSBTAG00000004316	BOD1L1	ENSG00000038219	BOD1L1	1137.594877	-0.183864638	0.100374717	-1.831782377	0.06698385	0.194580335
ENSBTAG00000004318	ARL3	ENSG00000138175	ARL3	142.8207737	0.392199453	0.240659605	1.629685438	0.103167997	0.263565272
ENSBTAG00000004321	SFXN2	ENSG00000156398	SFXN2	106.6311274	0.527209549	0.23982562	2.198303706	0.027927471	0.103468989
ENSBTAG00000004322	FOS	ENSG00000170345	FOS	6144.548096	-0.01128302	0.867349625	-0.013008618	0.989620918	0.995306093
ENSBTAG00000004328	CHST10	ENSG00000115526	CHST10	110.32242	-0.173847404	0.239394542	-0.726196192	0.467718506	0.677276448
ENSBTAG00000004329	RELL1	ENSG00000181826	RELL1	1370.068606	-0.987156271	0.105893265	-9.322181803	1.14E-20	2.62E-18
ENSBTAG00000004330	ENO4	ENSG00000188316	ENO4	21.19982405	0.678573987	0.520983175	1.302487334	0.192749845	0.399513185
ENSBTAG00000004333	COPA	ENSG00000122218	COPA	2029.103229	0.287170424	0.089252411	3.217508859	0.00129309	0.009339403
ENSBTAG00000004334	NCSTN	ENSG00000162736	NCSTN	3756.225943	-0.318621224	0.087989583	-3.621124376	0.000293325	0.002727027
ENSBTAG00000004343	CCS	ENSG00000173992	CCS	578.3482812	-0.213122456	0.122381774	-1.74145585	0.081603706	0.22361862
ENSBTAG00000004344	ACSL1	ENSG00000151726	ACSL1	1267.17188	-0.322885504	0.116178389	-2.779221728	0.005448932	0.029693214
ENSBTAG00000004347	ADGRF5	ENSG00000069122	ADGRF5	572.1923315	-0.881549741	0.127615375	-6.907864669	4.92E-12	3.20E-10
ENSBTAG00000004348	MRPL21	ENSG00000197345	MRPL21	519.0865916	-0.018591645	0.127744302	-0.145537955	0.884286151	0.944545575
ENSBTAG00000004349	DAZAP2	ENSG00000183283	DAZAP2	4942.773888	-0.072783562	0.080494816	-0.904201854	0.365888377	0.587747807
ENSBTAG00000004358	DARS2	ENSG00000117593	DARS2	100.3153764	0.127372102	0.259330978	0.491156524	0.623315746	0.792453178
ENSBTAG00000004361	ZBTB37	ENSG00000185278	ZBTB37	29.1236366	0.70596298	0.479512756	1.472250677	0.140953197	0.32511565
ENSBTAG00000004362	SERPINC1	ENSG00000117601	SERPINC1	23.2009329	-1.287834741	0.521511759	-2.469426084	0.013532997	0.060335422
ENSBTAG00000004364	THNSL2	ENSG00000144115	THNSL2	48.58207402	0.429369885	0.34783383	1.23441094	0.217049814	0.429128232
ENSBTAG00000004367	COQ10A	ENSG00000135469	COQ10A	174.9338351	0.23139022	0.196379346	1.178281851	0.238684261	0.454062214
ENSBTAG00000004368	NFATC3	ENSG00000072736	NFATC3	154.2907298	0.376285718	0.210249401	1.789711248	0.073500343	0.206745704
ENSBTAG00000004371	CS	ENSG00000062485	CS	5935.012611	0.025729998	0.08005219	0.321415291	0.747895697	0.868735961
ENSBTAG00000004374	CNPY2	ENSG00000144785		541.452854	-0.199579693	0.132992689	-1.500681692	0.133437911	0.313659839
ENSBTAG00000004376	PAN2	ENSG00000135473	PAN2	738.5299389	-0.41059162	0.118693923	-3.459247187	0.000541688	0.004531074
ENSBTAG00000004377	PHLDB3	ENSG00000176531	PHLDB3	152.4271514	0.491638325	0.219360917	2.241230261	0.025011164	0.09529499
ENSBTAG00000004378	IL23A	ENSG00000110944	IL23A	19.34864287	-0.220548501	0.548809045	-0.401867467	0.687781566	0.831256462
ENSBTAG00000004379	ETHE1	ENSG00000105755	ETHE1	939.6468229	0.083283619	0.111157114	0.749242363	0.45371114	0.667345808
ENSBTAG00000004380	STAT2	ENSG00000170581	STAT2	728.7417082	-0.106622081	0.12303491	-0.866600227	0.386161089	0.606030803
ENSBTAG00000004383	FNBP1L	ENSG00000137942	FNBP1L	100.62441	0.38698904	0.246511703	1.569860718	0.116447518	0.286452137
ENSBTAG00000004386	SOCS1	ENSG00000185338	SOCS1	219.8183173	-0.569966372	0.178680852	-3.18985703	0.001423432	0.010139403
ENSBTAG00000004387	MTPAP	ENSG00000107951	MTPAP	348.563685	0.00932978	0.150138947	0.062140974	0.950450568	0.977098714
ENSBTAG00000004392	C29H11orf24	ENSG00000171067	C11orf24	200.1925138	0.383518898	0.202811031	1.891015968	0.058622213	0.176905585
ENSBTAG00000004394	PKIB	ENSG00000135549	PKIB	2329.787666	-0.068808171	0.087748024	-0.784156368	0.432948364	0.649004843
ENSBTAG00000004398	IMMP2L	ENSG00000184903	IMMP2L	81.47962262	0.163599143	0.273215386	0.598791837	0.549311706	0.740372863
ENSBTAG00000004399	LRRN3	ENSG00000173114	LRRN3	15.34306515	-0.622521604	0.657429764	-0.946902069	0.343688684	0.566031737
ENSBTAG00000004400	PRRC2B	ENSG00000288701	PRRC2B	526.2999589	0.277774054	0.128296011	2.16510282	0.030379812	0.110254325
ENSBTAG00000004402	PRELID3B	ENSG00000101166	PRELID3B	600.3740852	0.384837512	0.124587157	3.088901945	0.002008977	0.013440037
ENSBTAG00000004403	CD320	ENSG00000167775	CD320	134.426339	0.644983173	0.223470896	2.886206587	0.003899161	0.0228078
ENSBTAG00000004406	MSI2	ENSG00000153944	MSI2	28.53743769	-0.263568213	0.449793398	-0.585976169	0.557891529	0.745895634
ENSBTAG00000004409	IVD	ENSG00000128928	IVD	1136.130399	-0.154117495	0.103984631	-1.482118026	0.138308893	0.321402046
ENSBTAG00000004413	RHOBTB3	ENSG00000164292	RHOBTB3	21.01887813	0.407473079	0.544729964	0.748027659	0.454443475	0.667709222
ENSBTAG00000004416	NUDC	ENSG00000090273	NUDC	2327.443811	-0.107862938	0.087361846	-1.234668717	0.216953823	0.429038298
ENSBTAG00000004420	BAHD1	ENSG00000140320	BAHD1	729.5039795	-0.186987423	0.115958381	-1.612539102	0.106844678	0.269934827
ENSBTAG00000004422	ALG14	ENSG00000172339	ALG14	244.9184132	-0.055730683	0.171404844	-0.325140654	0.745074621	0.866673923
ENSBTAG00000004426	DNAJB14	ENSG00000164031	DNAJB14	80.88576751	0.142828152	0.277698842	0.514327505	0.607023035	0.780763279
ENSBTAG00000004427	OSBPL8	ENSG00000091039	OSBPL8	1206.914525	-0.280216213	0.107847233	-2.59826984	0.009369483	0.044932378
ENSBTAG00000004428	NA	NA	NA	1598.433674	0.983286053	0.113500437	8.663279883	4.58E-18	6.95E-16
ENSBTAG00000004430	SGPP1	ENSG00000126821	SGPP1	260.3332191	-0.09658455	0.17159322	-0.562869269	0.573523907	0.755180315
ENSBTAG00000004436	PPT2	ENSG00000221988	PPT2	815.1126669	-0.036438836	0.109559849	-0.332592977	0.739441546	0.863332125
ENSBTAG00000004438	XPNPEP1	ENSG00000108039	XPNPEP1	700.695171	0.288822464	0.116678798	2.475363718	0.013310055	0.059621964
ENSBTAG00000004442	AGPAT1	ENSG00000204310	AGPAT1	1259.741619	-0.191440026	0.100192268	-1.910726538	0.056039733	0.171274619
ENSBTAG00000004448	CKAP5	ENSG00000175216	CKAP5	736.0907104	0.400846872	0.113610218	3.528264269	0.000418294	0.003638487
ENSBTAG00000004449	DGKE	ENSG00000153933	DGKE	24.36185001	0.172263682	0.485178961	0.355051839	0.722550756	0.852278032
ENSBTAG00000004452	IPO9	ENSG00000198700	IPO9	1022.265084	-0.023894703	0.103046042	-0.231883756	0.816628301	0.909641526
ENSBTAG00000004457	ORAI1	ENSG00000276045	ORAI1	682.3700494	-0.266123072	0.117766896	-2.25974431	0.023837125	0.091903058
ENSBTAG00000004459	TMEM45A	ENSG00000181458	TMEM45A	19.6960525	0.281332568	0.546601716	0.514693898	0.606766938	0.780542209
ENSBTAG00000004460	RFWD3	ENSG00000168411	RFWD3	40.33951163	1.224990772	0.400677486	3.057298733	0.002233416	0.014634348
ENSBTAG00000004461	OFD1	ENSG00000046651	OFD1	166.2965784	0.235963578	0.197431923	1.195164261	0.232022859	0.447010428
ENSBTAG00000004463	KDELR1	ENSG00000105438	KDELR1	1874.063308	-0.054600477	0.092803838	-0.58834288	0.556302169	0.745157995
ENSBTAG00000004464	HROB	ENSG00000125319	HROB	33.4856424	0.974652249	0.422137045	2.308852684	0.020951757	0.083813094
ENSBTAG00000004471	ST3GAL6	ENSG00000064225	ST3GAL6	321.9968179	-0.961696114	0.169040733	-5.68913834	1.28E-08	4.05E-07
ENSBTAG00000004472	NA	NA	NA	783.2146636	-0.180954185	0.111543043	-1.622281236	0.104743145	0.266118676
ENSBTAG00000004475	CDK5R1	ENSG00000176749	CDK5R1	50.29256479	-0.212366557	0.354400508	-0.599227575	0.549021137	0.740246527
ENSBTAG00000004476	ADHFE1	ENSG00000285791		32.84918876	-0.184080465	0.426323225	-0.431786152	0.665896845	0.817764755
ENSBTAG00000004484	CEP83	ENSG00000173588	CEP83	305.8373035	0.083045063	0.154520281	0.537437949	0.590965136	0.768539092
ENSBTAG00000004489	NA	NA	NA	174.8362073	-0.160982391	0.195584141	-0.82308509	0.410459607	0.628414309
ENSBTAG00000004490	TRIM31	ENSG00000204616	TRIM31	227.6819121	-1.080483448	0.190872038	-5.660773893	1.51E-08	4.68E-07
ENSBTAG00000004492	SWT1	ENSG00000116668	SWT1	179.2871092	0.085842165	0.196071559	0.437810389	0.661523739	0.815424442
ENSBTAG00000004495	UBA5	ENSG00000081307	UBA5	382.6246651	0.385374923	0.144550976	2.666013983	0.00767565	0.03854882
ENSBTAG00000004497	KANSL3	ENSG00000114982	KANSL3	683.1048239	-0.201471114	0.119672146	-1.683525537	0.0922734	0.243102663
ENSBTAG00000004499	RGS3	ENSG00000138835	RGS3	32.18894566	-0.282301481	0.493901976	-0.571573904	0.567610679	0.752235867
ENSBTAG00000004502	CLUAP1	ENSG00000103351	CLUAP1	94.89769152	0.084766397	0.258663344	0.327709353	0.743131431	0.865264494
ENSBTAG00000004505	NLRC3	ENSG00000167984	NLRC3	32.42114779	-0.325656252	0.43101486	-0.755556901	0.449914905	0.663912758
ENSBTAG00000004509	SLX4	ENSG00000188827	SLX4	521.8692598	0.03970066	0.126839323	0.312999621	0.75428095	0.872971342
ENSBTAG00000004511	VAV2	ENSG00000160293	VAV2	55.62877496	-0.255354627	0.335603187	-0.760882605	0.446727189	0.661049877
ENSBTAG00000004512	MKRN2	ENSG00000075975	MKRN2	251.2411292	-0.147891107	0.168316747	-0.878647608	0.379592374	0.599915221
ENSBTAG00000004517	TARBP1	ENSG00000059588	TARBP1	684.5930637	-0.165095653	0.115889598	-1.424594229	0.154274529	0.345332684
ENSBTAG00000004521	LSM7	ENSG00000130332	LSM7	295.4671528	0.159625444	0.159216196	1.002570392	0.316068187	0.53773988
ENSBTAG00000004524	SPPL2B	ENSG00000005206	SPPL2B	414.08887	0.134708822	0.137319293	0.980989771	0.326597786	0.547338611
ENSBTAG00000004531	CCT4	ENSG00000115484	CCT4	1517.807509	0.023081718	0.094776965	0.243537217	0.807589258	0.903784503
ENSBTAG00000004532	FGFR1OP2	ENSG00000111790	FGFR1OP2	81.85779531	0.351725453	0.278612234	1.262419272	0.206797958	0.416072939
ENSBTAG00000004540	NUB1	ENSG00000013374	NUB1	976.604336	-0.452641463	0.125925217	-3.594525978	0.000324983	0.002970246
ENSBTAG00000004541	LPAR5	ENSG00000184574	LPAR5	76.90081438	0.662092819	0.285717104	2.317302007	0.020487286	0.082493348
ENSBTAG00000004542	FAM78A	ENSG00000126882	FAM78A	3007.146991	-0.274902945	0.087393106	-3.145590754	0.001657518	0.011516458
ENSBTAG00000004544	TXNDC9	ENSG00000115514	TXNDC9	330.3276447	0.253680885	0.14855071	1.707705634	0.087690976	0.234964181
ENSBTAG00000004547	OLR1	ENSG00000173391	OLR1	93.56002044	0.849457463	0.267699215	3.173178764	0.001507797	0.010624198
ENSBTAG00000004549	UPRT	ENSG00000094841	UPRT	62.48465141	0.927947943	0.315968782	2.936834254	0.003315813	0.020065994
ENSBTAG00000004551	RHOT2	ENSG00000140983	RHOT2	1018.573375	0.144668374	0.104593608	1.383147372	0.166619683	0.36347537
ENSBTAG00000004552	PBXIP1	ENSG00000163346	PBXIP1	3045.384051	-0.300499977	0.085157837	-3.528741302	0.000417541	0.003636656
ENSBTAG00000004553	TPM4	ENSG00000167460	TPM4	3329.897458	0.107512613	0.098542909	1.091023334	0.275262615	0.496321249
ENSBTAG00000004554	CAPZB	ENSG00000077549	CAPZB	5508.922073	-0.123592235	0.079111328	-1.562257113	0.118227431	0.289274124
ENSBTAG00000004556	NA	NA	NA	1362.6833	1.1293378	0.253164877	4.460878678	8.16E-06	0.000128429
ENSBTAG00000004557	DHRS9	ENSG00000073737	DHRS9	260.8831107	-0.996378941	0.199031012	-5.006149205	5.55E-07	1.20E-05
ENSBTAG00000004558	C10H15orf48	ENSG00000166920	C15orf48	1192.294465	0.064776317	0.104435918	0.620249417	0.535093591	0.730595467
ENSBTAG00000004564	MBNL1	ENSG00000152601	MBNL1	3564.73086	-0.538684102	0.086801626	-6.205921785	5.44E-10	2.25E-08
ENSBTAG00000004568	GALNS	ENSG00000141012	GALNS	1534.741762	0.103882384	0.097789447	1.062306689	0.288096479	0.510192225
ENSBTAG00000004571	PRPF4	ENSG00000136875	PRPF4	454.7297655	0.055229907	0.134973854	0.409189668	0.682400476	0.828020101
ENSBTAG00000004575	FAM126A	ENSG00000122591	FAM126A	53.6280094	1.140466775	0.345676697	3.299229555	0.000969506	0.007370617
ENSBTAG00000004580	MS4A1	ENSG00000156738	MS4A1	246.7811801	-0.434625447	0.170069496	-2.555575563	0.010601234	0.049594784
ENSBTAG00000004582	NA	NA	NA	16.65440019	-0.572407425	0.598670019	-0.956131769	0.339005666	0.561321491
ENSBTAG00000004585	CCDC30	ENSG00000186409	CCDC30	79.73276092	-0.035669447	0.27783085	-0.12838548	0.897843921	0.9513575
ENSBTAG00000004586	NA	NA	NA	120.1202753	-0.370158969	0.241516455	-1.532644923	0.125363367	0.300133463
ENSBTAG00000004587	DUSP6	ENSG00000139318	DUSP6	1022.124857	-0.112514671	0.346963656	-0.324283736	0.745723232	0.867266071
ENSBTAG00000004588	KCNN4	ENSG00000104783	KCNN4	854.7878809	-0.684709757	0.109204245	-6.269992136	3.61E-10	1.55E-08
ENSBTAG00000004590	PPIH	ENSG00000171960	PPIH	578.130166	0.019991619	0.127387103	0.156935974	0.875295308	0.940532368
ENSBTAG00000004592	SNAPC3	ENSG00000164975	SNAPC3	181.0988832	0.359941989	0.202035496	1.781577973	0.074818079	0.20962652
ENSBTAG00000004593	TOP2B	ENSG00000077097	TOP2B	1536.204462	-0.039383003	0.09495145	-0.414769897	0.678310359	0.824425321
ENSBTAG00000004597	PIM2	ENSG00000102096	PIM2	104.7586577	0.025127307	0.258622522	0.097158233	0.922600737	0.963828886
ENSBTAG00000004598	GOLGA5	ENSG00000066455	GOLGA5	278.4174019	0.266312714	0.162439876	1.639454057	0.101118731	0.260067418
ENSBTAG00000004600	OTUD5	ENSG00000068308	OTUD5	1265.372911	-0.163571703	0.103753734	-1.57653799	0.114901871	0.283773148
ENSBTAG00000004601	ABHD10	ENSG00000144827	ABHD10	102.5525556	0.321049385	0.247373797	1.29783101	0.194345411	0.401148034
ENSBTAG00000004603	PHC2	ENSG00000134686	PHC2	2985.07501	-0.407450685	0.086424108	-4.714548911	2.42E-06	4.38E-05
ENSBTAG00000004604	CCDC124	ENSG00000007080	CCDC124	522.4132162	0.181999822	0.132646993	1.372061419	0.170044319	0.368673517
ENSBTAG00000004608		ENSG00000105492	SIGLEC6	64.33558326	-0.433875457	0.31368174	-1.383170908	0.166612468	0.36347537
ENSBTAG00000004613	CSGALNACT1	ENSG00000147408	CSGALNACT1	179.6252345	-0.517734686	0.191687385	-2.700932487	0.006914537	0.035618607
ENSBTAG00000004620	ZNF133	ENSG00000125846	ZNF133	214.4365715	-0.128457007	0.182427063	-0.704155428	0.481335985	0.688493244
ENSBTAG00000004625	PYGB	ENSG00000100994	PYGB	524.3057735	0.239789964	0.126088304	1.901762147	0.057202257	0.173505138
ENSBTAG00000004631	KIAA0586	ENSG00000100578	KIAA0586	235.5371838	0.170779164	0.180014677	0.948695777	0.342775362	0.5653042
ENSBTAG00000004632	ASPSCR1	ENSG00000169696	ASPSCR1	2206.054701	-0.382257789	0.089213013	-4.284776156	1.83E-05	0.000254333
ENSBTAG00000004635	LLGL1	ENSG00000131899	LLGL1	731.2005926	-0.028178894	0.118880267	-0.237035926	0.81262892	0.907463613
ENSBTAG00000004636	PLEKHA1	ENSG00000107679	PLEKHA1	449.4423972	-0.028046032	0.137824784	-0.203490487	0.838751681	0.922740705
ENSBTAG00000004639	HARBI1	ENSG00000180423	HARBI1	69.29532251	-0.44828502	0.301493801	-1.486879722	0.137046581	0.319484058
ENSBTAG00000004643	WASL	ENSG00000106299	WASL	92.23719874	0.027479535	0.257808963	0.10658875	0.915115244	0.959906495
ENSBTAG00000004650	ZNF516	ENSG00000101493	ZNF516	101.6183737	0.936307117	0.258628296	3.620281047	0.000294283	0.002733886
ENSBTAG00000004651	NME1	ENSG00000239672	NME1	1566.377317	-0.221367945	0.100820581	-2.195662265	0.028116126	0.103920145
ENSBTAG00000004652	LPAR2	ENSG00000064547	LPAR2	117.0847729	0.025237376	0.233791671	0.107948139	0.914036831	0.959777457
ENSBTAG00000004654	PWP1	ENSG00000136045	PWP1	324.5325795	0.233720199	0.150277293	1.555259577	0.11988426	0.291730884
ENSBTAG00000004659	COQ10B	ENSG00000115520	COQ10B	246.2013653	0.060626994	0.173600588	0.349232655	0.726914653	0.855357548
ENSBTAG00000004660	SPATS2	ENSG00000123352	SPATS2	327.5756495	0.030467061	0.149960149	0.203167715	0.839003947	0.922741024
ENSBTAG00000004662	SLC16A12	ENSG00000152779	SLC16A12	23.49216877	-1.897239131	0.579280539	-3.275164625	0.001056004	0.007943484
ENSBTAG00000004663	TRUB2	ENSG00000167112	TRUB2	197.4846649	0.443765312	0.187618936	2.365247994	0.018018001	0.075054877
ENSBTAG00000004664	COQ4	ENSG00000167113	COQ4	349.4314525	0.128988919	0.146616919	0.879768307	0.378984837	0.59946405
ENSBTAG00000004672	RDX	ENSG00000137710	RDX	797.3148508	-0.115601646	0.128148759	-0.902089469	0.367009342	0.588863576
ENSBTAG00000004674	HAAO	ENSG00000162882	HAAO	48.25136514	-0.529536696	0.366080963	-1.446501591	0.148036566	0.336336047
ENSBTAG00000004675	ZNF18	ENSG00000154957	ZNF18	300.1086502	-0.127991074	0.157675221	-0.811738673	0.416941599	0.634265582
ENSBTAG00000004679	WARS1	ENSG00000140105	WARS1	4832.497968	0.30681446	0.08720978	3.518119862	0.000434616	0.003756799
ENSBTAG00000004680	SLC13A5	ENSG00000141485	SLC13A5	1648.624612	0.083323546	0.093937505	0.887010423	0.375073289	0.596243853
ENSBTAG00000004685	SRGAP3	ENSG00000196220	SRGAP3	75.56117054	0.245183063	0.286448639	0.855940752	0.392030552	0.611663843
ENSBTAG00000004688	DHCR24	ENSG00000116133	DHCR24	1973.523714	0.894587489	0.136995512	6.530049622	6.57E-11	3.26E-09
ENSBTAG00000004695	CDK9	ENSG00000136807	CDK9	2350.463815	-0.064874438	0.086633837	-0.748834862	0.453956745	0.667457101
ENSBTAG00000004706	SUV39H1	ENSG00000101945	SUV39H1	259.7891767	0.080969998	0.1890176	0.428372797	0.668379727	0.81905451
ENSBTAG00000004709	MAPK9	ENSG00000050748	MAPK9	87.58215226	0.350613143	0.26580883	1.319042494	0.187154906	0.392089584
ENSBTAG00000004714	MCEMP1	ENSG00000183019	MCEMP1	20.60803647	-0.034444384	0.583980971	-0.058982031	0.952966421	0.97879463
ENSBTAG00000004715	AKIRIN1	ENSG00000174574	AKIRIN1	421.2906083	0.382933229	0.138739467	2.760088658	0.005778568	0.031148134
ENSBTAG00000004716	RETN	ENSG00000104918	RETN	85.50275809	0.316097009	0.282666472	1.118268492	0.263452339	0.482552089
ENSBTAG00000004718	PUS7L	ENSG00000129317	PUS7L	96.22495579	0.327274018	0.254237667	1.287275888	0.197998145	0.405389053
ENSBTAG00000004722	THUMPD2	ENSG00000138050	THUMPD2	128.0413292	0.331234096	0.2223214	1.489888497	0.136253557	0.318096871
ENSBTAG00000004723	TEX2	ENSG00000136478	TEX2	1148.81139	-0.221755243	0.106281025	-2.086498923	0.036933453	0.126643536
ENSBTAG00000004727	PAQR4	ENSG00000162073	PAQR4	404.8829291	0.108129482	0.137930029	0.783944459	0.433072701	0.649034685
ENSBTAG00000004729	PKMYT1	ENSG00000127564	PKMYT1	109.684405	1.823707496	0.260061014	7.012613957	2.34E-12	1.57E-10
ENSBTAG00000004735	CCNE1	ENSG00000105173	CCNE1	56.56149366	0.766834368	0.327678955	2.340200236	0.019273404	0.078857276
ENSBTAG00000004736	GRB2	ENSG00000177885	GRB2	2154.825896	0.068312006	0.089900846	0.759859438	0.44733861	0.661639567
ENSBTAG00000004738	LRRC47	ENSG00000130764	LRRC47	665.2362817	0.064662713	0.118660463	0.54493899	0.585795479	0.765178416
ENSBTAG00000004742	RUNX1	ENSG00000159216	RUNX1	169.7674677	0.095225969	0.216000538	0.440859867	0.65931445	0.813877475
ENSBTAG00000004745	NAA15	ENSG00000164134	NAA15	583.5710014	-0.154883105	0.126923632	-1.220285801	0.222356551	0.436082664
ENSBTAG00000004746	HELZ	ENSG00000198265	HELZ	747.7695954	0.129756975	0.118573734	1.094314651	0.273817002	0.494773271
ENSBTAG00000004749	NEK4	ENSG00000114904	NEK4	94.21494505	0.275720017	0.258054404	1.068456932	0.285314448	0.506854164
ENSBTAG00000004750	VSTM2L	ENSG00000132821	VSTM2L	89.26157117	-1.349441996	0.295889273	-4.560631697	5.10E-06	8.46E-05
ENSBTAG00000004751	SPTBN4	ENSG00000160460	SPTBN4	48.77785749	-0.058006732	0.354187867	-0.163773911	0.869909131	0.938870409
ENSBTAG00000004753	RXYLT1	ENSG00000118600	RXYLT1	121.8842001	0.247929962	0.2277765	1.08847911	0.276383654	0.497386538
ENSBTAG00000004755	SHKBP1	ENSG00000160410	SHKBP1	2105.174062	-0.11744159	0.08870933	-1.323892193	0.185538852	0.390294115
ENSBTAG00000004757	LTBP4	ENSG00000090006	LTBP4	2809.29567	-0.252683941	0.084563156	-2.988109167	0.002807093	0.017595644
ENSBTAG00000004767	SYK	ENSG00000165025	SYK	1418.849381	-0.16286511	0.101827399	-1.599423247	0.10972659	0.274924716
ENSBTAG00000004768	RAI1	ENSG00000108557	RAI1	218.5690008	0.589547337	0.18138187	3.250310165	0.001152792	0.008519147
ENSBTAG00000004769	NEIL2	ENSG00000154328	NEIL2	75.15049409	-0.043327101	0.288483819	-0.150189015	0.880615492	0.942725561
ENSBTAG00000004772	THEM4	ENSG00000159445	THEM4	299.7551196	0.474255539	0.160022258	2.963684822	0.003039795	0.018742384
ENSBTAG00000004776	DUSP23	ENSG00000158716	DUSP23	138.7152385	-0.081568394	0.213457538	-0.382129365	0.702365411	0.839461737
ENSBTAG00000004777	S100B	ENSG00000160307	S100B	34.651264	-0.478488729	0.41271187	-1.159377193	0.246302469	0.462982468
ENSBTAG00000004781	POLR3B	ENSG00000013503	POLR3B	252.0355552	0.071291986	0.170532784	0.418054432	0.67590732	0.822828308
ENSBTAG00000004782	PTPRCAP	ENSG00000213402	PTPRCAP	333.8766799	-0.371036157	0.154609877	-2.399821818	0.016403054	0.069945099
ENSBTAG00000004783	CORO1B	ENSG00000172725	CORO1B	1525.626926	-0.109008867	0.096613069	-1.128303539	0.259191749	0.477721448
ENSBTAG00000004786	TMEM134	ENSG00000172663	TMEM134	412.9526614	-0.248930883	0.14153482	-1.758796051	0.078612156	0.217579403
ENSBTAG00000004787	METRNL	ENSG00000176845	METRNL	4902.869447	0.369216183	0.086672432	4.25990336	2.05E-05	0.000280439
ENSBTAG00000004788	SDR39U1	ENSG00000100445	SDR39U1	128.229958	-0.153567556	0.221071334	-0.694651597	0.487273668	0.69339573
ENSBTAG00000004790	UBE2T	ENSG00000077152	UBE2T	175.6324535	0.106695924	0.196108941	0.544064556	0.58639705	0.765481552
ENSBTAG00000004791	VPS26C	ENSG00000157538	VPS26C	1019.379317	0.353128184	0.106013976	3.330958768	0.000865474	0.006732068
ENSBTAG00000004797	TRMT44	ENSG00000155275	TRMT44	576.1303821	-0.148517062	0.124734441	-1.190666036	0.233784716	0.448251239
ENSBTAG00000004801	PDXDC1	ENSG00000179889	PDXDC1	628.282373	0.29346193	0.126520169	2.31948734	0.020368627	0.082148615
ENSBTAG00000004802	CEP170B	ENSG00000099814	CEP170B	166.2343808	0.531850734	0.203138294	2.618170719	0.008840257	0.042990762
ENSBTAG00000004803	NTAN1	ENSG00000157045	NTAN1	996.9924355	0.078687486	0.106649628	0.737813044	0.460628066	0.672655652
ENSBTAG00000004804	RRN3	ENSG00000085721	RRN3	378.3779338	0.195186465	0.146514407	1.332199814	0.182794538	0.386614957
ENSBTAG00000004805	ITFG1	ENSG00000129636	ITFG1	745.3532686	0.172512203	0.116746541	1.477664365	0.139497637	0.322956906
ENSBTAG00000004806	PHKB	ENSG00000102893	PHKB	553.7014218	0.475502649	0.12498991	3.804328278	0.00014219	0.001475654
ENSBTAG00000004813	SUSD1	ENSG00000106868	SUSD1	639.3629924	-0.50746386	0.134126892	-3.783460963	0.000154663	0.001591437
ENSBTAG00000004814	INPP4A	ENSG00000040933	INPP4A	1672.669527	-0.451198506	0.103966804	-4.339832424	1.43E-05	0.000208765
ENSBTAG00000004815	NA	NA	NA	343.7473932	0.283797498	0.158620001	1.789165909	0.0735881	0.206898911
ENSBTAG00000004820	POLR2F	ENSG00000100142	POLR2F	1004.32759	-0.483737217	0.105676657	-4.577521967	4.71E-06	7.92E-05
ENSBTAG00000004823	MRPL35	ENSG00000132313	MRPL35	193.4627424	0.118399161	0.188482085	0.62817196	0.529891297	0.72651101
ENSBTAG00000004826	ACP5	ENSG00000102575	ACP5	16574.17299	-0.471544106	0.09943039	-4.742454559	2.11E-06	3.88E-05
ENSBTAG00000004829	YIF1A	ENSG00000174851	YIF1A	647.9428477	-0.022121221	0.117665371	-0.188001117	0.850875775	0.928924081
ENSBTAG00000004833	NIT2	ENSG00000114021	NIT2	194.8274987	0.054317796	0.185350199	0.293054966	0.769480138	0.88234669
ENSBTAG00000004834	CNOT10	ENSG00000182973	CNOT10	221.5522147	0.300228197	0.180303122	1.665130331	0.095886757	0.249973235
ENSBTAG00000004842	RSPRY1	ENSG00000159579	RSPRY1	350.6982347	0.065491572	0.161205401	0.406261648	0.684550362	0.829495125
ENSBTAG00000004844	ARL2BP	ENSG00000102931	ARL2BP	181.0255276	0.294645121	0.191200592	1.541026198	0.12331041	0.297505512
ENSBTAG00000004850	KPNA3	ENSG00000102753	KPNA3	610.7807226	0.256303172	0.12079185	2.121858144	0.033849652	0.119497636
ENSBTAG00000004851	NCKAP5L	ENSG00000167566	NCKAP5L	762.9037789	0.606422569	0.122638373	4.944802802	7.62E-07	1.59E-05
ENSBTAG00000004852	PLEKHO1	ENSG00000023902	PLEKHO1	8325.730609	-0.380992049	0.076796281	-4.961074228	7.01E-07	1.49E-05
ENSBTAG00000004855	PRDX6	ENSG00000117592	PRDX6	4240.418292	-0.050511415	0.083284758	-0.606490505	0.544189085	0.736686075
ENSBTAG00000004856	RNF130	ENSG00000113269	RNF130	4532.203575	-0.323311204	0.081463392	-3.968791318	7.22E-05	0.000820768
ENSBTAG00000004861	EIF3F	ENSG00000175390	EIF3F	1337.792466	0.249989077	0.104153333	2.400202384	0.016386009	0.069896396
ENSBTAG00000004864	CEP89	ENSG00000121289	CEP89	171.5168604	0.027308906	0.200103181	0.136474121	0.891446482	0.948093798
ENSBTAG00000004870	GALNT2	ENSG00000143641	GALNT2	632.2914815	0.082555692	0.124550605	0.662828511	0.507440391	0.709744128
ENSBTAG00000004871	NDUFV2	ENSG00000178127	NDUFV2	1365.956193	0.265048705	0.096551567	2.745151758	0.006048292	0.032266211
ENSBTAG00000004872	MRPL20	ENSG00000242485	MRPL20	502.624461	0.228634618	0.134055131	1.705526793	0.08809622	0.235571561
ENSBTAG00000004873	CCNL2	ENSG00000221978	CCNL2	1348.740503	-0.213624141	0.096783549	-2.207236084	0.02729757	0.101987453
ENSBTAG00000004874	AURKAIP1	ENSG00000175756	AURKAIP1	499.8463531	-0.101263836	0.132795122	-0.762556895	0.4457277	0.660278311
ENSBTAG00000004875	NAA60	ENSG00000122390	NAA60	694.4746095	0.019456946	0.119618435	0.162658425	0.870787383	0.939380805
ENSBTAG00000004876	RABL2B	ENSG00000079974	RABL2B	816.7601864	0.117424047	0.112972637	1.039402555	0.298617556	0.51957114
ENSBTAG00000004877	TRAIP	ENSG00000183763	TRAIP	16.2273946	0.954927897	0.650169817	1.468736123	0.141904376	0.326763873
ENSBTAG00000004879	FOXO4	ENSG00000184481	FOXO4	346.3062455	-0.390252235	0.167582486	-2.328717312	0.019874046	0.080730195
[truncated: 10,431 more rows]
