# Supplementary material for: NcROP2 deletion reduces Neospora caninum virulence by altering parasite stage differentiation and hijacking host immune response
Source: Front Immunol. 2025 Aug 12;16:1617570. doi: 10.3389/fimmu.2025.1617570 (PMC12379656; doi:10.3389/fimmu.2025.1617570)
Supplement: Supplementary file 4 [file DataSheet4.csv]

Gene_Nc	Gene_Tg	Description_Nc	Description_Tg	baseMean	log2FoldChange	lfcSE	stat	pvalue	padj	Expression
NCLIV_000010	TGME49_292920	putative heat shock protein 90	heat shock protein 75, putative	499.884519724094	0.213993989090549	0.118190517422676	1.81058509393997	0.0702051012993612	0.754802526956954	Unchanged
NCLIV_000030	TGME49_292950	conserved hypothetical protein	apical cap protein AC10	433.101716012047	-0.0627295162710195	0.123535132490627	-0.507786853879638	0.611602830106663	0.999067610676663	Unchanged
NCLIV_000040	TGME49_292960	putative transmembrane domain-containing protein	hypothetical protein	1633.22410119659	0.0797858385583972	0.0801965548037562	0.994878629806928	0.319795297660292	0.999067610676663	Unchanged
NCLIV_000050	TGME49_292975	conserved hypothetical protein	hypothetical protein	256.978841643835	-0.134241493454574	0.152647534659589	-0.879421300540087	0.379172887043061	0.999067610676663	Unchanged
NCLIV_000060	TGME49_293000	putative 3', 5'-cyclic nucleotide phosphodiesterase domain-containing protein	3'5'-cyclic nucleotide phosphodiesterase PDE2	618.727325747568	-0.0346668743005077	0.107124984575832	-0.323611475304041	0.746232199073434	0.999067610676663	Unchanged
NCLIV_000090	TGME49_293040	conserved hypothetical protein	hypothetical protein	299.349052313178	0.139475201849179	0.143946651016009	0.968936761395493	0.332576742337549	0.999067610676663	Unchanged
NCLIV_000100	TGME49_293050	putative sybindin-like family domain-containing protein	sybindin family protein	81.0987874891542	0.0446990795870523	0.270061173140674	0.16551464643075	0.868538922637976	0.999067610676663	Unchanged
NCLIV_000110	TGME49_293060	arabinogalactan protein, related	SPRY domain-containing protein	271.905343254293	-0.219618935302191	0.148653473547179	-1.47738852017131	0.139571521626828	0.931302116742059	Unchanged
NCLIV_000120	TGME49_293170	conserved hypothetical protein	CH domain-containing protein	423.836900066266	-0.105505578002396	0.123520158787735	-0.854156754960972	0.393018140683822	0.999067610676663	Unchanged
NCLIV_000130	TGME49_293180	hypothetical protein	NADP-specific glutamate dehydrogenase	1392.70519750232	-0.0241957158128864	0.0870687794455482	-0.277891983406269	0.781095277943036	0.999067610676663	Unchanged
NCLIV_000140	TGME49_293190	inositol-1,4,5-trisphosphate 5-phosphatase 2, related	endonuclease/exonuclease/phosphatase family protein	190.320519732404	-0.0344316812176398	0.17549466436447	-0.196197880672495	0.844455286800583	0.999067610676663	Unchanged
NCLIV_000150	TGME49_293200	conserved hypothetical protein	hypothetical protein	71.6593254345936	0.398302800143832	0.276130499870037	1.44244406297492	0.149177141006679	0.954173876527265	Unchanged
NCLIV_000160	TGME49_293220	putative zinc finger DHHC domain-containing protein	palmitoyltransferase DHHC15	113.193321134881	0.0294631510717294	0.221748589300112	0.132867366438369	0.894298275842313	0.999067610676663	Unchanged
NCLIV_000170	TGME49_293230	conserved hypothetical protein	FAM98 domain-containing protein	159.161732272057	0.116579169122491	0.196197817286334	0.594191977948223	0.552383717629315	0.999067610676663	Unchanged
NCLIV_000180	TGME49_293240	conserved hypothetical protein	triacylglycerol lipase	165.007648592132	-0.216838339347173	0.186692256799305	-1.16147473422143	0.245448892214754	0.999067610676663	Unchanged
NCLIV_000210	TGME49_293258	hypothetical protein	hypothetical protein	24.7383111213116	-0.972382319298924	0.500096956692119	-1.94438759581887	0.0518487285458716	0.660359081150167	Unchanged
NCLIV_000220	TGME49_293260	putative pyruvate dehydrogenase (lipoamide) kinase	ATPase/histidine kinase/DNA gyrase B/HSP90 domain-containing protein	761.590903374913	-0.286277781905532	0.109574230440071	-2.61263785066786	0.00898464507528204	0.221557524303232	Unchanged
NCLIV_000230	TGME49_293280	conserved hypothetical protein	cyclin protein	397.791463664033	-0.0420216403889115	0.133494576083028	-0.31478163099882	0.752927459599859	0.999067610676663	Unchanged
NCLIV_000240	TGME49_293300	putative WW domain containing protein	Yip1 domain-containing protein	422.164302899546	0.18763774791681	0.124001932794887	1.51318405840644	0.130232912418923	0.914894158607084	Unchanged
NCLIV_000250	TGME49_293310	putative ribosomal protein L20	ribosomal protein L20, putative	68.4786234127746	0.0340715587027518	0.280736721623984	0.121364809368925	0.90340208885545	0.999067610676663	Unchanged
NCLIV_000260	NA	conserved hypothetical protein	NA	390.570324759644	-0.217150558180681	0.135035513082654	-1.60809962670904	0.107813360964834	0.866821634422107	Unchanged
NCLIV_000270	TGME49_293330	conserved hypothetical protein	protein of unknown function UPF0301	69.889561002987	-0.0680814269510542	0.281383036496041	-0.241952847616001	0.808816699918177	0.999067610676663	Unchanged
NCLIV_000280	TGME49_293340	ranbp1 domain containing protein, related	ran binding family protein 1, putative	794.491081507492	0.182595544676163	0.0994176332633064	1.83665149413244	0.066261360250599	0.735312122198149	Unchanged
NCLIV_000290	TGME49_293350	putative mitochondrial carrier domain-containing protein	mitochondrial carrier superfamily protein	70.4095436717009	-0.130435170418459	0.283862945974573	-0.459500516950678	0.6458747809099	0.999067610676663	Unchanged
NCLIV_000300	TGME49_293360	conserved hypothetical protein	inner membrane complex protein IMC38	3014.40275826216	0.397594610514792	0.0737167186070673	5.39354732586637	6.90801202323566e-08	1.3804113680914e-05	Up-regulated
NCLIV_000310	TGME49_500160	putative arginine N-methyltransferase	histone arginine methyltransferase PRMT2	88.3861966694669	-0.347605171082696	0.251914796924009	-1.37985213781448	0.167632175735265	0.976310008428002	Unchanged
NCLIV_000320	TGME49_500120	hypothetical protein	hypothetical protein, conserved	55.5360531082352	-0.202029632166431	0.316916291696166	-0.637485788708273	0.523808463870616	0.999067610676663	Unchanged
NCLIV_000330	TGME49_293380	conserved hypothetical protein	histone lysine acetyltransferase HAT1	90.1547178402541	0.200580209330745	0.248654635873458	0.806661853000083	0.419861327550204	0.999067610676663	Unchanged
NCLIV_000340	TGME49_293390	hypothetical protein	cytochrome C-type heme lyase, putative	81.504413350062	0.215308265126266	0.263606024493453	0.816780517592508	0.414053867836553	0.999067610676663	Unchanged
NCLIV_000350	TGME49_293400	conserved hypothetical protein	hypothetical protein	95.2702967335246	-0.187228619477844	0.253485300445323	-0.73861726557288	0.460139437072612	0.999067610676663	Unchanged
NCLIV_000360	TGME49_293410	conserved hypothetical protein	protein PET117, putative	42.6818057345297	0.525242497326081	0.360017866932499	1.45893452955923	0.144583128274364	0.944598904565883	Unchanged
NCLIV_000390	TGME49_293430	conserved hypothetical protein	hypothetical protein	3352.58662538146	-0.0105411213892782	0.0654493884901641	-0.161057599351938	0.872048035008274	0.999067610676663	Unchanged
NCLIV_000400	TGME49_293440	conserved hypothetical protein	hypothetical protein	73.3595623997989	-0.335848894866304	0.27475067407442	-1.2223769641247	0.221565106417978	0.999067610676663	Unchanged
NCLIV_000420	TGME49_293460	putative DNA ligase	ATP-dependent DNA ligase domain-containing protein	85.8797315675386	-0.356918660457548	0.254541696104733	-1.40220115572221	0.160855186640159	0.973006724226152	Unchanged
NCLIV_000430	TGME49_293470	conserved hypothetical protein	immune mapped protein IMP1	206.613658326076	0.0645593753686168	0.169760806423176	0.380296116217101	0.703725618155919	0.999067610676663	Unchanged
NCLIV_000440	TGME49_293480	molybdopterin biosynthesis protein, related	MoeA N-terminal region (domain I and II) domain-containing protein	20.641568538872	-0.702913612684725	0.520009999003081	-1.35173095523604	0.176461398657106	0.98139520418215	Unchanged
NCLIV_000450	TGME49_293490	conserved hypothetical protein	hypothetical protein	31.1509613709822	0.155711621964696	0.424604004442515	0.366721981741878	0.713826408182853	0.999067610676663	Unchanged
NCLIV_000470	TGME49_293510	putative poly(ADP)-ribose polymerase domain-containing protein	poly(ADP-ribose) polymerase and DNA-Ligase Zn-finger region domain-containing protein	84.7724263378056	-0.222662859634589	0.255067885956482	-0.872955287176286	0.382687449454055	0.999067610676663	Unchanged
NCLIV_000480	TGME49_293540	conserved hypothetical protein	hypothetical protein	332.064957788128	0.0462578425115245	0.140695855646795	0.328778998491972	0.74232273817581	0.999067610676663	Unchanged
NCLIV_000490	TGME49_293550	conserved hypothetical protein	hypothetical protein	550.504052928707	0.022056556409394	0.11752736090565	0.187671672701822	0.851134037581764	0.999067610676663	Unchanged
NCLIV_000510	TGME49_293570	putative translocation protein sec62	translocation protein sec62, putative	725.274430508603	0.0589900669094257	0.100202813037797	0.588706695162083	0.556058045861674	0.999067610676663	Unchanged
NCLIV_000520	TGME49_293580	conserved hypothetical protein	prefoldin subunit 2, putative	422.458210705841	0.241070961356411	0.12907825011657	1.86763425394055	0.0618130684748494	0.711794348943019	Unchanged
NCLIV_000530	TGME49_293590	3-oxoacyl-(Acyl-carrier-protein) synthase II	3-oxoacyl-acyl-carrier protein synthase I/II, putative	298.619125666752	0.0883925668783062	0.145623106536425	0.606995476066129	0.543853914406816	0.999067610676663	Unchanged
NCLIV_000540	TGME49_293600	50s ribosomal protein L27, chloroplastic	ribosomal protein RPL27	134.643175522777	0.115391645047505	0.205348881715679	0.561929746504652	0.574163885636691	0.999067610676663	Unchanged
NCLIV_000550	TGME49_293610	putative dihydroorotase protein	dihydroorotase	72.8653619521984	-0.273845464639839	0.275128032871117	-0.995338285895864	0.319571762928176	0.999067610676663	Unchanged
NCLIV_000570	TGME49_293630	conserved hypothetical protein	zinc finger, C2H2 type domain-containing protein	487.306092807243	-0.0163178128880359	0.128651411049379	-0.126837418687719	0.899069079067576	0.999067610676663	Unchanged
NCLIV_000580	TGME49_293660	conserved hypothetical protein	hypothetical protein	47.172370101699	0.26094101145052	0.336078462434335	0.77642884212345	0.437495820455762	0.999067610676663	Unchanged
NCLIV_000590	TGME49_293670	putative transcription elongation factor TFIIS	transcription elongation factor A TFIIS	140.069430981739	0.0421295664314115	0.201998016967826	0.208564257529924	0.834788415271281	0.999067610676663	Unchanged
NCLIV_000600	TGME49_293680	conserved hypothetical protein	hypothetical protein	71.6791742099555	0.0971269958799223	0.275644220585895	0.352363621749349	0.72456558033206	0.999067610676663	Unchanged
NCLIV_000610	TGME49_293690	putative profilin family protein	profilin PRF	4634.79445837001	0.188574705747706	0.0658767206031166	2.86253936172385	0.00420261056343106	0.135347125310073	Unchanged
NCLIV_000620	TGME49_293700	conserved hypothetical protein	WD domain, G-beta repeat-containing protein	133.403692246665	0.0137112419460661	0.215130669885271	0.0637344826443311	0.949181647372641	0.999067610676663	Unchanged
NCLIV_000630	TGME49_293710	conserved hypothetical protein	Zn-finger in Ran binding protein and others domain-containing protein	230.604257461873	0.00484119212700901	0.162710342098068	0.029753438316116	0.97626369315032	0.999067610676663	Unchanged
NCLIV_000640	TGME49_293720	conserved hypothetical protein	HAD-like superfamily	1003.12276701953	0.129083361352218	0.0932714389842719	1.38395378861888	0.166372605080102	0.973912616782383	Unchanged
NCLIV_000650	TGME49_240090	unspecified product	rhoptry kinase family protein ROP34, putative	257.300813088595	-0.0424629586959218	0.153321593695215	-0.276953543675871	0.781815778042515	0.999067610676663	Unchanged
NCLIV_000660	TGME49_240080	putative transporter, major facilitator family domain-containing protein	transporter, major facilitator family protein	153.748610425348	0.231025461367869	0.192416205509931	1.20065490718735	0.229885092693703	0.999067610676663	Unchanged
NCLIV_000670	TGME49_240070	putative RNA recognition motif domain-containing protein	RNA recognition motif-containing protein	89.7868099396122	0.119065243752138	0.251007947991281	0.474348500535424	0.635251410963897	0.999067610676663	Unchanged
NCLIV_000680	TGME49_240050	conserved hypothetical protein	hypothetical protein	642.252264326106	-0.0133338650953112	0.10776836380129	-0.123727081167317	0.901531368737727	0.999067610676663	Unchanged
NCLIV_000690	TGME49_239930	hypothetical protein	beta-catenin family protein 1, putative	291.158915683285	0.0570140367595105	0.144537519888977	0.394458385637892	0.693242645150824	0.999067610676663	Unchanged
NCLIV_000700	TGME49_239910	putative protein kinase (incomplete catalytic triad)	cyclin-dependent kinase	676.534758676841	-0.100332983998915	0.10436579590106	-0.961358873687241	0.336371755286643	0.999067610676663	Unchanged
NCLIV_000710	TGME49_239890	conserved hypothetical protein	SCP family extracellular subfamily protein	2363.56566285692	-0.0148553814177661	0.0729441555609552	-0.203654169460531	0.838623758998987	0.999067610676663	Unchanged
NCLIV_000712	TGME49_239870	conserved hypothetical protein	5'-AMP-activated protein kinase subunit gamma	131.557392437825	0.113189197453529	0.207779519830472	0.544756276007761	0.585921154281575	0.999067610676663	Unchanged
NCLIV_000720	TGME49_293730	putative DHHC zinc finger domain-containing protein	palmitoyltransferase DHHC14	323.041616061143	-0.0711814810174912	0.146153795515062	-0.487031354653772	0.626236111248863	0.999067610676663	Unchanged
NCLIV_000725	TGME49_293740	putative DHHC zinc finger domain-containing protein	hypothetical protein	852.500431681796	0.126134245037016	0.0939733139102525	1.34223472375869	0.179519900969044	0.98139520418215	Unchanged
NCLIV_000730	TGME49_293760	putative EF hand domain-containing protein	EF hand domain-containing protein	302.508276866088	-0.0530758441701333	0.144328402011418	-0.367743586365866	0.713064437194587	0.999067610676663	Unchanged
NCLIV_000740	TGME49_293770	class I chitinase, related	chitinase-like protein CLP1	827.884239082671	0.0108439796493335	0.0998670351417035	0.108584175288139	0.913532312821261	0.999067610676663	Unchanged
NCLIV_000780	TGME49_293810	carboxyvinyl-carboxyphosphonate phosphorylmutase protein, related	carboxyvinyl-carboxyphosphonate phosphorylmutase	56.9239428216358	-1.77490725348202	0.334920092948069	-5.2994946879978	1.16123614513188e-07	2.17076240678686e-05	Down-regulated
NCLIV_000790	TGME49_293820	hypothetical protein	calpain family cysteine protease domain-containing protein	294.988683171333	-0.0121578681229629	0.15159601168972	-0.0801991291686951	0.936078882755313	0.999067610676663	Unchanged
NCLIV_000800	TGME49_293830	hypothetical protein	methyltransferase domain-containing protein	34.0145351163811	0.108716957321536	0.410477955542107	0.264854557604576	0.791121506247853	0.999067610676663	Unchanged
NCLIV_000830	TGME49_293860	conserved hypothetical protein	CS domain-containing protein	100.399793011506	0.0958881197953113	0.24559453486011	0.390432628518908	0.696216664444126	0.999067610676663	Unchanged
NCLIV_000840	TGME49_293870	thioredoxin h, related	thioredoxin 1	3349.99547810792	0.318396909722426	0.0654439248035988	4.86518665678983	1.14348838852514e-06	0.00016566288028758	Up-regulated
NCLIV_000860	TGME49_293900	spatr, related	sporozoite protein with an altered thrombospondin repeat SPATR	1338.89299309068	-0.0761584050537105	0.0831635081645973	-0.915767104280615	0.359789060579425	0.999067610676663	Unchanged
NCLIV_000870	TGME49_294010	sua5/YciO/YrdC/YwlC family protein, related	yrdC domain-containing protein	69.5089445675441	0.311742993782006	0.286237499262938	1.08910605558232	0.276107119812039	0.999067610676663	Unchanged
NCLIV_000880	TGME49_294020	hypothetical protein	zinc finger, C3HC4 type (RING finger) domain-containing protein	150.144091650645	-0.0997342331200075	0.202101067660147	-0.493486918573436	0.621668580689154	0.999067610676663	Unchanged
NCLIV_000890	TGME49_294040	er lumen protein retaining receptor 2, related	KDEL endoplasmic reticulum proteinretention receptor 2 (KDELR2), putative	198.176779996689	0.131293787149476	0.174910105689062	0.750635800214294	0.452871869576503	0.999067610676663	Unchanged
NCLIV_000900	TGME49_294050	conserved hypothetical protein	hypothetical protein	137.573045666253	-0.189745785092541	0.203875726967349	-0.9306933587191	0.352012206069787	0.999067610676663	Unchanged
NCLIV_000910	TGME49_294060	conserved hypothetical protein	hypothetical protein	217.932935290565	-0.254845935644	0.166711411363978	-1.52866521588975	0.126347459637023	0.909544756020559	Unchanged
NCLIV_000920	TGME49_294180	putative tRNA(guanine-N(7)-)-methyltransferase	tRNA -methyltransferase family protein	79.8437900627809	-0.203626198270314	0.26354565476874	-0.772641075979777	0.439734827859002	0.999067610676663	Unchanged
NCLIV_000930	TGME49_294190	3-hydroxyisobutyryl-CoA hydrolase/ catalytic	enoyl-CoA hydratase/isomerase family protein	58.6945245008757	0.245219233123806	0.305837532510071	0.801795747929438	0.422671118692673	0.999067610676663	Unchanged
NCLIV_000940	TGME49_294200	putative Glucose-6-phosphate dehydrogenase	glucose-6-phosphate 1-dehydrogenase	4669.91433887191	-0.00391077245113016	0.0670826283152392	-0.0582978417713808	0.953511386610189	0.999067610676663	Unchanged
NCLIV_000960	TGME49_294220	conserved hypothetical protein	MYND-like zinc finger protein	158.779225524593	-0.0228011602879661	0.201712202876236	-0.113038080804443	0.910000364562748	0.999067610676663	Unchanged
NCLIV_000980	TGME49_294230	conserved hypothetical protein	hypothetical protein	511.185290251414	0.0740862793650696	0.114952183019556	0.644496497752164	0.519253527955725	0.999067610676663	Unchanged
NCLIV_000990	TGME49_294240	conserved hypothetical protein	hypothetical protein	11.1121415834578	-0.616317118602842	0.704547959973473	-0.874769573708008	0.381699295593218	0.999067610676663	Unchanged
NCLIV_001000	TGME49_294250	conserved hypothetical protein	WD domain, G-beta repeat-containing protein	72.5395382253854	0.116828425901288	0.274126360436064	0.426184573112355	0.669973357739225	0.999067610676663	Unchanged
NCLIV_001020	TGME49_294270	protein arginine methyltransferase, related	histone arginine methyltransferase PRMT4/CARM1	46.2069280635876	-0.0519857836439406	0.3415753783076	-0.152194177172588	0.87903378640909	0.999067610676663	Unchanged
NCLIV_001030	TGME49_294280	hypothetical protein	E3 ubiquitin-protein ligase, putative	188.417292096105	-0.0315347605361225	0.175197300017597	-0.179995699322735	0.857155944501956	0.999067610676663	Unchanged
NCLIV_001040	TGME49_294290	putative der1-like family domain-containing protein,conserved	Der1ER1	273.466524081476	0.0156767219137078	0.150026904802569	0.104492737048317	0.916778331724344	0.999067610676663	Unchanged
NCLIV_001050	TGME49_305120	hypothetical protein	transporter, solute:sodium symporter (SSS) family protein	484.545760295898	-0.0713315721047929	0.116298709198215	-0.613347926185649	0.539646310158296	0.999067610676663	Unchanged
NCLIV_001070	TGME49_305160	histone H2B, related	histone H2Ba	27.6748011812375	1.62675187989461	0.455318290532515	3.57277955601575	0.000353212089367103	0.0182755719453782	Up-regulated
NCLIV_001080	TGME49_305180	hypothetical protein	Na+/H+ exchanger NHE3	180.304675191203	-0.0311463773617569	0.180715969359795	-0.172349889564803	0.863162464911894	0.999067610676663	Unchanged
NCLIV_001090	TGME49_305190	cora-like Mg2+ transporter domain-containing protein, related	CorA family Mg2+ transporter protein	211.912861149042	0.0598558856916509	0.16572598304279	0.361173815913924	0.717969514770015	0.999067610676663	Unchanged
NCLIV_001100	TGME49_305200	hypothetical protein	tetratricopeptide repeat-containing protein	309.947606493452	-0.0509565451257152	0.143051959994805	-0.356210045130214	0.721683269765245	0.999067610676663	Unchanged
NCLIV_001110	TGME49_305230	conserved hypothetical protein	hypothetical protein	86.6865357548531	0.082669147178112	0.250657187557358	0.329809601646451	0.741543831891113	0.999067610676663	Unchanged
NCLIV_001120	TGME49_305240	putative XPA-binding protein	XPA binding protein 2 family protein	434.886509965054	0.0982011498643841	0.131862190827727	0.74472560517882	0.456437616760749	0.999067610676663	Unchanged
NCLIV_001130	TGME49_305250	hypothetical protein	hypothetical protein	612.120039161365	-0.135619194239359	0.109865915877083	-1.23440644131241	0.217051490001593	0.999067610676663	Unchanged
NCLIV_001135	TGME49_305260	hypothetical protein	hydrolase, putative	139.284331861458	0.139437306066061	0.202518518856029	0.688516323611803	0.491127694407879	0.999067610676663	Unchanged
NCLIV_001137	TGME49_307650	unspecified product	uracil-DNA glycosylase	348.195541018029	0.0589698471669274	0.139892452265682	0.421537017986737	0.673362985885276	0.999067610676663	Unchanged
NCLIV_001150	TGME49_307610	elongation factor Ts, related	elongation factor TS, putative	165.707675848917	-0.0800457518900431	0.200671985573834	-0.398888522785815	0.689975346358596	0.999067610676663	Unchanged
NCLIV_001170	TGME49_307580	putative CBS domain multi-pass transmembrane protein	CBS domain-containing protein	128.8126157267	-0.0553119489014685	0.213449086379473	-0.259134156250892	0.795531731764065	0.999067610676663	Unchanged
NCLIV_001180	TGME49_307570	cbr-GPDH-1 protein, related	glycerol-3-phosphate dehydrogenase (gpdh), putative	543.68129291794	0.0754892454935625	0.112700245923904	0.66982325437456	0.502970467651292	0.999067610676663	Unchanged
NCLIV_001190	TGME49_304880	conserved hypothetical protein	hypothetical protein	161.679375075381	-0.229879667214774	0.192162461331934	-1.19627769972039	0.231588208178361	0.999067610676663	Unchanged
NCLIV_001200	TGME49_304890	hypothetical protein	hypothetical protein	165.500120671637	-0.10260194996621	0.189671831668108	-0.540944583409437	0.588545779909332	0.999067610676663	Unchanged
NCLIV_001210	TGME49_304900	klla0c10076p, related	hypothetical protein	193.210755062709	-0.129539755301491	0.17495697433423	-0.740409210861316	0.459051731547144	0.999067610676663	Unchanged
NCLIV_001220	TGME49_304910	conserved hypothetical protein	hypothetical protein	91.1385294223542	-0.188199538805743	0.258874871813739	-0.726990369853868	0.467231855118366	0.999067610676663	Unchanged
NCLIV_001225	TGME49_500256	unspecified product	hypothetical protein, conserved	38.7366739452508	-1.45220691541878	0.445058074553559	-3.26296049538141	0.00110254887699688	0.0449948643816685	Down-regulated
NCLIV_001230	TGME49_500314	protein phosphatase 2C-like domain-containing protein, related	protein phosphatase PPM11C	962.658650876013	0.0428480067411922	0.0985832930917017	0.434637608436707	0.66382549219879	0.999067610676663	Unchanged
NCLIV_001240	TGME49_304970	hypothetical protein	CDK-related protein kinase CRK1	618.051608419333	0.118906018302587	0.107768032401614	1.10335148237156	0.269874557563564	0.999067610676663	Unchanged
NCLIV_001250	TGME49_304990	putative guanylate binding protein	guanylate-binding protein, N-terminal domain-containing protein	420.164878618793	0.130565484495661	0.127792624186068	1.02169812481162	0.306923798903115	0.999067610676663	Unchanged
NCLIV_001260	TGME49_305010	putative RNA binding protein	pre-mRNA branch site protein p14, putative	85.5427693015219	-0.05977734464846	0.257822235772827	-0.231854884313125	0.816650726799377	0.999067610676663	Unchanged
NCLIV_001270	TGME49_305020	conserved hypothetical protein	CS domain-containing protein	230.505864107841	-0.187359042719088	0.161598310041658	-1.1594121415675	0.246288230027541	0.999067610676663	Unchanged
NCLIV_001280	TGME49_305030	putative ribokinase	kinase, pfkB family protein	88.6856602682605	-0.616212116776101	0.258304258561271	-2.38560572020121	0.0170510207227709	0.3383926886591	Unchanged
NCLIV_001290	TGME49_305040	conserved hypothetical protein	HEAT repeat-containing protein	631.849732450461	0.086916276282545	0.107441211866853	0.808965896533787	0.418534762967623	0.999067610676663	Unchanged
NCLIV_001300	TGME49_305050	putative calmodulin	essential light chain ELC2	1358.74042279472	0.00753615332588723	0.0845339805217876	0.0891493962471681	0.928963181113595	0.999067610676663	Unchanged
NCLIV_001310	TGME49_305060	putative tubulin-specific chaperone	CAP-Gly domain-containing protein	441.527766801168	0.13776895401198	0.120998646642923	1.13859913176177	0.254870390736777	0.999067610676663	Unchanged
NCLIV_001320	TGME49_305070	conserved hypothetical protein	hypothetical protein	187.83140182646	-0.0799190373097808	0.187730528371073	-0.42571145994865	0.670318110453544	0.999067610676663	Unchanged
NCLIV_001330	TGME49_294310	conserved hypothetical protein	hypothetical protein	118.678300704364	0.186260363309144	0.219044071926652	0.850332819650624	0.395140074754243	0.999067610676663	Unchanged
NCLIV_001360	TGME49_294340	conserved hypothetical protein	transverse sutures component TSC6	720.087311250954	0.0646378588432138	0.0999145460561709	0.646931416841699	0.517676331660814	0.999067610676663	Unchanged
NCLIV_001370	TGME49_294350	putative DEAD/DEAH box helicase	DEAD/DEAH box helicase domain-containing protein	522.369154020732	0.0581913960870371	0.114513008011165	0.508164068848524	0.61133828696553	0.999067610676663	Unchanged
NCLIV_001380	TGME49_294360	ubiquitin carboxyl-terminal hydrolase, related	ubiquitin specific protease 39 isoform 2, putative	235.491871199394	-0.0281298013533588	0.163318766607342	-0.172238634528692	0.863249925754394	0.999067610676663	Unchanged
NCLIV_001390	NA	conserved putative aminotransferase class V domain-containing protein	NA	74.0460340997966	0.0455068424959589	0.28245012939744	0.161114610189913	0.872003133307629	0.999067610676663	Unchanged
NCLIV_001395	TGME49_294380	conserved putative aminotransferase class V domain-containing protein	thiocytidine biosynthesis protein TTCA, putative	20.5460579673397	-0.367837377418493	0.510070423358565	-0.721150179609443	0.470817120376095	0.999067610676663	Unchanged
NCLIV_001397	NA	unspecified product	NA	99.1535218195613	0.206847270303348	0.247715643969744	0.835019004002072	0.403707008445802	0.999067610676663	Unchanged
NCLIV_001400	TGME49_294400	unspecified product	rhoptry neck protein RON2L1	257.531486610379	0.870500128324313	0.278136004363917	3.12976426879757	0.00174946632166105	0.0645742505351959	Unchanged
NCLIV_001420	TGME49_294420	putative programmed cell death protein	programmed cell death protein 2, c-terminal domain-containing protein	64.2654922801107	-0.417755155554639	0.331667783396881	-1.25955904211156	0.207828478610976	0.993994427653056	Unchanged
NCLIV_001430	TGME49_294430	f3f19.18, related	protein SDA1, putative	172.304076122509	0.00818106387331366	0.182537222114381	0.0448186061919319	0.964251894397617	0.999067610676663	Unchanged
NCLIV_001440	TGME49_294440	nol1/NOP2/sun family methyltransferase, related	NOL1/NOP2/sun family protein	66.398354414786	0.0131265440840463	0.288201308928481	0.0455464415926847	0.963671758246173	0.999067610676663	Unchanged
NCLIV_001450	TGME49_294550	hypothetical protein	dynein heavy chain	1333.08049468668	-0.102041200257514	0.0829266871698577	-1.23049893514381	0.218510325516739	0.999067610676663	Unchanged
NCLIV_001460	TGME49_294560	unspecified product	rhoptry kinase family protein ROP37 (incomplete catalytic triad)	240.45172791732	-0.32851850234818	0.161556775373839	-2.03345543130577	0.0420065319851822	0.579298556043568	Unchanged
NCLIV_001470	TGME49_294570	putative rhodanese-like domain containing protein	rhodanese family domain-containing protein	49.9063516911565	0.671194540957614	0.328757635333083	2.04160898127153	0.041190333700563	0.569684925524493	Unchanged
NCLIV_001490	TGME49_294585	conserved hypothetical protein	hypothetical protein	23.439745742739	0.149616743451789	0.475814312206272	0.314443554163053	0.753184180960212	0.999067610676663	Unchanged
NCLIV_001510	TGME49_294610	conserved hypothetical protein	inner membrane complex protein IMC30	1158.52851791051	-0.288392777391161	0.0878888606140716	-3.28133480598323	0.001033170248525	0.0430735366201608	Down-regulated
NCLIV_001520	TGME49_294620	eukaryotic translation initiation factor 3 subunit C, related	eukaryotic initiation factor-3, subunit 8, putative	844.722157126899	0.0262654086489146	0.0955417625715569	0.274910237596285	0.783385201623079	0.999067610676663	Unchanged
NCLIV_001540	TGME49_294630	putative PH domain-containing protein	PH domain-containing protein, putative	349.859563164962	0.0200973878931135	0.140392761185494	0.143151169073167	0.886170793964056	0.999067610676663	Unchanged
NCLIV_001550	TGME49_294640	putative ribonucleoside-diphosphate reductase, large subunit	ribonucleoside-diphosphate reductase large chain	1225.36927267335	-0.252169571954881	0.0885382478871275	-2.84814278543617	0.00439751898094473	0.140793494445164	Unchanged
NCLIV_001570	TGME49_294670	eukaryotic translation initiation factor 3 subunit G-2, related	eukaryotic translation initiation factor 3 subunit G, putative	943.259713369051	0.0617032574553507	0.096123018837643	0.641919679609427	0.520925335699532	0.999067610676663	Unchanged
NCLIV_001580	TGME49_294690	putative rhomboid-like protease 5	rhomboid protease ROM5	910.266746406715	-0.065290512722502	0.0953294851441089	-0.684893164206256	0.493411339897001	0.999067610676663	Unchanged
NCLIV_001590	TGME49_294700	hypothetical protein	polynucleotide 5'-hydroxyl-kinase	139.022881420577	0.170044595631896	0.203761349301569	0.834528217518961	0.403983393308823	0.999067610676663	Unchanged
NCLIV_001600	TGME49_294710	possible RNA-binding protein, related	RNA recognition motif-containing protein	283.429380746416	0.106868113655078	0.14646849666007	0.729632078515159	0.465615108581725	0.999067610676663	Unchanged
NCLIV_001610	NA	conserved hypothetical protein	NA	124.61654440488	0.335184833701876	0.226067884425477	1.48267337730746	0.138161211236471	0.931302116742059	Unchanged
NCLIV_001620	TGME49_294730	conserved hypothetical protein	Sec16-like protein	301.165674446113	0.00408915051525067	0.143024541969245	0.0285905513763503	0.977191147914859	0.999067610676663	Unchanged
NCLIV_001630	TGME49_294740	putative armadillo/beta-catenin-like repeat-containing protein	hypothetical protein	172.232107482872	-0.147413740146771	0.188009114111121	-0.78407762753269	0.432994562048693	0.999067610676663	Unchanged
NCLIV_001640	TGME49_294770	conserved hypothetical protein	Armadillo/beta-catenin family repeat-containing protein	195.419891364258	-0.0544282496999944	0.178884973306945	-0.304263956294429	0.76092680286936	0.999067610676663	Unchanged
NCLIV_001650	TGME49_294780	conserved hypothetical protein	hypothetical protein	49.2564236687586	0.17824187661802	0.35854094311228	0.497131164632994	0.61909655907982	0.999067610676663	Unchanged
NCLIV_001660	TGME49_294790	conserved hypothetical protein	microneme protein MIC19	1596.18834077906	0.00686301978123658	0.0778103412378279	0.0882018980004175	0.929716208812311	0.999067610676663	Unchanged
NCLIV_001670	TGME49_294800	elongation factor 1-alpha, related	elongation factor 1-alpha (EF-1-ALPHA), putative	3346.77696880296	0.226098886059268	0.0694773360495907	3.25428260372398	0.00113679130663174	0.045432452565041	Up-regulated
NCLIV_001680	TGME49_294812	putative RRM domain-containing protein	RNA recognition motif-containing protein	75.4886437313409	0.0683169940194004	0.280613184144571	0.243456109261794	0.807652082071268	0.999067610676663	Unchanged
NCLIV_001700	TGME49_294830	conserved hypothetical protein	methyltransferase domain-containing protein	308.121264691719	0.283282447082746	0.141823694999433	1.99742678459957	0.0457788405853237	0.607067233848857	Unchanged
NCLIV_001710	TGME49_294840	putative zinc finger (CCCH type) protein	zinc finger (CCCH type) motif-containing protein	218.305608492142	-0.20215547544768	0.164669860696058	-1.22764101817521	0.219581756737479	0.999067610676663	Unchanged
NCLIV_001740	TGME49_294860	conserved hypothetical protein	basal complex component BCC0	242.555244103881	0.0341701579868888	0.16241477970663	0.210388229744918	0.833364678385035	0.999067610676663	Unchanged
NCLIV_001750	TGME49_294870	conserved hypothetical protein	universal stress family protein	508.948826682422	-0.025730767578625	0.120454183246646	-0.213614561861564	0.830847642780675	0.999067610676663	Unchanged
NCLIV_001760	TGME49_294880	putative N-glycosylase/DNA lyase	8-oxoguanine DNA glycosylase, N-terminal domain-containing protein	26.3752633381063	0.0431545861955928	0.447192035737226	0.0965012405116956	0.923122488740076	0.999067610676663	Unchanged
NCLIV_001770	TGME49_294898	putative DNAK family domain containing protein	tetratricopeptide repeat-containing protein	193.125010446422	-0.150249772835241	0.174481361056759	-0.861122196234841	0.389170745518728	0.999067610676663	Unchanged
NCLIV_001780	TGME49_294902	hypothetical protein	lipoate-protein ligase 2, putative	57.1595929672705	-0.314317553907355	0.310476018918638	-1.01237304897846	0.311359719533097	0.999067610676663	Unchanged
NCLIV_001790	TGME49_294920	putative general transcription factor IIH polypeptide 2	general transcription factor IIH polypeptide 2 GTF2H2	97.9939340815928	0.253534929337038	0.240888629331897	1.05249853444812	0.292570882566103	0.999067610676663	Unchanged
NCLIV_001800	TGME49_294930	putative leucine rich repeat protein	leucine rich repeat-containing protein	245.52159604602	0.28266288103502	0.15640562018628	1.80724248079045	0.0707244800153196	0.756177789093684	Unchanged
NCLIV_001810	TGME49_294940	conserved hypothetical protein	hypothetical protein	95.41655407514	0.127910872793694	0.240228776252178	0.53245441611633	0.594411305174453	0.999067610676663	Unchanged
NCLIV_001820	TGME49_294960	conserved hypothetical protein	hypothetical protein	155.021738598882	-0.0606762519465784	0.191233215809176	-0.317289293545767	0.751024100508804	0.999067610676663	Unchanged
NCLIV_001830	NA	hypothetical protein	NA	808.518890260787	-0.0636236411652975	0.109397931453594	-0.581579928613975	0.560849665771167	0.999067610676663	Unchanged
NCLIV_001840	TGME49_295000	putative sec1 family domain-containing protein	vacuolar protein sorting-associated protein VPS33	116.169340496787	-0.0515270303978025	0.223156649807494	-0.230900716793572	0.81739193386067	0.999067610676663	Unchanged
NCLIV_001850	TGME49_295010	putative ATP-dependent RNA helicase	DEAD/DEAH box helicase domain-containing protein	74.013838721769	0.0631984125563441	0.271239177051877	0.232998836094598	0.81576230956152	0.999067610676663	Unchanged
NCLIV_001870	TGME49_295030	conserved hypothetical protein	hypothetical protein	41.7129268067439	0.125883079133911	0.38879514977056	0.323777390762715	0.74610657448824	0.999067610676663	Unchanged
NCLIV_001880	TGME49_295035	hypothetical protein	hypothetical protein	98.791080361784	-0.0311264638730655	0.240408227044647	-0.129473372253957	0.89698309345138	0.999067610676663	Unchanged
NCLIV_001890	TGME49_295040	hypothetical protein	HEAT repeat-containing protein	527.91784396943	0.00616730108954867	0.120519775292428	0.0511725239661656	0.959188045849192	0.999067610676663	Unchanged
NCLIV_001900	TGME49_295050	putative histidyl-tRNAsynthetase	tRNA ligase class II core domain (G, H, P, S and T) domain-containing protein	2121.22222051715	0.0155614407392707	0.0722315067599132	0.215438406829787	0.829425528632073	0.999067610676663	Unchanged
NCLIV_001910	TGME49_295060	conserved hypothetical protein	exonuclease	122.25006318782	0.0803896509109995	0.21517379087717	0.373603358398278	0.70869943495584	0.999067610676663	Unchanged
NCLIV_001920	TGME49_295070	putative ATP-dependent helicase	helicase associated domain (ha2) protein	164.461910835219	-0.205290341487852	0.189740946410427	-1.0819506562584	0.279274454190428	0.999067610676663	Unchanged
NCLIV_001930	TGME49_295090	conserved hypothetical protein	oligosaccharyl transferase complex subunit, putative	486.685707677031	0.0751644909252527	0.115987166427962	0.64804144492948	0.516958144735562	0.999067610676663	Unchanged
NCLIV_001940	TGME49_295100	conserved hypothetical protein	hypothetical protein	249.663667849199	-0.192040670262559	0.156342991301146	-1.22832925649128	0.219323392573964	0.999067610676663	Unchanged
NCLIV_001950	TGME49_295110	unspecified product	rhoptry protein ROP7	738.489688025065	0.137011542884273	0.0989853179571942	1.38416025438765	0.166309390412306	0.973912616782383	Unchanged
NCLIV_001960	NA	phosphatidylinositol 4-kinase, related	NA	119.188152665849	4.36072643722739	0.50460563642716	8.64185043215795	5.53098061063394e-18	3.20520326386237e-15	Up-regulated
NCLIV_001970	TGME49_295130	unspecified product	hypothetical protein	16794.4218743985	-4.93972863594767	0.156964038733608	-31.4704481090165	2.20464305876227e-217	1.27759065255274e-213	Down-regulated
NCLIV_001980	TGME49_296010	hypothetical protein	phosphatidylinositol 3- and 4-kinase	649.034356046983	0.625840166446138	0.106626381723607	5.86946829039379	4.37194957649123e-09	1.05564365815695e-06	Up-regulated
NCLIV_001990	TGME49_295990	ubiquitin carrier protein, related	ubiquitin conjugating enzyme E2, putative	370.488418911751	-0.0282848149235994	0.130354051813216	-0.216984547316785	0.82822038751666	0.999067610676663	Unchanged
NCLIV_002000	TGME49_295980	conserved hypothetical protein	hypothetical protein	48.4733847605725	-0.39533640236316	0.338246890413514	-1.16878059656322	0.242492039914206	0.999067610676663	Unchanged
NCLIV_002010	TGME49_295970	conserved hypothetical protein	hypothetical protein	20.3384371734785	0.0828852193380121	0.536234771248824	0.154568901126987	0.877161188597937	0.999067610676663	Unchanged
NCLIV_002020	TGME49_500296	hypothetical protein	KRUF family protein	1697.02396538123	-0.143131814779581	0.0767014225685325	-1.86609074494927	0.0620286706153968	0.711794348943019	Unchanged
NCLIV_002030	TGME49_295935	conserved hypothetical protein	KRUF family protein	781.033574080215	-0.0527954898537699	0.099334521943422	-0.531491860240095	0.595077980412267	0.999067610676663	Unchanged
NCLIV_002040	TGME49_295935	hypothetical protein	KRUF family protein	38.1249212370907	-0.306160088448586	0.391613107203338	-0.781792240395106	0.434336682035305	0.999067610676663	Unchanged
NCLIV_002060	TGME49_295910	putative ATP-dependent Clp protease adaptor domain-containing protein	ATP-dependent Clp protease adaptor protein ClpS protein	98.0709001986842	0.122477319439779	0.236736893105698	0.51735628457832	0.6049074701478	0.999067610676663	Unchanged
NCLIV_002070	TGME49_295850	hypothetical protein	apical annuli protein AAP2	626.901193935901	-0.145345619178312	0.107524474926083	-1.35174451470913	0.17645705942838	0.98139520418215	Unchanged
NCLIV_002080	TGME49_295770	conserved hypothetical protein	hypothetical protein	159.07286581743	-0.0467804609475922	0.201392274489333	-0.232285280387307	0.816316444358843	0.999067610676663	Unchanged
NCLIV_002090	TGME49_295760	putative CAM kinase, CDPK family	calcium-dependent protein kinase CDPK4A	138.387551891541	0.12543038266094	0.201179968229122	0.623473518586544	0.532973399012544	0.999067610676663	Unchanged
NCLIV_002100	NA	conserved hypothetical protein	NA	210.986162822622	-0.00488393861485714	0.167191338021268	-0.0292116725223879	0.976695771880643	0.999067610676663	Unchanged
NCLIV_002110	TGME49_295730	putative TPR domain-containing protein	tetratricopeptide repeat-containing protein	37.5981443204632	0.0926527050379336	0.391011513195716	0.236956462690032	0.812690566159171	0.999067610676663	Unchanged
NCLIV_002115	TGME49_295720	unspecified product	sulfite oxidase, putative	104.316731921295	0.0419164722306856	0.23844463464441	0.175791215823309	0.860457970928804	0.999067610676663	Unchanged
NCLIV_002120	TGME49_295710	hypothetical protein	HECT-domain (ubiquitin-transferase) domain-containing protein	1643.08112936749	-0.0794382566109989	0.0785490628539301	-1.01132023381008	0.3118631848389	0.999067610676663	Unchanged
NCLIV_002130	TGME49_295690	putative ubiquinone/menaquinone biosynthesis methyltransferae	ubiquinone/menaquinone biosynthesis methyltransferase subfamily protein	77.1636084774192	0.0489364693849755	0.266007688658782	0.183966371918475	0.854039835952822	0.999067610676663	Unchanged
NCLIV_002140	TGME49_295680	wd repeat protein, related	periodic tryptophan protein PWP2, putative	193.369045332088	0.0817125589595949	0.177616779261512	0.460049772883711	0.645480494900249	0.999067610676663	Unchanged
NCLIV_002160	TGME49_295658	e3 ubiquitin-protein ligase ubr11, related	zinc finger in N-recognin protein	285.87387347954	0.164027442667985	0.146349576907745	1.12079205238415	0.262376387933563	0.999067610676663	Unchanged
NCLIV_002170	TGME49_295650	conserved hypothetical protein	hypothetical protein	53.6662840941126	-0.724902475960367	0.325194665880281	-2.22913396810524	0.0258049924113937	0.439823326541254	Unchanged
NCLIV_002190	TGME49_295630	conserved hypothetical protein	hypothetical protein	148.682757311455	-0.0447532287407006	0.194619701449715	-0.22995220117663	0.818128912338589	0.999067610676663	Unchanged
NCLIV_002200	TGME49_295620	putative zinc finger (CCCH type) protein	zinc finger (CCCH type) motif-containing protein	1317.60699363135	-0.223832318698791	0.0884410550011018	-2.53086441241573	0.0113781822774651	0.259592780700435	Unchanged
NCLIV_002210	TGME49_295610	putative SET domain-containing protein	histone lysine methyltransferase, SET, putative	433.719226700391	-0.265247884641319	0.122085921065887	-2.17263286647254	0.0298079601776662	0.483924952322081	Unchanged
NCLIV_002220	NA	srs domain-containing protein	NA	22.0520341463207	-0.077955717332595	0.491827522915361	-0.158502144960298	0.874061130595237	0.999067610676663	Unchanged
NCLIV_002270	TGME49_295590	conserved hypothetical protein	hypothetical protein	128.065487792318	-0.0958695155348473	0.209370572480485	-0.457893936091631	0.647028643652392	0.999067610676663	Unchanged
NCLIV_002280	TGME49_500058	hypothetical protein	ferlin 3, putative	711.532820879197	0.0674810195121517	0.102479723762155	0.658481668713005	0.510228672435365	0.999067610676663	Unchanged
NCLIV_002290	TGME49_295460	hypothetical protein	Got1 family protein	117.113644507911	0.215050270386189	0.219717824171904	0.978756599273154	0.327700258796047	0.999067610676663	Unchanged
NCLIV_002300	TGME49_295450	conserved hypothetical protein	DIP13 homolog	237.8730677513	0.0826487428520047	0.159093923912409	0.519496539022495	0.60341452577875	0.999067610676663	Unchanged
NCLIV_002330	TGME49_295420	conserved hypothetical protein	hypothetical protein	478.808142966097	0.0639158798917969	0.116890504296829	0.546801301579557	0.5845152487863	0.999067610676663	Unchanged
NCLIV_002340	TGME49_295410	conserved hypothetical protein	transcription initiation factor TFIID complex subunit TAF6	283.380390866486	0.147045316447603	0.147243978426742	0.998650797260016	0.317963883462747	0.999067610676663	Unchanged
NCLIV_002350	TGME49_295400	hypothetical protein	MINDY deubiquitinase, putative	78.7542521258074	0.0944689501784273	0.266791596804303	0.354092674994265	0.72326943143976	0.999067610676663	Unchanged
NCLIV_002370	TGME49_295380	conserved hypothetical protein	hypothetical protein	129.365710357394	0.231592699420435	0.209641529970713	1.10470811509909	0.269286085921468	0.999067610676663	Unchanged
NCLIV_002380	TGME49_295360	conserved hypothetical protein	inner membrane complex protein IMC18	1915.6375088644	0.157338574827761	0.074705003670246	2.10613167924155	0.0351929157234844	0.520262618922429	Unchanged
NCLIV_002390	TGME49_295350	nucleoside diphosphate kinase	nucleoside diphosphate kinase, putative	1087.32118407606	0.250126855850888	0.0911240604814228	2.74490463363274	0.00605284843152189	0.176262596284771	Unchanged
NCLIV_002400	TGME49_295340	hypothetical protein	UV excision repair protein Rad23 protein	353.435198790805	-0.0736247129026164	0.133100542553325	-0.553151110357944	0.580159941092719	0.999067610676663	Unchanged
NCLIV_002420	TGME49_295330	conserved hypothetical protein	Vps54 family protein	276.004469881187	0.107855599049914	0.149523207556623	0.721330158792042	0.470706405728615	0.999067610676663	Unchanged
NCLIV_002430	TGME49_295320	conserved hypothetical protein	embryo sac development arrest EDA7, putative	64.8796485535368	0.120880059857535	0.321064093505673	0.376498220457028	0.706546538203972	0.999067610676663	Unchanged
NCLIV_002440	TGME49_295310	putative tubulin-specific chaperone a	tubulin binding cofactor A protein	75.2576377996876	0.268884872239815	0.270273901503558	0.994860660774071	0.319804038233057	0.999067610676663	Unchanged
NCLIV_002450	NA	hypothetical protein	NA	296.906061431492	0.105813138260534	0.144378484738474	0.732887164262758	0.463627252437261	0.999067610676663	Unchanged
NCLIV_002470	TGME49_207370	conserved hypothetical protein	golgi localizing protein GLP3	427.473536083886	-0.0676935717252794	0.123647743460078	-0.547471145295387	0.584055088887128	0.999067610676663	Unchanged
NCLIV_002480	TGME49_207390	cbr-DPY-23 protein, related	AP-4 complex subunit mu, putative	280.152219682138	0.0377146117982616	0.157255743716533	0.239829788769086	0.810462212701369	0.999067610676663	Unchanged
NCLIV_002490	TGME49_207400	hypothetical protein	splicing factor Yju2, putative	111.147176269251	0.338405482221926	0.223199005451296	1.51616034998762	0.129478811238409	0.914894158607084	Unchanged
NCLIV_002510	TGME49_207430	putative ATP-dependent RNA helicase DDX family protein	ATP-dependent RNA helicase DDX1, putative	199.823309188455	-0.147585957542967	0.170595954291009	-0.865119915394998	0.386972974908534	0.999067610676663	Unchanged
NCLIV_002520	TGME49_207440	hypothetical protein	ribosomal protein RPS4	5656.55455633789	0.318484924671345	0.0634937135808362	5.01600720307327	5.27563515971724e-07	8.31755266381388e-05	Up-regulated
NCLIV_002530	TGME49_207450	upf0027 protein PH1602, related	RNA-splicing ligase RtcB, putative	85.4108019456231	-0.0580182978082858	0.253458751713152	-0.228906271399723	0.818941766105136	0.999067610676663	Unchanged
NCLIV_002540	TGME49_207460	putative GTP-binding protein	ras-related protein RAB5B	109.500600983265	0.127570259183625	0.22624021611109	0.563870833295992	0.572842041030726	0.999067610676663	Unchanged
NCLIV_002550	TGME49_500222	hypothetical protein	GCC2 and GCC3 domain-containing protein	236.401802109382	-2.5925575788763	0.197987985238094	-13.0945197293592	3.53905817302662e-39	5.12721052817232e-36	Down-regulated
NCLIV_002560	TGME49_207590	putative T-cell activation protein phosphatase 2C	protein phosphatase PPM12	162.331151454605	0.100968952567279	0.19137641475912	0.52759350045493	0.597781505104724	0.999067610676663	Unchanged
NCLIV_002590	TGME49_207620	phthalate dioxygenase reductase subunit, related	pyridine nucleotide-disulfide oxidoreductase domain-containing protein	620.418096776899	0.0572143987106889	0.114146842020907	0.501235055633072	0.616205705601245	0.999067610676663	Unchanged
NCLIV_002600	TGME49_207630	putative peptide chain release factor 1	peptidyl-tRNA hydrolase domain-containing protein	127.866446500949	-0.0399652426240462	0.210214150683326	-0.190116804668641	0.849217602012991	0.999067610676663	Unchanged
NCLIV_002610	TGME49_207640	putative isoleucine-tRNAsynthetase	isoleucyl-tRNA synthetase family protein	323.748813961576	0.102677080497146	0.14735787300945	0.696787205191006	0.48593597448392	0.999067610676663	Unchanged
NCLIV_002630	TGME49_207680	protein F46A9.4, confirmed by transcript evidence, related	suppressor of kinetochore protein 1	180.559496710815	0.414292669004154	0.188176007967364	2.20162322221229	0.0276919341732503	0.462463281077768	Unchanged
NCLIV_002640	TGME49_207690	hypothetical protein	programmed cell death 5 protein	116.790340821007	0.105000902183266	0.218471731723855	0.480615507346211	0.630789791940241	0.999067610676663	Unchanged
NCLIV_002660	TGME49_207710	hypothetical protein	phosphatidylinositol synthase	146.215547619167	-0.029438103989238	0.219953170599474	-0.133838052477287	0.893530636348104	0.999067610676663	Unchanged
NCLIV_002670	TGME49_207720	hypothetical protein	Nrap domain-containing protein	238.015512317215	0.142290101354722	0.157502694315252	0.903413760465067	0.366306339549531	0.999067610676663	Unchanged
NCLIV_002680	TGME49_207770	agap001651-PA, related	PCI domain-containing protein	609.136987457339	0.19534912652612	0.10689616348403	1.82746620794586	0.0676297025277492	0.739460615374163	Unchanged
NCLIV_002690	TGME49_207760	chaperone protein DNAJ, related	DnaJ C terminal region domain-containing protein	446.840317896394	0.0978477010558172	0.125721464907432	0.778289539720696	0.436398340717465	0.999067610676663	Unchanged
NCLIV_002750	TGME49_207800	conserved hypothetical protein	hypothetical protein	175.110691451256	-0.0521818684486796	0.19593272793446	-0.266325432196986	0.789988588111484	0.999067610676663	Unchanged
NCLIV_002760	TGME49_207820	putative CMGC kinase, MAPK family	mitogen-activated protein kinase MAPK2	202.194666336943	-0.154382478621333	0.171065452167521	-0.902476079566023	0.366804022672135	0.999067610676663	Unchanged
NCLIV_002770	TGME49_207830	putative MORN repeat-containing protein	MORN repeat-containing protein	703.822425087321	0.136583407444945	0.103503553020807	1.31960114854693	0.186968219207827	0.983304570788266	Unchanged
NCLIV_002780	TGME49_207840	yml024wp-like protein, related	ribosomal protein RPS17	4047.01131923997	0.33283313272833	0.0663710034243467	5.01473709234653	5.31060308129618e-07	8.31755266381388e-05	Up-regulated
NCLIV_002790	TGME49_500148	conserved hypothetical protein	GCC2 and GCC3 domain-containing protein	16.844419007257	-1.3948843859402	0.594395164977761	-2.34672902494486	0.0189390228074645	0.367062331669755	Unchanged
NCLIV_002800	TGME49_500148	hypothetical protein	GCC2 and GCC3 domain-containing protein	289.152875017381	0.5941208000351	0.15424374469698	3.85183075788442	0.000117238040739674	0.00763364546164508	Up-regulated
NCLIV_002810	NA	hypothetical protein	NA	211.231907337306	0.760985867473834	0.175664572951456	4.33203949258528	1.47734433414602e-05	0.00129715309339033	Up-regulated
NCLIV_002820	TGME49_207900	hypothetical protein	transcription initiation factor TFIIIB	343.894545842328	0.00759641028561194	0.134253554921063	0.056582563419482	0.954877724665087	0.999067610676663	Unchanged
NCLIV_002830	TGME49_207910	calcium/proton antiporter, related	calcium/proton exchanger CAX	179.414105487483	0.102645711623384	0.178601098343815	0.574720494863847	0.565480344278045	0.999067610676663	Unchanged
NCLIV_002840	NA	conserved hypothetical protein	NA	285.298524542904	-0.136903075553776	0.148355902298506	-0.922801677807967	0.356110566321899	0.999067610676663	Unchanged
NCLIV_002850	TGME49_207930	hypothetical protein	phosphatidylethanolamine-binding protein	441.223228233491	0.0312804675316148	0.121514832232505	0.257420982746889	0.796853806645834	0.999067610676663	Unchanged
NCLIV_002860	TGME49_207940	hypothetical protein	ribosomal protein S9, putative	86.5084300580052	0.0609879471745036	0.258237632515986	0.236169866414525	0.813300861303104	0.999067610676663	Unchanged
NCLIV_002870	TGME49_207950	conserved hypothetical protein	hypothetical protein	86.1599120689315	-0.0346957439669163	0.252481053403142	-0.137419198388391	0.890699456883133	0.999067610676663	Unchanged
NCLIV_002880	TGME49_207960	conserved hypothetical protein	vacuolar fusion protein CCZ1, putative	172.550323928501	0.11013194444082	0.18479926066545	0.59595446455923	0.55120564686675	0.999067610676663	Unchanged
NCLIV_002905	TGME49_207980	putative ftsJ-like methyltransferase domain-containing protein	PIG-P protein	27.6973214775222	0.0619264576867573	0.449864138265022	0.137655910794729	0.890512365667041	0.999067610676663	Unchanged
NCLIV_002910	TGME49_207990	putative ftsJ-like methyltransferase domain-containing protein	ribosomal RNA large subunit methyltransferase J protein	279.747611822152	0.120619672257791	0.152124681917117	0.792900078657246	0.42783604150792	0.999067610676663	Unchanged
NCLIV_002920	TGME49_208010	conserved hypothetical protein	syntaxin-19	67.4263313320828	0.154051863356706	0.28400261717158	0.542431139863883	0.587521532556028	0.999067610676663	Unchanged
NCLIV_002940	TGME49_208030	putative microneme protein MIC4	microneme protein MIC4	7392.5664817743	-0.171136185627626	0.0747330922985073	-2.28996526657903	0.0220233302017377	0.401609003669138	Unchanged
NCLIV_002950	TGME49_208040	hypothetical protein	aldo-keto reductase	147.627994790368	-0.0982709389781798	0.195912371995172	-0.501606600835814	0.615944275289788	0.999067610676663	Unchanged
NCLIV_002960	TGME49_208050	putative ABC transporter	ABC transporter, putative	178.586424587301	-0.0351369520467598	0.180749746700354	-0.194395581118073	0.845866149682797	0.999067610676663	Unchanged
NCLIV_002970	TGME49_208070	hypothetical protein	inositol polyphosphate kinase	192.754729899543	-0.0423215412532377	0.173377568667208	-0.244100442626879	0.807153029747755	0.999067610676663	Unchanged
NCLIV_002980	TGME49_208090	putative 5-formyltetrahydrofolate cyclo-ligase domain-containing protein	5-formyltetrahydrofolate cyclo-ligase	28.6092537884164	0.513681696806131	0.45221263730101	1.13592954825852	0.255986050687518	0.999067610676663	Unchanged
NCLIV_002990	TGME49_208200	putative PHD-finger domain-containing protein	PHD-finger domain-containing protein	117.266257848978	-0.259553881812275	0.220169624535872	-1.17888142998575	0.238445393195757	0.999067610676663	Unchanged
NCLIV_003000	TGME49_208310	putative pinA	FHA domain-containing protein	138.412647746777	0.20252415103288	0.204562645478103	0.990034864672095	0.322157078136864	0.999067610676663	Unchanged
NCLIV_003010	TGME49_208320	hypothetical protein	polynucleotide kinase 3 phosphatase	110.812775036324	0.217555294953494	0.243927226897129	0.891886066680218	0.372454003620885	0.999067610676663	Unchanged
NCLIV_003020	TGME49_208340	conserved hypothetical protein	PH domain-containing protein	415.109206431205	-0.250165579519742	0.129397901453652	-1.9333047654513	0.0531986651197514	0.668733762188632	Unchanged
NCLIV_003030	TGME49_208350	putative RNA recognition motif-containing protein	RNA-binding protein, putative	131.852066743447	-0.0131905923298189	0.210879463978151	-0.0625503881742867	0.950124536505095	0.999067610676663	Unchanged
NCLIV_003040	TGME49_208360	conserved hypothetical protein	hypothetical protein	99.8524017784482	0.116674461200885	0.237189614781387	0.491903750964904	0.622787386501425	0.999067610676663	Unchanged
NCLIV_003050	TGME49_208370	putative myosin heavy chain	dense granule protein GRA46	6824.34776180537	-0.0286609541629668	0.0591660414152432	-0.48441561202002	0.628090940836908	0.999067610676663	Unchanged
NCLIV_003060	TGME49_208390	putative capping protein alpha-like subunit	F-actin-capping protein subunit alpha, putative	285.896965729698	0.169910134919086	0.146105614876504	1.16292679828016	0.244859203568367	0.999067610676663	Unchanged
NCLIV_003070	NA	conserved hypothetical protein	NA	822.784475402557	-0.124904656242604	0.0973890093930382	-1.28253338873712	0.199655600107506	0.99271179380472	Unchanged
NCLIV_003080	TGME49_208410	transporter, related	transporter, putative	176.478492390646	0.432747245635646	0.182931286485666	2.36562730164561	0.0179995539919183	0.351966730481684	Unchanged
NCLIV_003090	TGME49_208420	sodium-and chloride-dependent GABA transporter 3	signaling linker factor SLF	406.435724053695	-0.0279345676072299	0.124999507884655	-0.223477420671183	0.823163954480101	0.999067610676663	Unchanged
NCLIV_003100	TGME49_208430	unspecified product	serine proteinase inhibitor PI-2, putative	749.938826192935	0.058044021576902	0.100456199537482	0.577804275337378	0.56339626849961	0.999067610676663	Unchanged
NCLIV_003110	TGME49_208440	conserved hypothetical protein	ATP synthase-associated protein	762.177192654952	0.0747548570191807	0.0982560854339484	0.760816561020374	0.446766641237435	0.999067610676663	Unchanged
NCLIV_003120	TGME49_208450	unspecified product	protease inhibitor PI2	1221.22616957029	-0.00371399947876042	0.0870521804143239	-0.0426640603495936	0.965969329155161	0.999067610676663	Unchanged
NCLIV_003125	TGME49_208490	GTP-binding protein, related	GTP-binding protein, putative	286.297944129638	0.0868228195486508	0.144740718744492	0.599850686812724	0.548605749612415	0.999067610676663	Unchanged
NCLIV_003130	TGME49_208500	GTP-binding protein, related	protein phosphatase PPM4	386.921506110484	0.230489434856537	0.142372407166961	1.61891927967644	0.105464632060298	0.863930923339082	Unchanged
NCLIV_003140	NA	conserved hypothetical protein	NA	19.8464710643769	-0.673056624575627	0.559491142975997	-1.20297994530452	0.228984081305722	0.999067610676663	Unchanged
NCLIV_003150	TGME49_208510	conserved hypothetical protein	hypothetical protein	93.4109545600655	-0.173762480548695	0.252211951269409	-0.688954189815867	0.490852096234926	0.999067610676663	Unchanged
NCLIV_003160	TGME49_208530	nicotinate phosphoribosyltransferase, related	nicotinate phosphoribosyltransferase	217.040676323394	-0.0210408750105309	0.166828345741711	-0.126122901458887	0.899634639480697	0.999067610676663	Unchanged
NCLIV_003170	TGME49_208540	putative ATP-dependent RNA helicase	DEAD/DEAH box helicase domain-containing protein	118.98509887562	0.0501120968171891	0.222538249848555	0.225184195756425	0.821835983695583	0.999067610676663	Unchanged
NCLIV_003180	TGME49_208550	conserved hypothetical protein	hypothetical protein	521.69398038867	-0.099759198457223	0.120578160479034	-0.827340523863512	0.408044081099933	0.999067610676663	Unchanged
NCLIV_003190	TGME49_208560	putative mitochondrial carrier domain-containing protein	carrier superfamily protein	264.524939893779	-0.0896980540947333	0.167301427826033	-0.536146375200128	0.59185739134056	0.999067610676663	Unchanged
NCLIV_003200	TGME49_208570	ubiquitin-conjugating enzyme, related	ubiquitin conjugating enzyme E2, putative	564.296503088373	-0.114053957622876	0.117720980068885	-0.96884988178094	0.332620094428345	0.999067610676663	Unchanged
NCLIV_003210	TGME49_208580	DNA ligase (Polydeoxyribonucleotide synthase [ATP])(Lig(Tk)), related	DNA ligase 1, putative	371.321804522739	0.0264595027952192	0.133894898421394	0.197613972654476	0.84334710179465	0.999067610676663	Unchanged
NCLIV_003220	TGME49_208590	putative vacuolar ATP synthase subunit h	vacuolar ATP synthase subunit 54kD, putative	573.763960093408	0.129808605700586	0.113064452657715	1.14809387609704	0.250929811980224	0.999067610676663	Unchanged
NCLIV_003230	TGME49_208710	putative DNA/RNA non-specific endonuclease domain-containing protein	DNA/RNA non-specific endonuclease	45.0513563491576	-0.124733747213704	0.34798470634704	-0.35844606081426	0.720009526881199	0.999067610676663	Unchanged
NCLIV_003240	TGME49_208718	putative phosphatase	protein tyrosine phosphatase type IVA A, putative	1295.37471962397	0.0912601728173545	0.0885763506280962	1.03029953447198	0.30286941754038	0.999067610676663	Unchanged
NCLIV_003250	TGME49_208730	putative NcMCP4	microneme adhesive repeat protein MCP4	67.7488235182531	0.761515560956483	0.284763690641491	2.67420175388585	0.00749073716935101	0.202774640845142	Unchanged
NCLIV_003260	TGME49_208740	putative NcMCP3	microneme adhesive repeat protein MCP3	15.1951722508623	0.473635373983806	0.61799319230217	0.76640872404986	0.443433143485204	0.999067610676663	Unchanged
NCLIV_003270	TGME49_208750	putative RWD domain-containing protein	RWD domain-containing protein	120.140824281553	-0.0232873856209696	0.2201626972473	-0.105773529812872	0.915762039098337	0.999067610676663	Unchanged
NCLIV_003300	TGME49_208780	ubiquitin carrier protein, related	ubiquitin-conjugating enzyme subfamily protein	143.42219544855	-0.0549755743922316	0.202178515951659	-0.2719160051871	0.785686604405019	0.999067610676663	Unchanged
NCLIV_003310	TGME49_208790	hypothetical protein	MC family transporter, putative	376.362337772954	0.172371496930204	0.12982057716294	1.32776714367752	0.184255044374492	0.98139520418215	Unchanged
NCLIV_003320	TGME49_208800	fkbp-type peptidyl-prolyl cis-trans isomerase	mediator complex subunit MED18	112.61616332223	-0.0185898039796937	0.242176885473076	-0.0767612645747748	0.938813466171231	0.999067610676663	Unchanged
NCLIV_003330	TGME49_208820	hypothetical protein	1-deoxy-D-xylulose-5-phosphate synthase	194.423604420503	-0.0642153668953628	0.175337058962181	-0.366239557543928	0.714186326952977	0.999067610676663	Unchanged
NCLIV_003340	TGME49_208830	conserved hypothetical protein	dense granule protein GRA16	1129.85822826305	-0.0244150986866306	0.0862735545499342	-0.282996322731775	0.777179655869391	0.999067610676663	Unchanged
NCLIV_003350	TGME49_208842	putative ATP-dependent DNA helicase	DEAD/DEAH box helicase domain-containing protein	1149.51656327873	-0.0398927135892696	0.0872979676884696	-0.456971847633729	0.647691280669228	0.999067610676663	Unchanged
NCLIV_003370	TGME49_208910	conserved hypothetical protein	hypothetical protein	359.750457880273	-0.0721060077479135	0.137329953281297	-0.525056668447391	0.599543797515558	0.999067610676663	Unchanged
NCLIV_003380	TGME49_208970	conserved hypothetical protein	RNA recognition motif-containing protein	252.348927026763	-0.0576906547465748	0.153352057154998	-0.376197462341604	0.706770101847873	0.999067610676663	Unchanged
NCLIV_003390	TGME49_208980	conserved hypothetical protein	hypothetical protein	16.4071357954918	0.0188039518277743	0.566331269004429	0.0332030965919122	0.97351262876228	0.999067610676663	Unchanged
NCLIV_003400	TGME49_208990	conserved hypothetical protein	hypothetical protein	75.732749802932	0.0289060933568196	0.269676887996713	0.107187877951083	0.914639932017467	0.999067610676663	Unchanged
NCLIV_003410	TGME49_209000	putative HECT-domain (ubiquitin-transferase) containing protein	HECT-domain (ubiquitin-transferase) domain-containing protein	1002.00247799051	-0.10321350833181	0.0924709908210587	-1.11617175738431	0.264348621204371	0.999067610676663	Unchanged
NCLIV_003420	TGME49_209010	putative elongation factor ts	elongation factor TS protein	235.592503308661	0.188771382464244	0.158569531483618	1.19046440194437	0.233863913476186	0.999067610676663	Unchanged
NCLIV_003430	TGME49_209020	conserved hypothetical protein	hypothetical protein	176.929484480421	-0.780169067871905	0.473612141585345	-1.64727421315764	0.0995016957301776	0.852087752934441	Unchanged
NCLIV_003440	TGME49_209030	actin, related	actin ACT1	10170.1822335576	0.0111777553497042	0.0586197692439697	0.190682349894342	0.848774467705149	0.999067610676663	Unchanged
NCLIV_003460	TGME49_209050	hypothetical protein	Tyrosine kinase-like (TKL) protein	181.744165685834	-0.259723866666943	0.18395808166431	-1.4118644003958	0.157989891618225	0.966791364231906	Unchanged
NCLIV_003470	TGME49_209060	putative thrombospondin type 1 domain-containing protein	thrombospondin type 1 domain-containing protein	220.007421533911	0.16529446806747	0.167610797893393	0.986180306668568	0.324044641322387	0.999067610676663	Unchanged
NCLIV_003480	TGME49_209070	conserved hypothetical protein	hypothetical protein	399.5726620359	0.142315054412279	0.130157523445604	1.09340628681949	0.274215454466804	0.999067610676663	Unchanged
NCLIV_003490	TGME49_209080	putative transport protein particle component Bet3 domain-containing protein	transport protein particle (trapp) component, bet3 protein	77.3860045880477	-0.361247685426187	0.268148067588172	-1.34719481171499	0.17791749849982	0.98139520418215	Unchanged
NCLIV_003500	TGME49_209090	conserved hypothetical protein	proteasome maturation factor ump1 protein	312.465878879016	0.0281601003819057	0.145691533383123	0.193285771163198	0.846735169180472	0.999067610676663	Unchanged
NCLIV_003510	TGME49_209100	conserved hypothetical protein	PUB domain-containing protein	508.243119043175	0.117418036192147	0.116631064651399	1.00674752942624	0.314056115333693	0.999067610676663	Unchanged
NCLIV_003520	TGME49_209108	putative mRNA decapping enzyme	mRNA-decapping enzyme subunit 1, putative	155.679954367758	0.104337084650206	0.190741042401209	0.547009093253988	0.58437248491566	0.999067610676663	Unchanged
NCLIV_003530	TGME49_209120	conserved hypothetical protein	PAT complex subunit Asterix, putative	109.17886355131	0.438126688534016	0.230926109135565	1.8972592149674	0.0577937350030018	0.69340516426997	Unchanged
NCLIV_003540	TGME49_209130	hect E3 ubiquitin ligase, related	regulator of chromosome condensation (RCC1) repeat-containing protein	175.231002359363	0.0119302685419375	0.181905640219119	0.0655849292389539	0.947708288003028	0.999067610676663	Unchanged
NCLIV_003550	TGME49_209140	hypothetical protein	anti-silencing protein, ASF1 family protein	69.731263049359	-0.085558861749625	0.285909163821847	-0.299251904366863	0.76474784872498	0.999067610676663	Unchanged
NCLIV_003560	TGME49_209150	putative mitochondrial alternative NADH dehydrogenase 1	non-proton pumping type-II NADH dehydrogenase I	234.421710103996	0.00578845390768453	0.159753995739184	0.0362335469663921	0.971096136932823	0.999067610676663	Unchanged
NCLIV_003570	TGME49_209160	hypothetical protein	myristoyl CoA:protein N-myristoyltransferase	299.454174739381	0.28329471745148	0.144647965773891	1.95851159009258	0.0501700123973121	0.647879341024356	Unchanged
NCLIV_003580	TGME49_209170	conserved hypothetical protein	hypothetical protein	365.412322809513	0.0446112917107082	0.137136303930544	0.325306213103882	0.744949329006061	0.999067610676663	Unchanged
NCLIV_003600	TGME49_209190	putative ABC transporter	ABC transporter transmembrane region domain-containing protein	66.5796834569451	-0.384492790000562	0.288233775350024	-1.33396160645519	0.182216439516887	0.98139520418215	Unchanged
NCLIV_003610	TGME49_209200	conserved hypothetical protein	hypothetical protein	418.001396421391	-0.00500983143474663	0.125269582374176	-0.039992401505598	0.96809918416839	0.999067610676663	Unchanged
NCLIV_003620	TGME49_209210	putative KH domain-containing protein	KH domain-containing protein	666.61035180616	-0.104661386877896	0.107904219526518	-0.969947119187264	0.332072851524725	0.999067610676663	Unchanged
NCLIV_003630	TGME49_209240	conserved hypothetical protein	RNA methyltransferase	66.8272236162322	0.346939404539543	0.294520590997423	1.17798013159147	0.238804527164893	0.999067610676663	Unchanged
NCLIV_003640	TGME49_209250	conserved hypothetical protein	hypothetical protein	2273.80361863235	-0.129908979105981	0.0708535153991963	-1.83348671373693	0.0667302226219601	0.735312122198149	Unchanged
NCLIV_003650	TGME49_209260	hypothetical protein	cytochrome c oxidase subunit COX5b	1003.70916250084	0.122819755431281	0.0964691294745893	1.27315086287404	0.202964513078976	0.99271179380472	Unchanged
NCLIV_003660	TGME49_209270	conserved hypothetical protein	zinc finger (CCCH type) motif-containing protein	187.01329666138	0.232623614620318	0.178363314919253	1.30421221833441	0.192161235089658	0.987211309702629	Unchanged
NCLIV_003670	TGME49_209280	conserved hypothetical protein	FAM76 domain-containing protein	196.391234045531	-0.0518033786886994	0.175042146704674	-0.295948031168177	0.767269769539636	0.999067610676663	Unchanged
NCLIV_003680	TGME49_209290	40s ribosomal protein S28, related	ribosomal protein RPS28	901.136207520364	-0.0183197754251647	0.0967283266286264	-0.189394110946431	0.84978393972872	0.999067610676663	Unchanged
NCLIV_003700	TGME49_209420	conserved hypothetical protein	hypothetical protein	358.143777736773	-0.275399754055905	0.138086373091797	-1.99440211144386	0.0461081279636104	0.610037903080188	Unchanged
NCLIV_003710	TGME49_209430	putative U3 small nucleolar ribonucleoprotein protein IMP3	40S ribosomal protein S4, putative	109.059017371293	0.130175170734752	0.229612243891545	0.566934796370176	0.570758482195712	0.999067610676663	Unchanged
NCLIV_003720	TGME49_209440	conserved hypothetical protein	hypothetical protein	145.452900552442	-0.240187484579479	0.205223960515661	-1.17036765091155	0.241853047977038	0.999067610676663	Unchanged
NCLIV_003740	NA	hypothetical protein	NA	306.456516546762	-0.0996653884500712	0.148633097126506	-0.670546401689006	0.502509536936082	0.999067610676663	Unchanged
NCLIV_003750	TGME49_209450	putative TLD domain-containing protein	TLD protein	480.247876627662	0.0295306624863593	0.117520184334474	0.251281621566489	0.801596383274123	0.999067610676663	Unchanged
NCLIV_003760	TGME49_209460	conserved hypothetical protein	hypothetical protein	238.093240490535	-0.0105887265637173	0.159388580693624	-0.0664334076985788	0.947032773443912	0.999067610676663	Unchanged
NCLIV_003790	TGME49_209490	conserved hypothetical protein	hypothetical protein	34.470446277814	-0.420093273109278	0.406797181090204	-1.03268481847254	0.301751420416117	0.999067610676663	Unchanged
NCLIV_003800	TGME49_209500	conserved hypothetical protein	hypothetical protein	550.43644914903	0.0109328113716171	0.110557588870673	0.0988879323734715	0.921227250511306	0.999067610676663	Unchanged
NCLIV_003820	TGME49_209520	conserved hypothetical protein	WD domain, G-beta repeat-containing protein	168.79993904949	-0.0508578406144173	0.184383849255823	-0.275825897006059	0.782681792070191	0.999067610676663	Unchanged
NCLIV_003830	NA	conserved hypothetical protein	NA	39.1413844003922	-0.374730125844592	0.370237105264212	-1.01213552211946	0.311473260076723	0.999067610676663	Unchanged
NCLIV_003840	TGME49_209540	conserved hypothetical protein	hypothetical protein	43.889392190807	-0.192141863349173	0.356503514212676	-0.538962045783787	0.589913043541366	0.999067610676663	Unchanged
NCLIV_003850	TGME49_209550	hypothetical protein	hypothetical protein	49.403627738045	0.170512320486141	0.339411984923489	0.502375661615419	0.615403295952487	0.999067610676663	Unchanged
NCLIV_003870	TGME49_209570	hypothetical protein	suppressor of mitotic defects protein	140.377009661872	-0.195614144666189	0.200976449042421	-0.973318742560231	0.330394910122711	0.999067610676663	Unchanged
NCLIV_003875	TGME49_209580	unspecified product	RNA methylase family UPF0020 protein	26.5723145398894	-0.584644801622678	0.455148404688918	-1.28451466730344	0.198961934893286	0.99271179380472	Unchanged
NCLIV_003890	TGME49_209600	conserved hypothetical protein	hypothetical protein	1293.5851825481	0.0535181907763031	0.0919580048703126	0.581985123011088	0.560576701712311	0.999067610676663	Unchanged
NCLIV_003920	TGME49_209630	conserved hypothetical protein	coiled-coil domain-containing protein	69.082878302286	0.0831229237614438	0.280904247006099	0.295911950949033	0.76729732404721	0.999067610676663	Unchanged
NCLIV_003930	TGME49_209640	conserved hypothetical protein	hypothetical protein	63.5282412847831	0.0786895241077203	0.29509400953614	0.266659171534565	0.789731592288588	0.999067610676663	Unchanged
NCLIV_003940	NA	conserved hypothetical protein	NA	209.470513409811	-0.0973144595880021	0.16646346756498	-0.584599498085158	0.558817045262133	0.999067610676663	Unchanged
NCLIV_003950	TGME49_209680	conserved hypothetical protein	hypothetical protein	81.5154887018143	0.331559146583381	0.266674530061674	1.24331013729245	0.213753570048567	0.997497332824266	Unchanged
NCLIV_003960	TGME49_209690	hypothetical protein	small nuclear ribonucleoprotein	219.524571882385	0.133811459147326	0.162881454198664	0.821526672914638	0.411346337466883	0.999067610676663	Unchanged
NCLIV_003970	TGME49_209700	conserved hypothetical protein	hypothetical protein	99.426488034512	0.102919002776171	0.245951017923117	0.418453249940778	0.675615760470577	0.999067610676663	Unchanged
NCLIV_003980	TGME49_209710	50s ribosomal protein L28, related	ribosomal protein RPL28	214.111641579883	0.0881883237596955	0.170265010434916	0.517947425219261	0.604494951721132	0.999067610676663	Unchanged
NCLIV_003990	TGME49_209720	conserved hypothetical protein	DUF4149 domain-containing protein	409.397686683874	0.0850656691270909	0.125800223730753	0.676196485223703	0.498915903823437	0.999067610676663	Unchanged
NCLIV_004000	TGME49_209730	conserved hypothetical protein	hypothetical protein	284.036681010925	-0.0688891609737885	0.149664834332058	-0.460289561547541	0.645308392688926	0.999067610676663	Unchanged
NCLIV_004010	TGME49_209740	conserved hypothetical protein	hypothetical protein	32.5100360273469	0.333551363032652	0.414719371060056	0.804282091236944	0.421234078060207	0.999067610676663	Unchanged
NCLIV_004020	TGME49_209755	tryptophan-rich antigen (Pv-fam-a), related	cyst matrix protein MAG2	13.9359758914083	0.021212406136454	0.631113076483944	0.0336111022364368	0.973187268967058	0.999067610676663	Unchanged
NCLIV_004030	TGME49_209770	hypothetical protein	helicase, putative	130.195689924328	-0.0578449776021179	0.213379913851985	-0.27108914123118	0.786322473028857	0.999067610676663	Unchanged
NCLIV_004040	TGME49_209790	radical SAM enzyme, Cfr family, related	radical SAM domain-containing protein	85.6627097840792	0.202907932375908	0.265330750289674	0.764735833122936	0.444428864034263	0.999067610676663	Unchanged
NCLIV_004050	TGME49_209800	formate/nitrite transporter family protein	formate/nitrite transporter FNT1	235.228641022824	-0.17078094069514	0.162859290510275	-1.04864107021494	0.294343345894574	0.999067610676663	Unchanged
NCLIV_004060	TGME49_209810	conserved hypothetical protein	hypothetical protein	809.168506812125	0.0677323824522925	0.0985072458497461	0.687587820246292	0.491712380323722	0.999067610676663	Unchanged
NCLIV_004070	TGME49_209820	hypothetical protein	syntaxin 1	107.105858171128	0.229488497179848	0.229582918769104	0.999588725547341	0.317509581546029	0.999067610676663	Unchanged
NCLIV_004080	TGME49_209830	putative myosin heavy chain	leucine-rich repeat-containing protein LRRC45, putative	75.927850406412	-0.195492271969155	0.269363038091042	-0.725757599686268	0.467987384083031	0.999067610676663	Unchanged
NCLIV_004090	TGME49_209850	hypothetical protein	RNA recognition motif-containing protein	368.156906315452	0.169613163179273	0.131869722487213	1.28621763950189	0.198367116577385	0.99271179380472	Unchanged
NCLIV_004100	TGME49_209860	putative nucleolar phosphoprotein p130	SRP40, C-terminal domain-containing protein	51.0156908519304	-0.0748417350391847	0.327847884016661	-0.228281891352336	0.819427101524497	0.999067610676663	Unchanged
NCLIV_004110	TGME49_209870	hypothetical protein	HAD hydrolase, family IIA protein	75.2251095201279	0.124467218526822	0.282523502902298	0.440555271502013	0.659534990106206	0.999067610676663	Unchanged
NCLIV_004120	TGME49_500098	putative glutamic acid-rcih protein	regulator of chromosome condensation, putative	492.529349825372	-0.00480292917503815	0.118386066411379	-0.0405700545733859	0.967638657482178	0.999067610676663	Unchanged
NCLIV_004130	TGME49_500364	hypothetical protein	apicomplexan kinetochore protein AKIT9, putative	73.1015211825523	-0.0807554021599847	0.273117389993177	-0.295680191444427	0.767474326077554	0.999067610676663	Unchanged
NCLIV_004140	TGME49_209890	hypothetical protein	hypothetical protein	640.538851401328	0.171745823831794	0.106322222914161	1.61533326829003	0.10623854288171	0.863930923339082	Unchanged
NCLIV_004150	TGME49_209900	conserved hypothetical protein	hypothetical protein	64.9120680486366	0.28731084342232	0.298664369099303	0.96198567070045	0.336056801911674	0.999067610676663	Unchanged
NCLIV_004160	TGME49_209910	histone H2B, related	histone H2Bv	2836.18840085017	0.130415021878757	0.0675831029353124	1.92969864085086	0.0536441884744593	0.669998555781455	Unchanged
NCLIV_004180	TGME49_209940	conserved hypothetical protein	transporter/permease protein	63.8070860003363	-0.291139960707268	0.294234775281532	-0.989481819165313	0.322427460778852	0.999067610676663	Unchanged
NCLIV_004190	TGME49_209950	putative thioredoxin	thioredoxin, putative	847.082762326966	-0.015633456855597	0.0945607097769862	-0.165327194481378	0.868686455234983	0.999067610676663	Unchanged
NCLIV_004200	TGME49_209960	hypothetical protein	glycosyltransferase	302.853177155198	-0.222106238294243	0.141973301227905	-1.56442258067736	0.117718361222662	0.89173582128801	Unchanged
NCLIV_004210	TGME49_209970	putative gamma-tubulin complex component 4	Spc97 / Spc98 family protein	369.450490735916	-0.0389040670474636	0.131128871290627	-0.296685746354354	0.766706440103621	0.999067610676663	Unchanged
NCLIV_004240	TGME49_321690	conserved hypothetical protein	hypothetical protein	224.550295633682	0.111198849787376	0.162749258718534	0.683252573086608	0.494447257242774	0.999067610676663	Unchanged
NCLIV_004250	TGME49_321680	putative nuclear RNA binding protein	RNA-binding protein, putative	1762.4440033578	0.0657611704695392	0.0755933526656224	0.869933243474798	0.384336886964253	0.999067610676663	Unchanged
NCLIV_004260	TGME49_321660	hypothetical protein	mannosyltransferase, putative	133.512177288686	-0.134079450880067	0.208184303614778	-0.644042074988352	0.519548150535967	0.999067610676663	Unchanged
NCLIV_004270	TGME49_321650	putative protein kinase	rhoptry neck protein RON13	904.828717414505	-0.103722411363285	0.0924446158388278	-1.12199515809682	0.261864498608205	0.999067610676663	Unchanged
NCLIV_004280	TGME49_321640	hypothetical protein	cell division protein CDC48AP	237.337543536883	0.307094788342241	0.159658473040336	1.92344811079746	0.0544237971713107	0.673609200635405	Unchanged
NCLIV_004290	TGME49_321630	hypothetical protein	RNA recognition motif-containing protein	71.6689743778842	0.598494956059227	0.276514996119748	2.16442133142045	0.0304320281663703	0.483924952322081	Unchanged
NCLIV_004300	TGME49_321620	putative dynamin-like protein	dynamin-related protein DRPB	1946.21102363088	0.0385508944593852	0.0786571892133903	0.490112790005753	0.624054088041818	0.999067610676663	Unchanged
NCLIV_004310	NA	hypothetical protein	NA	82.8371717546104	-0.128224261769318	0.274551854750543	-0.46703112563498	0.640477609226205	0.999067610676663	Unchanged
NCLIV_004320	TGME49_321600	conserved hypothetical protein	hypothetical protein	327.592976949525	-0.183795190564667	0.136890574094206	-1.34264314238453	0.179387553580038	0.98139520418215	Unchanged
NCLIV_004330	TGME49_321590	conserved hypothetical protein	hypothetical protein	241.468144146157	0.0138040542421222	0.162048673555052	0.0851846173084079	0.932114619736305	0.999067610676663	Unchanged
NCLIV_004340	TGME49_321570	hypothetical protein	beta-hydroxyacyl-acyl carrier protein dehydratase (FABZ)	364.836422221858	0.0288444080393276	0.133497435821256	0.216067131641003	0.828935419707297	0.999067610676663	Unchanged
NCLIV_004350	TGME49_321560	calcium homeostasis endoplasmic reticulum protein, related	zinc knuckle domain-containing protein	199.814863883131	-0.0851703007435307	0.173209354731748	-0.49171882705432	0.622918126933185	0.999067610676663	Unchanged
NCLIV_004360	TGME49_321550	conserved hypothetical protein	hypothetical protein	107.284898897428	-0.162528351196283	0.228916958947789	-0.709988250513812	0.477711422308432	0.999067610676663	Unchanged
NCLIV_004370	TGME49_321540	conserved hypothetical protein	hypothetical protein	476.866004069096	-0.0429571061708149	0.118553209939497	-0.362344521862697	0.717094591693062	0.999067610676663	Unchanged
NCLIV_004380	TGME49_321530	cathepsin L, related	cathepsin CPL	1001.02938103907	-0.113225977632124	0.0895651847208911	-1.26417399779798	0.206167581504938	0.99271179380472	Unchanged
NCLIV_004390	TGME49_321520	p23, related	HSP20-like chaperone	2683.30474882678	0.140691289908892	0.0754421038422645	1.86489085992421	0.06219670386059	0.712312053106954	Unchanged
NCLIV_004400	TGME49_321500	hypothetical protein	RNA recognition motif-containing protein	1262.68124355747	-0.0559211914563421	0.0849403998029734	-0.658357996737197	0.510308118869732	0.999067610676663	Unchanged
NCLIV_004480	TGME49_321450	putative myb-like DNA-binding domain-containing protein	Myb family DNA-binding domain-containing protein	658.540717085301	-0.0135279721739434	0.10623398051268	-0.127341290504771	0.898670281200627	0.999067610676663	Unchanged
NCLIV_004490	TGME49_321440	hypothetical protein	SWI2/SNF2 ISWI-like SANT	792.587659082529	0.00216572041455274	0.0967224889543226	0.0223910740714655	0.98213600042745	0.999067610676663	Unchanged
NCLIV_004500	TGME49_321430	putative DNA repair protein recA	DNA repair protein recA , putative	45.1976516193406	-0.218972838529058	0.354324222004752	-0.618001324578148	0.536574465476489	0.999067610676663	Unchanged
NCLIV_004510	TGME49_321420	putative kelch motif domain-containing protein	kelch repeat-containing protein	332.812940399395	0.00926547440550385	0.13980508765452	0.0662742290781311	0.947159500321744	0.999067610676663	Unchanged
NCLIV_004520	TGME49_321410	conserved hypothetical protein	hypothetical protein	571.40378126829	-0.0968278708076211	0.110691294466197	-0.874755971321579	0.381706698323902	0.999067610676663	Unchanged
NCLIV_004530	TGME49_321400	putative microsomal signal peptidase subunit SPCS1 domain-containing protein	microsomal signal peptidase (spc12) domain-containing protein	305.209620030368	0.267997694686314	0.142489275865777	1.88082712230753	0.0599954394065506	0.705220225884302	Unchanged
NCLIV_004550	NA	conserved hypothetical protein	NA	95.293334010534	-0.237132556635668	0.242658905889706	-0.977225854399302	0.328457350937149	0.999067610676663	Unchanged
NCLIV_004560	TGME49_321360	putative RNA recognition motif domain-containing protein	clustered-asparagine-rich protein	59.464852991977	-0.0111400718164024	0.301911131074176	-0.0368985130716012	0.97056592533851	0.999067610676663	Unchanged
NCLIV_004570	NA	hypothetical protein	NA	1513.55342111484	-0.0836994335299506	0.157672016155273	-0.530845203675996	0.595526052428903	0.999067610676663	Unchanged
NCLIV_004580	TGME49_321340	hypothetical protein	membrane protein, putative	186.538007414581	-0.195722638003788	0.182762451288191	-1.07091274287605	0.284208665620499	0.999067610676663	Unchanged
NCLIV_004590	TGME49_321310	putative zinc finger (C2H2 type) protein	16S rRNA processing protein RimM domain-containing protein	84.6775541208017	0.13536007029528	0.256505917593923	0.527707397805808	0.597702437854374	0.999067610676663	Unchanged
NCLIV_004600	TGME49_321300	hypothetical protein	autophagy-related protein ATG12	159.510580163392	-0.228551847437517	0.194476061816659	-1.17521840633004	0.239907348149881	0.999067610676663	Unchanged
NCLIV_004610	TGME49_321290	hypothetical protein	Prp18 domain-containing protein	176.532868904216	0.127078830507379	0.196627911531793	0.646290903043188	0.518090978142473	0.999067610676663	Unchanged
NCLIV_004620	NA	hypothetical protein	NA	8.90625651131977	-0.824586378980967	0.782238684480915	-1.05413653829733	0.291820409803761	0.999067610676663	Unchanged
NCLIV_004630	TGME49_220840	putative threonine synthase	threonine synthase	427.566897323641	-1.52599327405982	0.136930851991411	-11.1442618801169	7.63749209629573e-29	4.91769629978153e-26	Down-regulated
NCLIV_004640	TGME49_220860	putative DEAD/DEAH box helicase	DEAD/DEAH box helicase	277.225338851408	0.234034645626139	0.147294587632962	1.58888829105738	0.112085615138763	0.878939295979882	Unchanged
NCLIV_004650	TGME49_220870	conserved hypothetical protein	hypothetical protein	63.8099008782353	-0.00702629019771507	0.293290130396896	-0.023956790459354	0.980887075023437	0.999067610676663	Unchanged
NCLIV_004660	TGME49_220880	conserved hypothetical protein	dynactin subunit 3, putative	208.451027577936	0.0556034563059346	0.169061532159293	0.328894785204857	0.742235216051316	0.999067610676663	Unchanged
NCLIV_004670	TGME49_220890	conserved hypothetical protein	dense granule protein GRA12A	1011.81608941473	0.11214986666511	0.0912709891904578	1.22875699781323	0.219162928806612	0.999067610676663	Unchanged
NCLIV_004680	TGME49_220900	conserved hypothetical protein	apical cap protein AC13	2467.69607542013	-0.106823702804985	0.0840357160142875	-1.27117025797488	0.203668084985829	0.99271179380472	Unchanged
NCLIV_004690	TGME49_220910	heat repeat family protein, related	HEAT repeat-containing protein	409.008185294847	-0.0632562612382336	0.136898710026748	-0.46206615990665	0.644033876641459	0.999067610676663	Unchanged
NCLIV_004700	TGME49_220920	conserved hypothetical protein	hypothetical protein	71.0070607528733	-0.0528051065825623	0.296881499258819	-0.177865938815295	0.858828261152424	0.999067610676663	Unchanged
NCLIV_004710	TGME49_220930	hypothetical protein	IMC sutures component ISC3	450.479665950387	-0.173048130435999	0.121607057153431	-1.42301059236772	0.154733084657674	0.966395975127338	Unchanged
NCLIV_004720	TGME49_220940	putative ribosomal RNA large subunit methyltransferase J	ribosomal RNA methyltransferase (FtsJ) family protein	89.512059085531	-0.170295905320512	0.251183827227617	-0.677973208705804	0.497788680290419	0.999067610676663	Unchanged
NCLIV_004730	TGME49_220950,TGME49_279100	hypothetical protein	NA	846.584632442864	-0.213232460156408	0.110170300693007	-1.93548042271926	0.0529313687814696	0.668213465599198	Unchanged
NCLIV_004740	NA	putative acetyltransferase domain-containing protein	NA	200.621164161684	0.0366317329945534	0.173663860809412	0.210934692018365	0.832938232796489	0.999067610676663	Unchanged
NCLIV_004750	TGME49_221170	putative peptidase family M48 domain-containing protein	CAAX metallo endopeptidase	574.53379266973	0.207540340513526	0.110477114201725	1.87858220241496	0.0603015631735213	0.707383721843231	Unchanged
NCLIV_004760	NA	putative transmembrane domain-containing protein	NA	741.383930930341	-0.16467826681462	0.105826333321915	-1.55611804401917	0.119680025033628	0.898651084352095	Unchanged
NCLIV_004770	TGME49_221190	hypothetical protein	mrna cleavage factor family protein, putative	50.8628013903955	-0.117691044751897	0.328440192016905	-0.358333260095767	0.720093930458112	0.999067610676663	Unchanged
NCLIV_004780	NA	cw-type zinc finger domain-containing protein	NA	1002.51597090507	0.236917869114385	0.0948188858103652	2.49863586868352	0.0124672340807461	0.266681912540063	Unchanged
NCLIV_004790	TGME49_221210	putative 18 kDa cyclophilin	cyclophilin	3116.07637321833	0.0181151650112578	0.0668111280095933	0.271139936578479	0.786283406664019	0.999067610676663	Unchanged
NCLIV_004810	TGME49_221230	conserved hypothetical protein	protein tyrosine phosphatase, putative	212.988900285931	-0.0902076346777536	0.166154902253068	-0.542912868982701	0.587189795004034	0.999067610676663	Unchanged
NCLIV_004820	TGME49_221250	phospho-2-dehydro-3-deoxyheptonate aldolase	hypothetical protein	517.349916082857	0.0989828308495663	0.116213559749832	0.85173219943217	0.394362744837929	0.999067610676663	Unchanged
NCLIV_004821	TGME49_221260	phospho-2-dehydro-3-deoxyheptonate aldolase	Class-II DAHP synthetase family protein	107.324379485896	-0.150219054367237	0.233337173781419	-0.643785351184363	0.519714634172439	0.999067610676663	Unchanged
NCLIV_004830	TGME49_221270	hypothetical protein	oxidoreductase, 2OG-Fe(II) oxygenase family protein	701.942265984287	-0.047994739050205	0.101891076912021	-0.471039668092296	0.637612407604844	0.999067610676663	Unchanged
NCLIV_004840	TGME49_221280	conserved hypothetical protein	hypothetical protein	581.347292277683	-0.0465733215448725	0.108380595867412	-0.429720109694252	0.667399253262282	0.999067610676663	Unchanged
NCLIV_004860	TGME49_221320	hypothetical protein	acetyl-CoA carboxylase ACC1	358.028748426804	-0.148594953030811	0.135478329439294	-1.09681713411881	0.272721338582679	0.999067610676663	Unchanged
NCLIV_004870	TGME49_221330	putative DNA gyrase subunit A	DNA gyrase subunit A	424.609542614844	-0.0767853048543265	0.125673536365546	-0.610990245639158	0.541206037966532	0.999067610676663	Unchanged
NCLIV_004880	TGME49_221340	conserved hypothetical protein	CRAL-TRIO domain-containing protein	76.1762005047111	-0.406070158202107	0.280239896718395	-1.4490090917003	0.147335043595	0.948673975147802	Unchanged
NCLIV_004890	TGME49_221350	conserved hypothetical protein	Ctr copper transporter family protein	54.5218388857225	-0.058085643723054	0.314942018696211	-0.184432817073807	0.853673927072919	0.999067610676663	Unchanged
NCLIV_004900	TGME49_221360	hypothetical protein	autophagy-related protein ATG6, putative	142.918061114208	0.153171686748063	0.201571643739295	0.759887074920965	0.44732208815177	0.999067610676663	Unchanged
NCLIV_004910	TGME49_221370	conserved hypothetical protein	hypothetical protein	89.7502133558559	-0.0781502673339906	0.254328172084908	-0.307281205590939	0.758629339904806	0.999067610676663	Unchanged
NCLIV_004920	TGME49_221380	hypothetical protein	alba 1	957.969526471488	0.181062692142865	0.092273689081231	1.96223532347851	0.0497350931883617	0.644775984399454	Unchanged
NCLIV_004930	TGME49_221390	conserved hypothetical protein	hypothetical protein	308.604147886406	-0.0798032694646862	0.142465859219986	-0.56015714853802	0.575372252720712	0.999067610676663	Unchanged
NCLIV_004940	TGME49_221400	proteophosphoglycan ppg4, related	hypothetical protein	788.155242393687	-0.268873753744627	0.112187114322094	-2.39665451214547	0.0165455159899641	0.331769083604989	Unchanged
NCLIV_004950	TGME49_221410	putative actin	actin-like protein ALP4	352.783260215004	0.0891511134582616	0.13270848634275	0.671781556064235	0.501722772164993	0.999067610676663	Unchanged
NCLIV_004970	TGME49_221430	conserved hypothetical protein	hypothetical protein	30.3694461347935	0.389008047953797	0.419498584595642	0.927316711518266	0.353762120114504	0.999067610676663	Unchanged
NCLIV_004980	TGME49_221440	hypothetical protein	RPGR, putative	186.336593616241	-0.215177381930093	0.187282517558724	-1.14894537266471	0.250578506744727	0.999067610676663	Unchanged
NCLIV_004990	TGME49_221450	spry domain containing protein, related	SPRY domain-containing protein	73.5830786937887	0.0869193695855691	0.271350881211541	0.320320940906796	0.748725050248793	0.999067610676663	Unchanged
NCLIV_005000	TGME49_221460	putative phosphoglycerate mutase family protein	phosphoglycerate mutase family protein	104.476560641342	-0.41047951759515	0.238450617037773	-1.72144456028027	0.085170184177186	0.81204638697357	Unchanged
NCLIV_005010	TGME49_221470	conserved hypothetical protein	hypothetical protein	827.224097904326	0.034006266104542	0.0983373318119778	0.345812373367648	0.72948372562321	0.999067610676663	Unchanged
NCLIV_005020	TGME49_221490	putative PUA domain-containing, cell cycle regulator protein	cell cycle regulator protein	143.515923271922	0.255953042032492	0.198608245009658	1.28873321457549	0.197490851147651	0.99271179380472	Unchanged
NCLIV_005030	TGME49_221500	putative dual specificity protein phosphatase, catalytic domain-containing protein	dual specificity phosphatase, catalytic domain-containing protein	250.207527520575	-0.182497202253693	0.156802689754209	-1.16386525345809	0.244478622733155	0.999067610676663	Unchanged
NCLIV_005040	TGME49_221510	conserved hypothetical protein	cytochrome c oxidase subunit ApiCOX18	748.095568408942	0.145153588079595	0.100733988284854	1.44095940755499	0.149596151005651	0.955194502089834	Unchanged
NCLIV_005050	TGME49_500306	putative coatomer delta subunit	adaptor complexes medium subunit family protein	270.156225290602	0.094432733386128	0.152152492729408	0.620645325568669	0.534833010296717	0.999067610676663	Unchanged
NCLIV_005060	TGME49_221530	conserved hypothetical protein	hypothetical protein	110.986327191716	-0.0576100185733426	0.224202935738694	-0.256954791352449	0.797213672776043	0.999067610676663	Unchanged
NCLIV_005070	TGME49_221540	conserved hypothetical protein	DUSP domain-containing protein	248.261551637125	0.15967618814583	0.155503837572122	1.02683117432246	0.304499967302188	0.999067610676663	Unchanged
NCLIV_005080	TGME49_221550	putative CMGC kinase, MAPK family, MEK kinase-related (incomplete catalytic triad)	CMGC kinase, MAPK family, MEK kinase-related (incomplete catalytic triad)	16.4301987153012	-0.0829854922763517	0.568195002212576	-0.14605107745264	0.883881066715426	0.999067610676663	Unchanged
NCLIV_005100	TGME49_221570	gd15873, related	pre-rRNA-processing protein, putative	34.6670587776421	0.171468962464315	0.396925176284702	0.431993163218564	0.66574638214981	0.999067610676663	Unchanged
NCLIV_005110	TGME49_221580	putative ftsJ-like methyltransferase domain-containing protein	ribosomal RNA large subunit methyltransferase J protein	302.899959468053	-0.160107249399994	0.1470573206092	-1.08874042269187	0.276268370711949	0.999067610676663	Unchanged
NCLIV_005120	TGME49_221590	dsptp1 protein, related	dual specificity phosphatase, catalytic domain-containing protein	485.230466220228	-0.100671312216137	0.121160544645706	-0.830891875820776	0.406034713570259	0.999067610676663	Unchanged
NCLIV_005130	TGME49_221600	conserved hypothetical protein	ribosomal silencing factor RsfS, putative	45.3189576089276	0.428426933053465	0.3442295255744	1.24459670430236	0.213280032435415	0.997497332824266	Unchanged
NCLIV_005140	TGME49_221610	putative ubiquitin carboxyl-terminal hydrolase	ubiquitin carboxyl-terminal hydrolase	241.859319470466	0.0235619383557191	0.162607883692979	0.144900344439674	0.884789554482697	0.999067610676663	Unchanged
NCLIV_005150	TGME49_221620	hypothetical protein	beta-tubulin, putative	4326.85416160716	0.140459125730376	0.0648482630308034	2.16596588969017	0.0303137935922743	0.483924952322081	Unchanged
NCLIV_005170	TGME49_221640	putative ppg3	hypothetical protein	37.0702354009425	0.0154046000193767	0.389328922124442	0.0395670579399002	0.96843829081803	0.999067610676663	Unchanged
NCLIV_005180	TGME49_221660	hypothetical protein	DEAD/DEAH box helicase domain-containing protein	284.026048388706	-0.0155607374850414	0.147679054046779	-0.1053686156475	0.916083318489554	0.999067610676663	Unchanged
NCLIV_005190	TGME49_221670	putative transcription elongation factor FACT 140 kDa	transcriptional elongation factor FACT140	334.882019679051	-0.0305287274381541	0.136106805116547	-0.22429978730316	0.822524041699337	0.999067610676663	Unchanged
NCLIV_005200	NA	hypothetical protein	NA	61.247421048546	-0.105407225808128	0.32519083948283	-0.324139591311253	0.745832354091584	0.999067610676663	Unchanged
NCLIV_005210	TGME49_221690	conserved hypothetical protein	hypothetical protein	166.259155071692	0.00217431556646688	0.191397487707225	0.0113602095435696	0.990936059154969	0.999067610676663	Unchanged
NCLIV_005220	TGME49_221700	conserved hypothetical protein	golgi apparatus membrane protein TVP23, putative	168.513428406995	0.0523023503814811	0.188445035359775	0.277546979582809	0.781360137599392	0.999067610676663	Unchanged
NCLIV_005230	TGME49_221720	tbc domain-containing protein	hypothetical protein	335.854576288693	-0.181117892550213	0.142239593699546	-1.27332965343524	0.202901088381079	0.99271179380472	Unchanged
NCLIV_005240	TGME49_221710	pollux, isoform A, related	TBC domain-containing protein TBC13	85.8701232219559	-0.423104832454689	0.258132610275168	-1.63909872527792	0.101192700499069	0.858161289810533	Unchanged
NCLIV_005250	TGME49_221830	putative subtilisin-like serine protease	subtilisin SUB12	18.8818079910826	-0.648609882772507	0.550348814300532	-1.17854325460274	0.238580098828815	0.999067610676663	Unchanged
NCLIV_005270	TGME49_221850	conserved hypothetical protein	prohibitin family protein, putative	91.6514586435495	0.211423146642446	0.246385698511089	0.858098290282588	0.390838191361393	0.999067610676663	Unchanged
NCLIV_005280	TGME49_221870	conserved hypothetical protein	hypothetical protein	313.175452802455	-0.0205050973809291	0.145111056040624	-0.14130623772174	0.887628022072425	0.999067610676663	Unchanged
NCLIV_005290	NA	nb-ARC domain protein, related	NA	127.909756048756	-0.487050194471861	0.219841860294584	-2.21545702815298	0.0267287107369198	0.452903154153363	Unchanged
NCLIV_005300	TGME49_221900	putative awp1 protein	hypothetical protein	102.595666759952	0.31034117859818	0.254980167365502	1.21711889126389	0.223558984025065	0.999067610676663	Unchanged
NCLIV_005310	TGME49_221910	loc397781 protein, related	AN1 family Zinc finger domain-containing protein	535.639333098657	0.0659302964724119	0.11228489857516	0.587169755764442	0.557089702543706	0.999067610676663	Unchanged
NCLIV_005330	TGME49_221922	at4g25910 protein, related	NifU family domain-containing protein	121.249387440002	0.00608982217425833	0.224851856574449	0.0270837086561567	0.978392968604066	0.999067610676663	Unchanged
NCLIV_005350	TGME49_221940	hypothetical protein	AP-2 complex subunit alpha	411.000236663618	0.00657916366798114	0.124899068999226	0.0526758423477274	0.957990187309781	0.999067610676663	Unchanged
NCLIV_005360	TGME49_221950	putative splicing factor 3a protein	splicing factor 3A subunit 3, putative	314.068107655633	0.198791610024972	0.142534531374446	1.39469087320837	0.163109078300682	0.973890619018152	Unchanged
NCLIV_005370	TGME49_221970	conserved hypothetical protein	DUF2423 domain-containing protein	97.7719729702514	-0.0706183310784187	0.246224702851153	-0.286804411826658	0.77426208465009	0.999067610676663	Unchanged
NCLIV_005380	NA	putative ww domain U1 zinc finger domain-containing protein	NA	145.644302264142	0.240920365777847	0.196620909615956	1.22530389188219	0.220460742582791	0.999067610676663	Unchanged
NCLIV_005390	TGME49_221990	conserved hypothetical protein	hypothetical protein	201.072640751769	-0.008598723290958	0.19090560070566	-0.0450417549782396	0.964074027049552	0.999067610676663	Unchanged
NCLIV_005400	TGME49_222000	brx1, related	ribosome biogenesis protein BRX1, putative	191.677573791723	0.132191034786065	0.174892307903792	0.75584247455173	0.449743647274318	0.999067610676663	Unchanged
NCLIV_005410	TGME49_222010	putative ubiquitin-like domain-containing CTD phosphatase 1	HAD hydrolase, family IIID protein	146.702770393218	-0.13395917847806	0.197362220758247	-0.678747827032963	0.497297656507314	0.999067610676663	Unchanged
NCLIV_005420	TGME49_222020	phosphoglycerate kinase, related	phosphoglycerate kinase PGKII	109.642029433218	-0.177852719874445	0.227733346203034	-0.780969159061502	0.434820634050173	0.999067610676663	Unchanged
NCLIV_005430	TGME49_222030	conserved hypothetical protein	hypothetical protein	115.579853164471	-0.0961650009971743	0.222261794608566	-0.432665457266437	0.665257828089228	0.999067610676663	Unchanged
NCLIV_005440	TGME49_222040	putative mog1 protein	Ran-interacting Mog1 protein	164.469118022233	0.120879652889522	0.190851257959175	0.633371004111378	0.526491395505234	0.999067610676663	Unchanged
NCLIV_005450	TGME49_222050	conserved hypothetical protein	hypothetical protein	148.294077347162	-0.35603007626517	0.203956231604027	-1.74561999633523	0.0808770052247609	0.805569688067253	Unchanged
NCLIV_005460	TGME49_222060	hypothetical protein	transporter, cation channel family protein	77.0838110409092	-0.373511502296364	0.271654969744733	-1.37494816548854	0.169147515245453	0.977136320311094	Unchanged
NCLIV_005470	TGME49_222070	putative elongation factor 1-alpha	elongation factor Tu GTP binding domain-containing protein	74.4839906396817	0.171206481571466	0.272667820185358	0.627893975369301	0.530073397926308	0.999067610676663	Unchanged
NCLIV_005490	TGME49_222090	conserved hypothetical protein	hypothetical protein	86.9663304153325	0.538375627474821	0.256950395984554	2.0952512075801	0.0361486673577414	0.523864624897725	Unchanged
NCLIV_005500	TGME49_222100	conserved hypothetical protein	effector protein SOS1	555.557571296525	-0.0608242999835897	0.128043603688085	-0.475028023514224	0.634766999242265	0.999067610676663	Unchanged
NCLIV_005510	TGME49_222110	hypothetical protein	PUB domain-containing protein	148.455322986618	-0.0280520389461713	0.197801565991151	-0.141819094331267	0.887222901417994	0.999067610676663	Unchanged
NCLIV_005520	TGME49_222120	conserved hypothetical protein	pseudouridine synthase, putative	210.460839974365	0.0543677563815192	0.166571529801036	0.326392850245535	0.744127146284137	0.999067610676663	Unchanged
NCLIV_005530	TGME49_222130	os07g0295200 protein, related	hypothetical protein	215.861054413289	0.129244595383117	0.165628315542766	0.780329105923588	0.435197184979126	0.999067610676663	Unchanged
NCLIV_005540	TGME49_222140	hypothetical protein	DEAD/DEAH box helicase domain-containing protein	105.980892245312	0.0470070817570158	0.238611787556377	0.197002345267244	0.843825702490919	0.999067610676663	Unchanged
NCLIV_005550	TGME49_222160	hypothetical protein	aldehyde dehydrogenase	527.830635630155	0.226611558106489	0.112356576258584	2.01689625701082	0.0437063407722535	0.592615384455316	Unchanged
NCLIV_005560	TGME49_222170	putative dense-granule antigen DG32	dense granule protein GRA17	1336.7894229157	-0.0813180665527141	0.0830990020518827	-0.978568509185506	0.327793225321542	0.999067610676663	Unchanged
NCLIV_005570	TGME49_222180	conserved hypothetical protein	hypothetical protein	14.2940295513876	0.290535810378529	0.609547333128861	0.476641918663122	0.633617128304813	0.999067610676663	Unchanged
NCLIV_005590	TGME49_222192	conserved hypothetical protein	protein HGH1, putative	58.220553829209	-0.00292909054127313	0.306875963478028	-0.00954486792668871	0.992384412882282	0.999067610676663	Unchanged
NCLIV_005600	TGME49_222200	hypothetical protein	apical annuli protein LMBD3	176.209554187201	0.184981069867821	0.187253833273427	0.987862660187647	0.323219914723437	0.999067610676663	Unchanged
NCLIV_005610	TGME49_222210	membrane protein, related	SPFH domain / Band 7 family protein	93.2797380662766	0.0632026718886588	0.248367860201555	0.254472023221398	0.799130915080024	0.999067610676663	Unchanged
NCLIV_005620	TGME49_222220	putative articulin 4	alveolin domain containing intermediate filament IMC7	1287.74756863038	0.0259865575000634	0.0928187252047742	0.279971066643423	0.779499703013592	0.999067610676663	Unchanged
NCLIV_005630	TGME49_222230	conserved hypothetical protein	MMS19 nucleotide excision repair protein, putative	280.687364737889	-0.0685138010623475	0.146753455039951	-0.466863291523159	0.640597690027532	0.999067610676663	Unchanged
NCLIV_005640	TGME49_222240	conserved hypothetical protein	hypothetical protein	515.460858535062	-0.0758985629267352	0.12680166346697	-0.598561255834832	0.54946549905636	0.999067610676663	Unchanged
NCLIV_005650	TGME49_222250	conserved hypothetical protein	hypothetical protein	249.176823614957	-0.305161655590967	0.155832086489631	-1.95827228182093	0.0501980714615938	0.647879341024356	Unchanged
NCLIV_005670	TGME49_222270	conserved hypothetical protein	hypothetical protein	205.88069950847	0.101395717237042	0.170191915738325	0.595772817981206	0.551327004863372	0.999067610676663	Unchanged
NCLIV_005680	TGME49_222280	conserved hypothetical protein	hypothetical protein	34.0293463428336	-0.0371922824897118	0.40598705070135	-0.0916095289873446	0.927008280252887	0.999067610676663	Unchanged
NCLIV_005690	TGME49_222290	hypothetical protein	U6 snRNA-associated Sm-like protein LSm1, putative	120.72092004834	0.208698680672339	0.21638402006876	0.964482869881157	0.334803892626748	0.999067610676663	Unchanged
NCLIV_005700	TGME49_222300	conserved hypothetical protein	hypothetical protein	172.389145282217	0.156276954888514	0.188034439428096	0.831108148931802	0.40591253665146	0.999067610676663	Unchanged
NCLIV_005710	TGME49_222310	conserved hypothetical protein	THH1 domain-containing protein	71.2710669759409	-0.205016467394866	0.282214859589439	-0.726455253607553	0.467559729196093	0.999067610676663	Unchanged
NCLIV_005720	TGME49_222330	conserved hypothetical protein	hypothetical protein	134.581971024059	0.0761812389588751	0.205407413840977	0.370878721144181	0.710727864736226	0.999067610676663	Unchanged
NCLIV_005730	TGME49_222340	gk24670, related	NOL1/NOP2/sun family protein	12.9329476765494	0.240395274187038	0.672043948813871	0.357707668689414	0.720562093567329	0.999067610676663	Unchanged
NCLIV_005740	TGME49_222350	conserved hypothetical protein	hypothetical protein	305.546496704136	-0.0788281365315624	0.145798987360975	-0.540663127765056	0.588739797553893	0.999067610676663	Unchanged
NCLIV_005750	TGME49_222360	conserved hypothetical protein	E3 UFM1-protein ligase 1	227.918400239985	0.0806985887354312	0.160295460966751	0.503436518094358	0.614657402172071	0.999067610676663	Unchanged
NCLIV_005770	TGME49_222380	hypothetical protein	importin-beta N-terminal domain-containing protein	349.562735541516	-0.0918402893489699	0.140489062794601	-0.653718428481817	0.513293228226976	0.999067610676663	Unchanged
NCLIV_005780	TGME49_222390	conserved hypothetical protein	hypothetical protein	134.513277192642	0.204340300507683	0.204612409882339	0.998670122819958	0.317954518495307	0.999067610676663	Unchanged
NCLIV_005790	TGME49_222400	conserved hypothetical protein	hypothetical protein	58.368657353926	-0.0821803941906153	0.316176523908368	-0.259919342444388	0.794925990804385	0.999067610676663	Unchanged
NCLIV_005800	TGME49_222410	unspecified product	lipase maturation factor, putative	103.359251632718	0.336905272533222	0.237818395598003	1.41664933734862	0.156585476114435	0.966791364231906	Unchanged
NCLIV_005810	TGME49_222420	conserved hypothetical protein	hypothetical protein	25.0714753079615	-1.17604034185941	0.488451053183102	-2.4076933281144	0.0160536599058732	0.327573799839913	Unchanged
NCLIV_005820	TGME49_222430	putative ubiquitin-transferase domain containing protein	HECT-domain (ubiquitin-transferase) domain-containing protein	355.19841987661	-0.122482296175969	0.133181817473518	-0.919662296997287	0.357749260979347	0.999067610676663	Unchanged
NCLIV_005830	TGME49_222660	hypothetical protein	non-discharge partner NDP1	683.246617529269	-0.059783595602069	0.102618839649039	-0.582579142451148	0.560176649750663	0.999067610676663	Unchanged
NCLIV_005860	TGME49_222710	IMP-specific 5'-nucleotidase, related	IMP-specific 5'-nucleotidase 1, putative	421.888594048822	-0.0744505252999317	0.122970632583323	-0.605433376537971	0.544891079776151	0.999067610676663	Unchanged
NCLIV_005870	TGME49_222800	granule-bound starch synthase WX-TsB protein	glycogen synthase, putative	401.835863747678	0.0377400471293473	0.125644941574351	0.300370605107206	0.763894482798384	0.999067610676663	Unchanged
NCLIV_005880	TGME49_222840	putative serine/threonine protein phosphatase	Ser/Thr phosphatase family protein	167.120768447106	-0.280569760079313	0.185451436811582	-1.51290151698512	0.130304676535136	0.914894158607084	Unchanged
NCLIV_005890	TGME49_222850	conserved hypothetical protein	stress responsive a/b barrel domain-containing protein	136.390941556148	-0.315785196154564	0.206521454712735	-1.52906726612889	0.126247769203601	0.909544756020559	Unchanged
NCLIV_005900	TGME49_222860	translation INITIATION FACTOR 3 SUBUNIT 9-like protein, related	eukaryotic translation initiation factor 3 subunit B, putative	1474.80969098519	0.0782999333488909	0.0832584080546658	0.940444757212758	0.346989473450386	0.999067610676663	Unchanged
NCLIV_005910	TGME49_222870	conserved hypothetical protein	proteasome assembly chaperone 3, putative	127.157628717193	-0.210071255569435	0.210641310044407	-0.997293719475767	0.318621961361674	0.999067610676663	Unchanged
NCLIV_005920	TGME49_222880	conserved hypothetical protein	hypothetical protein	81.1525624991893	-0.0585259835618347	0.265895363730654	-0.220109078777019	0.825786204351474	0.999067610676663	Unchanged
NCLIV_005930	TGME49_222900	putative phosphoserine phosphatase	phosphoserine phosphatase	1131.75167919408	-0.137320952903723	0.0930863018083772	-1.47520043482236	0.140158664602919	0.931302116742059	Unchanged
NCLIV_005940	TGME49_222910	putative phosphoglycerate mutase family protein	phosphoglycerate mutase PGM3	145.68692411555	0.103248733712821	0.19938807900427	0.517828017745283	0.604578268220068	0.999067610676663	Unchanged
NCLIV_005950	TGME49_222920	putative trafficking protein particle complex protein	trafficking protein particle complex subunit 2, putative	68.0507119187698	-0.0804589671817656	0.290415384882209	-0.277047881655441	0.781743340275245	0.999067610676663	Unchanged
NCLIV_005960	TGME49_222930	fibronectin-binding A domain protein, related	hypothetical protein	148.541508081191	0.159613202989016	0.200972137171864	0.794205630865737	0.427075730984765	0.999067610676663	Unchanged
NCLIV_005970	TGME49_222940	putative oocyst wall protein	hypothetical protein	677.230775380468	-0.293582170018977	0.119185426359313	-2.46323882866268	0.0137688166404385	0.289095262432394	Unchanged
NCLIV_005980	TGME49_222952	putative 14 kDa phosphohistidine phosphatase	phosphohistidine phosphatase	85.8821752126776	-0.010694407256423	0.253075765439936	-0.0422577295689781	0.966293242081937	0.999067610676663	Unchanged
NCLIV_005990	TGME49_222960	deha2d02640p, related	SCY kinase-related protein (incomplete catalytic triad)	157.391957146507	0.069565867945928	0.190684044635044	0.364822699660436	0.715243759382685	0.999067610676663	Unchanged
NCLIV_006000	TGME49_222970	hypothetical protein	inositol(myo)-1(or 4)-monophosphatase 2, putative	200.414611647467	0.109253091931355	0.169894974390116	0.643062529209875	0.520183527085183	0.999067610676663	Unchanged
NCLIV_006020	TGME49_222990	putative ribosomal protein S18 domain containing protein	ribosomal protein S18, putative	92.5209545124371	0.141193450411205	0.244354520880136	0.577822132787407	0.563384210896943	0.999067610676663	Unchanged
NCLIV_006030	TGME49_223000	putative dynein light chain	dynein light chain DLC8a	266.260097246342	0.00576423876695008	0.155362000493027	0.0371019859982352	0.970403688522702	0.999067610676663	Unchanged
NCLIV_006040	TGME49_223020	putative coproporphyrinogen oxidase	coproporphyrinogen III oxidase	104.825419126844	0.0396016835331717	0.234223204753496	0.169076687234511	0.865736321809102	0.999067610676663	Unchanged
NCLIV_006060	TGME49_223040	conserved hypothetical protein	hypothetical protein	343.940598290196	0.228369666445276	0.137287688921551	1.66343878492828	0.096224634864348	0.839871117139336	Unchanged
NCLIV_006070	TGME49_223050	30s ribosomal protein S10P, related	ribosomal protein RPS20	3398.01935208265	0.247909779649363	0.0654904386519005	3.78543471005089	0.000153440116838277	0.00926234871956056	Up-regulated
NCLIV_006080	TGME49_223060	putative MORN repeat-containing protein	MORN repeat-containing protein	19.8429804818346	-0.197088494225686	0.529685412152678	-0.372085939510218	0.709828864627669	0.999067610676663	Unchanged
NCLIV_006090	TGME49_223070	conserved hypothetical protein	hypothetical protein	617.873893289129	0.357031314410167	0.106764183613989	3.34411131453062	0.000825466092444913	0.0356983284008826	Up-regulated
NCLIV_006100	TGME49_223080	conserved hypothetical protein	hypothetical protein	601.349730950056	-0.074521628176451	0.116630841450584	-0.638953018340571	0.522853495816752	0.999067610676663	Unchanged
NCLIV_006110	TGME49_223095	conserved hypothetical protein	hypothetical protein	61.8195795062217	-0.132802506455487	0.299334552040676	-0.443659128390366	0.657289049454479	0.999067610676663	Unchanged
NCLIV_006120	TGME49_223110	hypothetical protein	glycolipid transfer protein GLTP	262.719561752081	-0.15521023065588	0.15301322140994	-1.01435829679093	0.310411816049837	0.999067610676663	Unchanged
NCLIV_006140	TGME49_223130	ubiquitin, related	tRNA:m(4)X modification enzyme TRM13, putative	126.769425485995	0.0890034959121015	0.211802000484691	0.42022027982939	0.674324541143116	0.999067610676663	Unchanged
NCLIV_006150	TGME49_223140	tRNAbinding domain containing protein, related	tRNA import protein tRIP, putative	382.919910168585	0.00616474831878996	0.129954464749016	0.0474377569920054	0.962164337151433	0.999067610676663	Unchanged
NCLIV_006160	TGME49_223150	multi-pass transmembrane protein, related	START domain-containing protein	177.558570090212	-0.147695663276603	0.180841472663196	-0.816713451298175	0.414092202419081	0.999067610676663	Unchanged
NCLIV_006170	TGME49_297060	phosphoglycerate mutase, related	phosphoglycerate mutase PGMII	854.968724396122	0.0437870934686316	0.0982317431653515	0.445752992440801	0.655775680974643	0.999067610676663	Unchanged
NCLIV_006180	TGME49_297070	putative duplicated carbonic anhydrase	carbonic anhydrase-related protein CARP	4211.2425580713	0.00912330928742691	0.0643772527223782	0.141716350133338	0.887304059751989	0.999067610676663	Unchanged
NCLIV_006190	TGME49_297080	conserved hypothetical protein	pyridoxal kinase	75.477308199063	-0.128696783889374	0.273161053633411	-0.47113884712895	0.637541585386448	0.999067610676663	Unchanged
NCLIV_006200	NA	hypothetical protein	NA	24.3092005745689	0.290173907626358	0.497592914401398	0.583155224337218	0.559788810335544	0.999067610676663	Unchanged
NCLIV_006205	TGME49_297100	hypothetical protein	hypothetical protein	71.2886772097473	0.194405170518599	0.285438345752113	0.681075872992301	0.495823482650669	0.999067610676663	Unchanged
NCLIV_006210	TGME49_297110	hypothetical protein	kinesin motor domain-containing protein	377.834824805834	-0.136743719675686	0.131253484316431	-1.04182925419351	0.297490848480419	0.999067610676663	Unchanged
NCLIV_006220	TGME49_297120	conserved hypothetical protein	inner membrane complex protein IMC44	305.222296220568	-0.0763135230712402	0.141445689808101	-0.539525263546556	0.589524469738013	0.999067610676663	Unchanged
NCLIV_006230	TGME49_297130	conserved hypothetical protein	hypothetical protein	98.7036382612616	-0.0196151989520294	0.24028768150495	-0.0816321453899637	0.934939238267754	0.999067610676663	Unchanged
NCLIV_006240	TGME49_297140	hypothetical protein	U6 snRNA-associated sm family protein Lsm2, putative	107.94996116819	0.247571335817175	0.228140739590828	1.08516934003631	0.277846660899651	0.999067610676663	Unchanged
NCLIV_006260	TGME49_297160	conserved hypothetical protein	hypothetical protein	102.318553840682	0.0700311867682331	0.232501761573086	0.301207123311275	0.763256558301566	0.999067610676663	Unchanged
NCLIV_006270	TGME49_297170	50s ribosomal protein L17, related	50S ribosomal protein L17, putative	61.2078792023372	0.219966999722222	0.302031459025469	0.728291683362935	0.466435052249068	0.999067610676663	Unchanged
NCLIV_006280	TGME49_297180	conserved hypothetical protein	CRAL-TRIO domain-containing protein	428.202455977767	0.118503710677474	0.125011116236604	0.947945384738313	0.343157258645423	0.999067610676663	Unchanged
NCLIV_006290	NA	conserved hypothetical protein	NA	719.204518761439	-0.103102292438115	0.10756750216898	-0.958489231033266	0.337816119217599	0.999067610676663	Unchanged
NCLIV_006300	TGME49_297220	putative very long-chain acyl-CoA synthetase	acyl-CoA synthetase ACS1	96.540515354695	-0.033312475897953	0.244471592365743	-0.136263177147043	0.891613232697162	0.999067610676663	Unchanged
NCLIV_006320	TGME49_297230	hypothetical protein	vacuolar protein sorting-associated protein 53	334.059708307623	-0.0673898967205129	0.13869701142398	-0.485878506167017	0.627053308508197	0.999067610676663	Unchanged
NCLIV_006330	TGME49_297245	hypothetical protein	apicoplast monocarboxylate transporter AMT2	177.461017174552	-0.0490055411153542	0.184908886809006	-0.265025342810984	0.79098993891971	0.999067610676663	Unchanged
NCLIV_006340	TGME49_297270	conserved hypothetical protein	hypothetical protein	34.4935093476933	-0.140446515493295	0.391970636983838	-0.358308766631124	0.720112258239288	0.999067610676663	Unchanged
NCLIV_006380	TGME49_297320	conserved hypothetical protein	hypothetical protein	107.46374132468	0.0866331622660619	0.2287385249073	0.378743206030429	0.704878565630835	0.999067610676663	Unchanged
NCLIV_006390	TGME49_297330	conserved hypothetical protein	hypothetical protein	198.191087151407	-0.110818385794037	0.172230603164988	-0.643430283338667	0.519944938597025	0.999067610676663	Unchanged
NCLIV_006400	TGME49_297340	conserved hypothetical protein	hypothetical protein	867.735730021227	-0.150964840849109	0.106864495543812	-1.41267537062595	0.157751196541992	0.966791364231906	Unchanged
NCLIV_006420	TGME49_297360	conserved hypothetical protein	hypothetical protein	72.8061853092774	0.176164217332388	0.278392586915003	0.632790618760884	0.526870383778128	0.999067610676663	Unchanged
NCLIV_006440	TGME49_297400	conserved hypothetical protein	hypothetical protein	443.521028466551	0.265665171710439	0.121398253278961	2.18837721742147	0.0286421364050969	0.471537444510047	Unchanged
NCLIV_006460	TGME49_297420	putative beta-tubulin cofactor d	beta-tubulin cofactor D, putative	220.531332018443	0.0696269072206477	0.164609980117545	0.422981080314378	0.67230906495732	0.999067610676663	Unchanged
NCLIV_006470	TGME49_297430	conserved hypothetical protein	FoP domain-containing protein	728.44212582338	-0.0757516632444339	0.100047079959703	-0.757160161745301	0.448953914326985	0.999067610676663	Unchanged
NCLIV_006480	TGME49_297460	hypothetical protein	WD repeat-containing protein	96.0043713307177	-0.0692538349059579	0.240698965536909	-0.287719703121609	0.77356130658435	0.999067610676663	Unchanged
NCLIV_006490	TGME49_297470	putative myosin light chain 2	myosin light chain MLC2	405.301753015733	0.00451381958641828	0.127661880942489	0.0353576146073842	0.971794582205494	0.999067610676663	Unchanged
NCLIV_006500	TGME49_297480	conserved hypothetical protein	hypothetical protein	12.694481993767	0.705978692190357	0.701205881894192	1.00680657481548	0.314027734470458	0.999067610676663	Unchanged
NCLIV_006510	TGME49_297500	putative TCP-1/cpn60 family chaperonin	T-complex protein 1 eta subunit	350.314244085293	0.130875031725383	0.134228153901132	0.975019233459626	0.329550719533823	0.999067610676663	Unchanged
NCLIV_006520	TGME49_297510	hypothetical protein	protein farnesyltransferase subunit alpha, putative	87.8012771587914	0.1055282058921	0.257376715722672	0.41001457958539	0.681795252527478	0.999067610676663	Unchanged
NCLIV_006530	TGME49_297520	brct domain protein, related	proteophosphoglycan PPG1	432.409106657414	0.00657214073264128	0.129664818468082	0.0506856124142807	0.95957604154287	0.999067610676663	Unchanged
NCLIV_006540	TGME49_297530	DNA-directed RNA polymerase	DNA-directed RNA polymerase I RPA2	261.483849343002	-0.0476300773221967	0.154725494388166	-0.307836000205016	0.75820712667549	0.999067610676663	Unchanged
NCLIV_006550	TGME49_297640	hypothetical protein	acyltransferase ATS2	45.7542983987124	-0.351613160650042	0.349018161406947	-1.00743514100422	0.313725711289942	0.999067610676663	Unchanged
NCLIV_006570	TGME49_297650	putative serine/threonine protein phosphatase	inorganic phosphate transporter PIT	948.43233211333	-0.189982348312142	0.0974102777077561	-1.95033165681053	0.051136601843595	0.655287876424608	Unchanged
NCLIV_006600	TGME49_297690	conserved hypothetical protein	hypothetical protein	359.44473137567	0.0726929765613167	0.138225820548542	0.52590012685646	0.598957600787936	0.999067610676663	Unchanged
NCLIV_006620	TGME49_297720	trehalose-6-phosphate synthase of likely plant origin, related	trehalose-phosphatase	623.496890260718	-0.0145485037344583	0.1071697472276	-0.135751964624505	0.892017366090955	0.999067610676663	Unchanged
NCLIV_006630	TGME49_297730	conserved hypothetical protein	transcription elongation factor 1-like divergent protein ELD	128.768035841121	0.282306677380917	0.208644903747988	1.35304851596999	0.176040131552156	0.98139520418215	Unchanged
NCLIV_006640	TGME49_297745	hypothetical protein	hypothetical protein	609.250284863959	-0.0738091624462651	0.106716963320215	-0.691634770610868	0.48916672013852	0.999067610676663	Unchanged
NCLIV_006650	TGME49_297760	conserved hypothetical protein	hypothetical protein	199.981353116221	-0.0973639739031833	0.169822809733907	-0.573326834338342	0.566423419497459	0.999067610676663	Unchanged
NCLIV_006660	NA	conserved hypothetical protein	NA	121.813926169825	-0.119953292793413	0.214137225757765	-0.560170200995813	0.575363350565298	0.999067610676663	Unchanged
NCLIV_006680	TGME49_297780	hypothetical protein	DNA gyrase subunit B	77.1498826461036	-0.0122969299389037	0.275053262967519	-0.0447074497725766	0.964340495577566	0.999067610676663	Unchanged
NCLIV_006690	TGME49_297790	conserved hypothetical protein	hypothetical protein	26.031813280991	0.412628209280985	0.456558490054393	0.903779511868951	0.366112327729704	0.999067610676663	Unchanged
NCLIV_006700	NA	structural maintenance of chromosome 2, related	NA	143.295310227588	0.20641557986841	0.199475998706409	1.03478905335481	0.300767436218725	0.999067610676663	Unchanged
NCLIV_006710	TGME49_297800	smc2 protein, related	structural maintenance of chromosomes protein SMC2, putative	187.789333285471	-0.00914923559291956	0.174619245611456	-0.0523953448595092	0.958213683288158	0.999067610676663	Unchanged
NCLIV_006720	TGME49_297810	conserved hypothetical protein	cytochrome c oxidase subunit ApiCOX30	901.827836488967	0.114692100317925	0.0940823105108663	1.21906126343143	0.222820940885937	0.999067610676663	Unchanged
NCLIV_006740	TGME49_297830	putative armadillo/beta-catenin-like repeat-containing protein	hypothetical protein	117.397084438937	-0.131853216642432	0.224390833080909	-0.587605183474182	0.556797330997701	0.999067610676663	Unchanged
NCLIV_006750	TGME49_297840	putative DNA primase, large subunit	DNA primase, large subunit	207.373388466039	-0.0298610834286939	0.169816841336875	-0.175842885744511	0.860417376588852	0.999067610676663	Unchanged
NCLIV_006760	TGME49_297850	branched-chain-amino-acid aminotransferase, related	Branched-chain-amino-acid aminotransferase	10.6221762170405	-1.5985200416145	0.803635084344546	-1.98911181549306	0.0466888624598744	0.613519179036218	Unchanged
NCLIV_006770	TGME49_297870	conserved hypothetical protein	inner membrane complex protein IMC36	448.785388554168	-0.0249664740511975	0.122249653042803	-0.2042253162261	0.838177428755565	0.999067610676663	Unchanged
NCLIV_006780	TGME49_297880	conserved hypothetical protein	dense granule protein GRA23	1674.39003190205	-0.329705018641418	0.0867337049868244	-3.80134826122674	0.000143910859881059	0.00887195141500785	Down-regulated
NCLIV_006790	TGME49_297890	conserved hypothetical protein	hypothetical protein	129.428836296816	-0.0650672876112413	0.218644437661288	-0.297594067826413	0.766013002741785	0.999067610676663	Unchanged
NCLIV_006800	TGME49_297900	conserved hypothetical protein	dense granule protein GRA83	447.222820987957	-0.0442752602296934	0.131945437607757	-0.335557341219431	0.737204697249582	0.999067610676663	Unchanged
NCLIV_006830	TGME49_297925	putative HesB-like domain containing protein	HesB-like domain-containing protein	40.3221761198303	0.559593965759327	0.368170369143513	1.51993210931431	0.128528039435001	0.914894158607084	Unchanged
NCLIV_006840	TGME49_297940	hypothetical protein	single-stranded DNA-binding protein SSB	81.6016721688146	-0.426033320939574	0.259994235513196	-1.63862602606799	0.101291168633374	0.858161289810533	Unchanged
NCLIV_006850	TGME49_297960	unspecified product	rhoptry neck protein RON6	2840.65547859351	-0.182770703417089	0.0683829035042857	-2.6727543589259	0.00752313162755919	0.202774640845142	Unchanged
NCLIV_006860	TGME49_297970	hypothetical protein	M18 aspartyl aminopeptidase	276.000805401649	-0.151823478619745	0.148514299133208	-1.02228189141282	0.306647501424291	0.999067610676663	Unchanged
NCLIV_006870	TGME49_297980	conserved hypothetical protein	hypothetical protein	48.4652983449681	0.189236961426351	0.335511546335882	0.56402518331487	0.572736993508342	0.999067610676663	Unchanged
NCLIV_006880	TGME49_298010	conserved hypothetical protein	CLU domain-containing protein	316.319421739957	-0.246085290769651	0.143992226638829	-1.70901788599255	0.087447636424253	0.820742529568526	Unchanged
NCLIV_006890	TGME49_298020	dead-box helicase family protein, related	DEAD-family helicase	225.384911192721	-0.0643514840032529	0.166373186107011	-0.386789996086642	0.698911683884696	0.999067610676663	Unchanged
NCLIV_006900	TGME49_298030	conserved hypothetical protein	Ubiquinol-cytochrome c chaperone, putative	148.557886948286	0.062200838824428	0.20087950761047	0.309642529316843	0.756832810962376	0.999067610676663	Unchanged
NCLIV_006910	TGME49_298040	conserved hypothetical protein	hypothetical protein	19.9114640617817	0.0458028346628374	0.522261055045796	0.087701034224773	0.930114297600377	0.999067610676663	Unchanged
NCLIV_006920	TGME49_298050	conserved hypothetical protein	hypothetical protein	99.5032074856162	-0.230200886176229	0.23690223797513	-0.971712585511307	0.331193553860911	0.999067610676663	Unchanged
NCLIV_006940	TGME49_276210	conserved hypothetical protein	phosphoglycerate mutase family protein	376.837992225112	0.0358409845609046	0.13283519638003	0.269815421948612	0.787302257710477	0.999067610676663	Unchanged
NCLIV_006960	TGME49_276190	putative CDP-alcohol phosphatidyltransferase domain-containing protein	hypothetical protein	131.798723176102	-0.199017751357242	0.209177602164667	-0.951429547416711	0.341386366941912	0.999067610676663	Unchanged
NCLIV_006970	TGME49_276180	putative bromodomain-containing protein	histone acetyltransferase TAF1/250	545.94159861135	-0.0520716642754959	0.111165587684199	-0.468415319526956	0.63948761481265	0.999067610676663	Unchanged
NCLIV_006980	TGME49_276170	hypothetical protein	phosphatidylinositol 3- and 4-kinase	487.645228628444	-0.0980841724699696	0.121156223780013	-0.809567758137329	0.418188644964063	0.999067610676663	Unchanged
NCLIV_006990	TGME49_276155	conserved hypothetical protein	acyl-CoA synthetase ACS7, putative	327.735672344211	-0.628063498323428	0.13860973437211	-4.5311644320545	5.86594570692773e-06	0.000693737864727473	Down-regulated
NCLIV_007000	TGME49_276140	adp-ribosylation factor 4, related	ADP ribosylation factor ARF1	1468.7234234928	0.296815968785755	0.0868957906037247	3.41576924179607	0.000636021192354968	0.0291690857966292	Up-regulated
NCLIV_007010	TGME49_276130	putative cathepsin C2 (TgCPC2)	cathepsin CPC2	1719.23689506913	0.109360922703457	0.0790908956196436	1.38272454555812	0.166749342686339	0.974105283132396	Unchanged
NCLIV_007020	TGME49_276120	putative zinc finger MYND domain-containing protein	histone lysine methyltransferase, SET, putative	108.397764466542	-0.00465499604103603	0.226022168141605	-0.0205953074395766	0.983568483794154	0.999067610676663	Unchanged
NCLIV_007030	TGME49_276110	cytochrome b5, related	cytochrome b5 family heme/steroid binding domain-containing protein	88.3990518113422	0.231087264715441	0.257932900317649	0.895920080109414	0.370295448813041	0.999067610676663	Unchanged
NCLIV_007040	TGME49_276100	conserved hypothetical protein	hypothetical protein	223.696570958073	0.105025769921317	0.167224948177479	0.628050844481959	0.529970632831239	0.999067610676663	Unchanged
NCLIV_007050	NA	hypothetical protein	NA	64.371533863942	-0.58033942029895	0.313042074648818	-1.85387034937714	0.0637577108166131	0.720925856442603	Unchanged
NCLIV_007060	TGME49_275980	putative ubiquinone biosynthesis protein COQ4	coenzyme q (ubiquinone) biosynthesis protein coq4 protein	87.1339511043651	0.301514554807041	0.259976397279736	1.15977664881097	0.246139753706366	0.999067610676663	Unchanged
NCLIV_007080	TGME49_275860	conserved hypothetical protein	dense granule protein GRA12B	511.013283211355	-0.283456830537367	0.133509214176727	-2.12312560062075	0.0337433282821857	0.503975740709449	Unchanged
NCLIV_007090	TGME49_275840	conserved hypothetical protein	protein phosphatase PPM19, putative	134.391522061715	0.131362010175292	0.203915429734591	0.644198481430602	0.519446735516772	0.999067610676663	Unchanged
NCLIV_007100	TGME49_275830	hypothetical protein	3'-5' exonuclease, putative	119.76286124721	0.242035948708932	0.216939738839999	1.11568286199258	0.264557908999156	0.999067610676663	Unchanged
NCLIV_007105	NA	unspecified product	NA	994.527024186811	-0.0686664682745399	0.0911586595403848	-0.753263251354848	0.45129173707399	0.999067610676663	Unchanged
NCLIV_007110	TGME49_275810	hypothetical protein	ribosomal protein RPS10	3716.46108462256	0.290676940036939	0.066350577014773	4.38092557917348	1.18176232426501e-05	0.00114138544485263	Up-regulated
NCLIV_007120	TGME49_275802	hypothetical protein	SRP72 RNA-binding domain-containing protein	203.476708122866	-0.133695777046912	0.178652399099952	-0.748357020227374	0.454244839642099	0.999067610676663	Unchanged
NCLIV_007150	TGME49_275780	putative F-box domain-containing protein	F-box domain-containing protein	49.0982911453989	0.0940710364266247	0.334258601497101	0.281431909321982	0.778379146612008	0.999067610676663	Unchanged
NCLIV_007160	TGME49_275770	conserved hypothetical protein	hypothetical protein	61.6619313126669	0.0654073918991012	0.304469593105278	0.214824052648452	0.829904499373895	0.999067610676663	Unchanged
NCLIV_007180	TGME49_275750	hypothetical protein	small nuclear ribonucleoprotein E, putative	252.807386638835	0.214158798300234	0.153365894108514	1.39639128728781	0.162596697354084	0.973663405478358	Unchanged
NCLIV_007190	TGME49_275740	conserved hypothetical protein	hypothetical protein	67.7314079489282	0.0538513458200104	0.283445050897014	0.189988661469262	0.849318015548075	0.999067610676663	Unchanged
NCLIV_007220	NA	hypothetical protein	NA	331.869695201454	0.00543023884359932	0.137107593428095	0.0396056754248784	0.968407502656207	0.999067610676663	Unchanged
NCLIV_007230	TGME49_275680	hypothetical protein	ELM2 domain-containing protein	135.665879779746	-0.324779287124515	0.216377624969807	-1.50098369537901	0.133359778758456	0.924425739121117	Unchanged
NCLIV_007240	TGME49_275670	conserved hypothetical protein	alveolin domain containing intermediate filament IMC15	276.078557876306	0.0302549819752257	0.147906147278994	0.204555270567329	0.837919605258225	0.999067610676663	Unchanged
NCLIV_007260	TGME49_275650	putative p97 protein	hypothetical protein	448.920177383383	-0.032918489727602	0.124521297736137	-0.264360316878138	0.791502286631838	0.999067610676663	Unchanged
NCLIV_007270	TGME49_275640	putative ppg3	hypothetical protein	549.803004803918	-0.0774969944564367	0.114858362877856	-0.674717909211797	0.499855003978248	0.999067610676663	Unchanged
NCLIV_007280	TGME49_275630	hypothetical protein	HECT-domain (ubiquitin-transferase) domain-containing protein	409.553888766737	-0.0333360081404785	0.129845646720351	-0.25673566255382	0.797382839301704	0.999067610676663	Unchanged
NCLIV_007290	TGME49_275610	putative protein kinase	protein kinase, other	547.747237936186	-0.271235922792823	0.121510136024667	-2.23220820638174	0.0256012052958146	0.43879116773472	Unchanged
NCLIV_007310	TGME49_252200	putative zinc finger DHHC domain-containing protein	palmitoyltransferase DHHC7	448.754797816286	-0.037836639201819	0.123819564946598	-0.305578841422497	0.759925332430316	0.999067610676663	Unchanged
NCLIV_007320	TGME49_252210	pentatricopeptide repeat-containing protein At5g55840, related	pentatricopeptide repeat domain-containing protein	2075.08353345842	-0.278499688074501	0.0855313597851677	-3.25611201288065	0.00112949182339587	0.045432452565041	Down-regulated
NCLIV_007330	TGME49_252220	similar to uniprot|P15705 Saccharomyces cerevisiae YOR027w STI1, related	tetratricopeptide repeat domain containing protein	494.077194333638	-0.00224765843390491	0.126574535774551	-0.017757587812989	0.985832239442029	0.999067610676663	Unchanged
NCLIV_007340	TGME49_252230	conserved hypothetical protein	hypothetical protein	89.2733639594076	0.169060491658158	0.249360750900836	0.677975547665033	0.497787197256292	0.999067610676663	Unchanged
NCLIV_007350	TGME49_252250	putative ATPase domain-containing cell division control protein	ATPase, AAA family protein	130.944897320642	-0.127325743296431	0.208761111511797	-0.609911215620425	0.541920622538358	0.999067610676663	Unchanged
NCLIV_007370	TGME49_252270	ribosomal protein L1, related	L1P family of ribosomal protein	44.6014147847639	0.365511116591942	0.354806702334639	1.03016970701756	0.302930347393624	0.999067610676663	Unchanged
NCLIV_007380	NA	conserved hypothetical protein	NA	143.278091125961	0.149293942547735	0.205237148533725	0.727421636942118	0.466967703843339	0.999067610676663	Unchanged
NCLIV_007390	TGME49_252290	mgc78841 protein, related	importin alpha, putative	192.295390334394	-0.199163087834925	0.187357914310449	-1.06300867282775	0.287778018290339	0.999067610676663	Unchanged
NCLIV_007410	TGME49_252310	putative DNA polymerase epsilon p17 subunit	hypothetical protein	115.488607319805	-0.381124408768576	0.229224423107573	-1.66266928978034	0.0963786527864812	0.839871117139336	Unchanged
NCLIV_007420	TGME49_252320	putative nuclear DNA-binding protein	Sas10/Utp3/C1D family protein	137.941682085499	0.206042058731629	0.205776713202206	1.00128948278595	0.316686876035518	0.999067610676663	Unchanged
NCLIV_007430	TGME49_252340	mboat domain-containing protein, related	MBOAT domain-containing protein	109.146956816503	0.139589148930951	0.233132494036714	0.598754581628457	0.549336553559497	0.999067610676663	Unchanged
NCLIV_007440	NA	conserved hypothetical protein	NA	44.0196070037777	-0.375278013500826	0.370501272853483	-1.01289264301457	0.311111442842007	0.999067610676663	Unchanged
NCLIV_007450	TGME49_252360	unspecified product	rhoptry kinase family protein ROP24 (incomplete catalytic triad)	1405.21798282486	-0.280156549874893	0.167267256449495	-1.67490371888466	0.0939531238584884	0.832840296130213	Unchanged
NCLIV_007460	TGME49_252370	unspecified product	AP2 domain transcription factor AP2III-1	141.184810526238	0.0217509225713347	0.199599228189169	0.108972979347998	0.913223922034711	0.999067610676663	Unchanged
NCLIV_007470	TGME49_252380	conserved hypothetical protein	phosphatase, putative	179.715716902183	0.213418007032248	0.183161444082709	1.16519067700665	0.243941818576431	0.999067610676663	Unchanged
NCLIV_007480	TGME49_252390	conserved hypothetical protein	hypothetical protein	125.496578834399	-0.0150262604844568	0.213160708683679	-0.0704926371151972	0.943801560704012	0.999067610676663	Unchanged
NCLIV_007490	TGME49_252400	putative HIT zinc finger domain-containing protein	HIT zinc finger protein	79.164294594174	0.0307953368675129	0.26777447472581	0.11500475128948	0.908441356050049	0.999067610676663	Unchanged
NCLIV_007500	TGME49_252420	conserved hypothetical protein	histone arginine methyltransferase PRMT3	68.2570460124266	0.113814314358327	0.303817937010799	0.374613544802924	0.707947898141451	0.999067610676663	Unchanged
NCLIV_007510	TGME49_252430	conserved hypothetical protein	START domain-containing protein	281.461249587106	-0.140950211565201	0.14858666135535	-0.948606088053314	0.342820993455014	0.999067610676663	Unchanged
NCLIV_007520	TGME49_252440	hypothetical protein	GPI-anchor transamidase, putative	84.8240289998916	0.178900091595194	0.25329230545076	0.706298958733954	0.480002240842818	0.999067610676663	Unchanged
NCLIV_007530	TGME49_252465	uvrd-like DNA helicase, C terminal, related	radical SAM domain-containing protein	33.6244040389614	0.240208450081908	0.39866796270637	0.602527598283157	0.546822998111768	0.999067610676663	Unchanged
NCLIV_007540	NA	conserved hypothetical protein	NA	987.962834324878	0.261649027277136	0.0931766632867468	2.80809612672997	0.00498353486504965	0.151997813384014	Unchanged
NCLIV_007550	TGME49_252990	hypothetical protein	hypothetical protein	81.7673604770511	-0.0174452796919775	0.263802568453703	-0.0661300600454127	0.947274278770082	0.999067610676663	Unchanged
NCLIV_007560	TGME49_253000	putative ELMO/CED-12 family domain-containing protein	ELMO/CED-12 family protein	30.4706910035178	0.239407056704607	0.417658831877541	0.573212005665911	0.566501156467226	0.999067610676663	Unchanged
NCLIV_007570	TGME49_253020	conserved hypothetical protein	hypothetical protein	70.3324543470935	0.000992087212995914	0.299149365959977	0.00331636074110432	0.997353931816974	0.999067610676663	Unchanged
NCLIV_007580	TGME49_253030	hypothetical protein	glycosyl hydrolase, family 31 protein	480.690127470847	-0.267142856375217	0.120568912095571	-2.2156860481868	0.0267130110696488	0.452903154153363	Unchanged
NCLIV_007590	TGME49_253040	putative actin-like family protein ARP4a	actin-related protein ARP4A	145.239798005511	-0.291557242923497	0.200500451485282	-1.45414756307867	0.145905399279264	0.946427158222206	Unchanged
NCLIV_007600	TGME49_253060	conserved hypothetical protein	WD domain, G-beta repeat-containing protein	60.9104666721436	0.160008847840554	0.305170321663529	0.524326372788554	0.600051556807031	0.999067610676663	Unchanged
NCLIV_007610	TGME49_253070	gf17261, related	hydrolase, TatD family protein	89.2452420995495	0.0364276419162701	0.252548845998083	0.144239985624589	0.885310967105041	0.999067610676663	Unchanged
NCLIV_007620	TGME49_253080	putative replication protein A2	hypothetical protein	61.0805959480963	0.0206416586494701	0.299683193415047	0.0688782657921106	0.945086518810005	0.999067610676663	Unchanged
NCLIV_007630	TGME49_253090	putative ATP-dependent RNA helicase	DEAD/DEAH box helicase domain-containing protein	117.711291857894	0.135180310834933	0.227406529243224	0.594443401800265	0.552215586861594	0.999067610676663	Unchanged
NCLIV_007640	TGME49_253100	conserved hypothetical protein	hypothetical protein	344.640641028589	0.0897184019462473	0.136434106479499	0.657595115043528	0.510798334337527	0.999067610676663	Unchanged
NCLIV_007660	NA	hypothetical protein	NA	12.7015159306853	-0.716575132968206	0.663219565177231	-1.08044932717978	0.279942140187909	0.999067610676663	Unchanged
NCLIV_007670	TGME49_253130	hypothetical protein	transporter, major facilitator family protein	461.091741513717	0.046582990963217	0.123287668917552	0.377839822686315	0.705549588601228	0.999067610676663	Unchanged
NCLIV_007680	TGME49_253140	conserved hypothetical protein	hypothetical protein	219.349956564286	0.0804379605074134	0.165121476658257	0.487144144634143	0.626156184632547	0.999067610676663	Unchanged
NCLIV_007700	TGME49_253160	conserved hypothetical protein	hypothetical protein	102.174077340109	-0.141463544433341	0.239808724267175	-0.589901576206769	0.555256637332032	0.999067610676663	Unchanged
NCLIV_007710	TGME49_253170	f14o23.7 protein, related	zinc carboxypeptidase, putative	561.995489504753	0.104347874896319	0.114610235917991	0.91045859962268	0.362580705777851	0.999067610676663	Unchanged
NCLIV_007720	TGME49_500354	conserved hypothetical protein	hypothetical protein, conserved	2093.03118554324	-0.15018813802463	0.0854924676604063	-1.7567411742191	0.0789619359740147	0.801373763519116	Unchanged
NCLIV_007730	TGME49_253290	valyl-tRNAsynthetase, mitochondrial, related	valyl-tRNA synthetase	511.669525426233	-0.0601335203966917	0.114190951497103	-0.526604950815367	0.598467953244573	0.999067610676663	Unchanged
NCLIV_007740	TGME49_253300	hypothetical protein	hypothetical protein	17.0062717149165	-0.343423679859889	0.590581082397753	-0.581501321487631	0.560902627855054	0.999067610676663	Unchanged
NCLIV_007750	TGME49_253310	conserved hypothetical protein	hypothetical protein	43.3175241657627	-0.350130736908345	0.360765627205419	-0.970521331592884	0.331786697334274	0.999067610676663	Unchanged
NCLIV_007760	TGME49_253320	conserved hypothetical protein	hypothetical protein	42.8195633188382	-0.159206987312046	0.357785522102472	-0.444978842007052	0.656335044424647	0.999067610676663	Unchanged
NCLIV_007770	TGME49_253330	putative Rhoptry kinase family protein, truncated (incomplete catalytic triad)	bradyzoite pseudokinase BPK1	4264.90267592478	0.068752422255498	0.0634299909917334	1.08391032665381	0.278404560488225	0.999067610676663	Unchanged
NCLIV_007780	TGME49_500216	conserved hypothetical protein	hypothetical protein, conserved	101.967004759137	-0.0539926778422897	0.233897859788912	-0.230838699811178	0.817440114944541	0.999067610676663	Unchanged
NCLIV_007790	TGME49_253360	conserved hypothetical protein	SNARE protein STX20	250.815977703566	0.0356947603793333	0.153658360531677	0.232299500370986	0.816305400472015	0.999067610676663	Unchanged
NCLIV_007800	TGME49_253370	unspecified product	rhoptry neck protein RON4L1	1368.14459053764	-0.15459534723389	0.0837460125595137	-1.84600248428577	0.0648918447164658	0.72779819012959	Unchanged
NCLIV_007810	TGME49_253380	unspecified product	AP2 domain transcription factor AP2III-2	513.754404836607	-0.0512227688683347	0.116386544543062	-0.440109026944973	0.659858144295565	0.999067610676663	Unchanged
NCLIV_007830	TGME49_253400	conserved hypothetical protein	hypothetical protein	178.641061691806	0.057375564413078	0.188191098883275	0.304879267688771	0.760458106493978	0.999067610676663	Unchanged
NCLIV_007840	TGME49_253410	conserved hypothetical protein	hypothetical protein	54.8309576084996	0.120906872230801	0.321498233891122	0.376073208140071	0.706862471568967	0.999067610676663	Unchanged
NCLIV_007850	TGME49_253420	hypothetical protein	PQ loop repeat-containing protein	106.016201281231	0.176103692524153	0.229243327419135	0.768195499981448	0.442371046579058	0.999067610676663	Unchanged
NCLIV_007860	TGME49_253430	hypothetical protein	asparagine synthetase, putative	982.006077006733	-0.0891290086956017	0.0940805710283154	-0.947368917103793	0.343450824151844	0.999067610676663	Unchanged
NCLIV_007880	TGME49_253440	gm10776, related	cell-cycle-associated protein kinase SRPK, putative	1226.13722945891	-0.0324354449082381	0.0854822378134442	-0.37944075562253	0.704360590683958	0.999067610676663	Unchanged
NCLIV_007900	TGME49_253470	pv1h14125_P, related	alveolin domain containing intermediate filament IMC13	555.975732515628	0.0371446396085364	0.110490181838564	0.336180455045392	0.736734790681826	0.999067610676663	Unchanged
NCLIV_007910	TGME49_253490	conserved hypothetical protein	hypothetical protein	238.128516729218	0.0129188454863577	0.16032740592924	0.0805778987783247	0.935777643259686	0.999067610676663	Unchanged
NCLIV_007930	TGME49_253510	hypothetical protein	transporter/permease protein	51.3971829114108	-0.187384146391291	0.331409837765876	-0.565415159835021	0.571791415593719	0.999067610676663	Unchanged
NCLIV_007940	TGME49_253520	conserved hypothetical protein	U3 small nucleolar RNA-associated protein 6 protein	92.1586426646604	-0.0241614088699952	0.246393741241639	-0.0980601566754085	0.921884525361331	0.999067610676663	Unchanged
NCLIV_007950	TGME49_253530	putative rpp14 family domain-containing protein	ribonuclease P/MRP protein subunit POP5, putative	84.0614716017622	-0.133741788272031	0.262101168489678	-0.51026780629289	0.609863853870563	0.999067610676663	Unchanged
NCLIV_007960	TGME49_253540	conserved hypothetical protein	hypothetical protein	95.6724169762597	-0.00287629837073115	0.242125203395481	-0.0118793844275397	0.990521845499786	0.999067610676663	Unchanged
NCLIV_007980	TGME49_253560	conserved hypothetical protein	hypothetical protein	304.713052115912	-0.167109340591318	0.147886923095607	-1.12998050871127	0.258484437636325	0.999067610676663	Unchanged
NCLIV_007990	TGME49_253570	conserved hypothetical protein	hypothetical protein	149.50169692234	-0.00947223871906321	0.200286915001757	-0.0472933477405658	0.962279429886036	0.999067610676663	Unchanged
NCLIV_008010	TGME49_253600	conserved hypothetical protein	preconoidal ring protein PCR6	169.064401458179	0.18905753831962	0.184893826156612	1.02251947644526	0.306535099319975	0.999067610676663	Unchanged
NCLIV_008020	TGME49_253615	conserved hypothetical protein	hypothetical protein	301.996310985017	-0.0899457466541707	0.144171488684202	-0.623880265613343	0.532706221401622	0.999067610676663	Unchanged
NCLIV_008030	TGME49_253640	conserved hypothetical protein	hypothetical protein	529.169822319441	0.0156529018230347	0.113696416903392	0.137672780280622	0.890499032704804	0.999067610676663	Unchanged
NCLIV_008040	TGME49_253650	hypothetical protein	DnaJ C terminal region domain-containing protein	45.443062761455	-0.0558240246471753	0.348346247331911	-0.1602544166178	0.872680664985502	0.999067610676663	Unchanged
NCLIV_008065	TGME49_500140	unspecified product	hypothetical protein, conserved	190.34034483418	0.0409253459902673	0.175134070214497	0.233680093999663	0.815233342626207	0.999067610676663	Unchanged
NCLIV_008070	NA	conserved hypothetical protein	NA	2179.67990074357	-0.0690225159517293	0.0828791782917125	-0.832808883659398	0.40495252372137	0.999067610676663	Unchanged
NCLIV_008080	TGME49_253700	hypothetical protein	transporter, major facilitator family protein	603.793785949871	-0.201433760056053	0.116738052695081	-1.72551927504048	0.0844339331898817	0.81204638697357	Unchanged
NCLIV_008100	TGME49_253730	putative IMPortin-alpha re-exporter	importin-beta N-terminal domain-containing protein	385.78139375537	0.215077994465439	0.1371596471101	1.5680850672705	0.116861280992462	0.889721249088539	Unchanged
NCLIV_008110	TGME49_253740	conserved hypothetical protein	hypothetical protein	81.0235644903628	0.162972879908117	0.260673316465706	0.62519970251561	0.531839997135679	0.999067610676663	Unchanged
NCLIV_008120	TGME49_253750	conserved hypothetical protein	PLU-1 family protein	1372.73725909033	-0.0374987772647371	0.0822506129662824	-0.45590878793948	0.648455569876731	0.999067610676663	Unchanged
NCLIV_008130	TGME49_253780	GTP cyclohydrolase, related	GTP cyclohydrolase I, putative	253.293285131572	-0.0399329803654116	0.155265262306542	-0.257191980821644	0.797030574222455	0.999067610676663	Unchanged
NCLIV_008140	TGME49_253790	zinc finger (CCCH type) protein, related	zinc finger (CCCH type) motif-containing protein	247.325429034324	-0.023108362074444	0.156191818439204	-0.147948607714294	0.882383326870045	0.999067610676663	Unchanged
NCLIV_008150	TGME49_253800	putative ribosomal protein L15	ribosomal protein L15, putative	56.21474301806	0.137372248864439	0.312513081782046	0.439572795100609	0.660246547985684	0.999067610676663	Unchanged
NCLIV_008160	TGME49_253810	conserved hypothetical protein	hypothetical protein	478.223746696176	0.00749536086635639	0.120538561123405	0.0621822659612037	0.950417684870128	0.999067610676663	Unchanged
NCLIV_008170	TGME49_253820	hypothetical protein	hypothetical protein	329.413379784219	-0.10457287631424	0.14892280195426	-0.702195197390647	0.482557440269624	0.999067610676663	Unchanged
NCLIV_008175	TGME49_253830	unspecified product	hypothetical protein	98.4159292695997	0.314732310823453	0.242544800701341	1.29762546924681	0.194416065799295	0.991434074051904	Unchanged
NCLIV_008180	TGME49_253850	conserved hypothetical protein	zinc finger, CCHC-type domain-containing protein	128.127501980739	-0.0311095240051404	0.220370293505864	-0.141169317834178	0.887736184124437	0.999067610676663	Unchanged
NCLIV_008190	TGME49_253860	hypothetical protein	tyrosine kinase-like protein TKL3	178.122292433307	-0.0179001422742791	0.180642281193111	-0.0990916531614401	0.921065499283193	0.999067610676663	Unchanged
NCLIV_008200	TGME49_253870	conserved hypothetical protein	hypothetical protein	91.1444037535141	-0.280352047293676	0.251240663357978	-1.11587051055593	0.264477566341345	0.999067610676663	Unchanged
NCLIV_008210	TGME49_253880	putative GNS1/SUR4 family domain-containing protein	GNS1/SUR4 family protein	207.351151874835	-0.455297812862159	0.190834686574926	-2.3858231489976	0.0170409436441744	0.3383926886591	Unchanged
NCLIV_008220	TGME49_500302	putative M16 family peptidase	Porphobilinogen Synthase (PBGS) / Aminolevulinic Acid Dehydratase (ALAD) + Pitrilysin (apicoplast stromal processing peptidase)	119.606102834303	0.0402490263910437	0.229723532748918	0.175206370498555	0.860917478827074	0.999067610676663	Unchanged
NCLIV_008230	NA	delta-aminolevulinic acid dehydratase, related	NA	153.518397478547	-0.223305439817787	0.19414897479536	-1.15017573517016	0.250071498097612	0.999067610676663	Unchanged
NCLIV_008240	TGME49_253910	conserved hypothetical protein	hypothetical protein	241.615628454181	-0.333890405856869	0.171344651198142	-1.94864796491814	0.0513374798786492	0.655287876424608	Unchanged
NCLIV_008245	NA	hypothetical protein	NA	181.610676757371	-0.340499772930481	0.179403212528281	-1.89795805845341	0.0577016072496581	0.69340516426997	Unchanged
NCLIV_008260	TGME49_253940	putative CAM kinase (incomplete catalytic triad)	CAM Kinase family, incomplete catalytic triad	62.6580442142628	0.174753808690642	0.295228802667635	0.591926692489345	0.553899678691935	0.999067610676663	Unchanged
NCLIV_008270	TGME49_253950	putative XAP5 protein	protein fam50a, putative	96.8110323606083	-0.124741068914163	0.243622137962948	-0.512026821360278	0.608632238280336	0.999067610676663	Unchanged
NCLIV_008280	TGME49_253960	putative short chain dehydrogenase domain-containing protein	oxidoreductase, short chain dehydrogenase/reductase family protein	43.5643501947726	0.130613073419754	0.358769542965739	0.364058421291986	0.715814384378836	0.999067610676663	Unchanged
NCLIV_008290	TGME49_253970	conserved hypothetical protein	hypothetical protein	14.9135710250219	0.27499782587757	0.603051624402223	0.456010422242313	0.648382483632565	0.999067610676663	Unchanged
NCLIV_008300	NA	conserved hypothetical protein	NA	338.97315266684	-0.114919593985922	0.13870339566453	-0.828527617765529	0.407371760899181	0.999067610676663	Unchanged
NCLIV_008310	TGME49_254000	conserved hypothetical protein	dense granule protein GRA47	99.434613313281	-0.250096209187324	0.236440471504038	-1.05775550013253	0.290166925251041	0.999067610676663	Unchanged
NCLIV_008320	TGME49_254010	protein F23B2.12, partially confirmed by transcript evidence, related	serine carboxypeptidase s28 protein	255.979899141841	-0.140692444296421	0.153835817343633	-0.914562334869954	0.360421439563467	0.999067610676663	Unchanged
NCLIV_008330	TGME49_254020	putative dynein intermediate chain	dynein intermediate chain, putative	14.8873826538573	-0.383711194304655	0.596030454949007	-0.643777832355032	0.519719510496795	0.999067610676663	Unchanged
NCLIV_008340	TGME49_254030	agap004885-PA, related	cytochrome c oxidase subunit ApiCOX13	294.91324863269	-0.0426213385744125	0.148918153187462	-0.286206467526895	0.774719990481914	0.999067610676663	Unchanged
NCLIV_008350	TGME49_254050	agap001401-PA, related	optic atrophy 3 protein (opa3) protein	130.826223012125	0.138682290576945	0.214955496755379	0.645167454055694	0.518818674752076	0.999067610676663	Unchanged
NCLIV_008370	TGME49_254070	conserved hypothetical protein	hypothetical protein	340.278517229879	-0.0762689429243012	0.13735258060767	-0.555278558195815	0.57870414260551	0.999067610676663	Unchanged
NCLIV_008380	TGME49_254080	putative zinc transporter ZIP domain-containing protein	metal cation transporter, ZIP family protein	56.2578985969133	0.0952061277638463	0.323571223216162	0.294235460179485	0.768577985975456	0.999067610676663	Unchanged
NCLIV_008390	TGME49_254090	conserved hypothetical protein	hypothetical protein	73.3852274072474	0.00849716344355598	0.278039357655767	0.0305610094743352	0.975619637546329	0.999067610676663	Unchanged
NCLIV_008400	TGME49_254110	tryptophanyl-tRNAsynthetase	tryptophanyl-tRNA synthetase (TrpRS1)	96.3229542512142	-0.184651236184634	0.245393590121803	-0.752469679802884	0.451768656895175	0.999067610676663	Unchanged
NCLIV_008410	TGME49_254120	gamma-aminobutyric acid receptor-associated protein-like 1, related	autophagy-related protein ATG8	570.528407133947	0.073850867020539	0.115970244881893	0.636808752932707	0.524249423985727	0.999067610676663	Unchanged
NCLIV_008420	TGME49_254135	conserved hypothetical protein	hypothetical protein	52.6658330586814	-0.197549173195078	0.336988406484513	-0.586219494183568	0.557728023118945	0.999067610676663	Unchanged
NCLIV_008425	TGME49_254140	unspecified product	DNA-directed RNA polymerase II RPABC4	56.8754415092663	-0.0192749818776329	0.325632895024421	-0.0591923671476352	0.952798889118121	0.999067610676663	Unchanged
NCLIV_008430	TGME49_254150	conserved hypothetical protein	hypothetical protein	431.244048839293	-0.168364082509915	0.124030801452729	-1.35743767304512	0.174642184743688	0.98139520418215	Unchanged
NCLIV_008470	TGME49_254200	putative glycyl-tRNAsynthetase	anticodon binding domain-containing protein	92.7135776314345	-0.258684450360982	0.244848101377107	-1.05650992965049	0.290735306717375	0.999067610676663	Unchanged
NCLIV_008480	NA	conserved hypothetical protein	NA	199.888376230474	0.0631818453504292	0.174077872031433	0.362951618221876	0.71664102634891	0.999067610676663	Unchanged
NCLIV_008490	NA	rna recognition motif. family protein, related	NA	141.873785934321	-0.0140623028923308	0.200014854181193	-0.0703062927495965	0.943949874013693	0.999067610676663	Unchanged
NCLIV_008500	TGME49_254230	conserved hypothetical protein	hypothetical protein	97.8053998550646	-0.0357305396936671	0.244342275927271	-0.146231508886749	0.88373863241462	0.999067610676663	Unchanged
NCLIV_008510	TGME49_254250	putative MSF1-like conserved region domain-containing protein	PRELI domain-containing protein PRELID	78.5680993365484	-0.192476938189235	0.265388751317135	-0.725264116259502	0.468290015286918	0.999067610676663	Unchanged
NCLIV_008520	TGME49_254260	hypothetical protein	COX19 cytochrome c oxidase assembly family protein	21.7522571121173	0.110833813602606	0.51190417071461	0.216512816154406	0.82858803622858	0.999067610676663	Unchanged
NCLIV_008530	NA	predicted CDS Pa_1_14030, related	NA	142.43706292211	-0.0632237604826188	0.199658344561885	-0.316659745032707	0.751501796785482	0.999067610676663	Unchanged
NCLIV_008540	TGME49_254270	conserved hypothetical protein	hypothetical protein	65.1735494720331	-0.483913006124774	0.29891251355476	-1.61891183600824	0.105466233861298	0.863930923339082	Unchanged
NCLIV_008550	TGME49_254280	conserved hypothetical protein	DNA-directed RNA polymerase III RPC9	31.6055081090429	-0.283070515460768	0.426126531693136	-0.664287469583361	0.506506339328764	0.999067610676663	Unchanged
NCLIV_008560	TGME49_254290	conserved hypothetical protein	hypothetical protein	373.145285886039	-0.0650943394519501	0.130155046658298	-0.500129200697419	0.616984106219135	0.999067610676663	Unchanged
NCLIV_008570	TGME49_254300	conserved hypothetical protein	hypothetical protein	334.521101792229	-0.0503547800794778	0.139482459523398	-0.36101155838187	0.718090806599901	0.999067610676663	Unchanged
NCLIV_008620	TGME49_254340	conserved hypothetical protein	SAYSvFN domain-containing protein	52.4812153369928	0.0658671260121925	0.326623659759957	0.201660608605634	0.840182059638607	0.999067610676663	Unchanged
NCLIV_008650	TGME49_254365	hypothetical protein	phosphatidate cytidylyltransferase	235.185947096399	0.044188689571321	0.1602370192144	0.275770791218948	0.78272411931753	0.999067610676663	Unchanged
NCLIV_008660	TGME49_254370	putative adenylate and guanylate cyclase catalytic domain-containing protein	guanylyl cyclase	870.918698635284	-0.107914136658474	0.0954243275886838	-1.13088705349464	0.258102633088934	0.999067610676663	Unchanged
NCLIV_008670	TGME49_254380	putative ribosomal protein L11	ribosomal protein L11, putative	59.7257859038413	0.38883802585627	0.306425315345421	1.26894876625304	0.204459337686991	0.99271179380472	Unchanged
NCLIV_008680	TGME49_254390	conserved hypothetical protein	CRAL/TRIO domain-containing protein	155.075950993685	-0.0204138479531749	0.21370156009297	-0.0955250300666682	0.923897810044675	0.999067610676663	Unchanged
NCLIV_008690	TGME49_254400	ribosomal protein L2, related	LSU ribosomal protein L2P, putative	239.335388009765	-0.0681393557329969	0.159032521711808	-0.428461769954677	0.668314961265671	0.999067610676663	Unchanged
NCLIV_008700	TGME49_254410	protein phosphatase 2C, related	protein phosphatase PPM10, putative	148.91641704675	0.169275840104399	0.196250192271596	0.862551206421924	0.388384267572025	0.999067610676663	Unchanged
NCLIV_008710	TGME49_254420	putative patatin-like phospholipase domain-containing protein	phospholipase, patatin family protein	108.640773942013	-0.264493329452522	0.227165889820422	-1.16431797776333	0.244295173614204	0.999067610676663	Unchanged
NCLIV_008730	TGME49_254440	hypothetical protein	ribosomal protein RPL12	2358.9788024504	0.16271761561933	0.071499166661853	2.27579737242091	0.0228581400901567	0.407361780047273	Unchanged
NCLIV_008740	TGME49_254450	probable translation factor pelota, related	Pelota, putative	225.043888986717	0.234257414592706	0.165912593539967	1.41193269054814	0.157969781049785	0.966791364231906	Unchanged
NCLIV_008750	TGME49_254460	conserved hypothetical protein	hypothetical protein	50.5950321626757	0.00905679553713056	0.325210797050095	0.027849000154	0.977782584628767	0.999067610676663	Unchanged
NCLIV_008760	TGME49_254470	conserved hypothetical protein	Myc-regulation protein MYR1	665.014495519709	-0.0402822695836192	0.106637752098705	-0.377748675219011	0.705617304643599	0.999067610676663	Unchanged
NCLIV_008770	TGME49_254480	putative WD-40 repeat-containing protein	WD domain, G-beta repeat-containing protein	32.2070540787964	0.201972268413772	0.417527582633635	0.483733953909808	0.628574692974077	0.999067610676663	Unchanged
NCLIV_008780	TGME49_254490	sel1 domain protein repeat-containing protein	Sel1 repeat-containing protein	293.491384777059	0.0438836142799188	0.143325943953893	0.306180535563303	0.7594671915727	0.999067610676663	Unchanged
NCLIV_008790	TGME49_254500	conserved hypothetical protein	WD repeat-containing protein	61.1046506277184	0.141419453547155	0.315432083444737	0.448335667072153	0.653910963321233	0.999067610676663	Unchanged
NCLIV_008800	TGME49_254510	hypothetical protein	ankyrin repeat-containing protein	52.5084701361593	-0.0776262736933612	0.332344258736621	-0.233571881122457	0.81531735956814	0.999067610676663	Unchanged
NCLIV_008810	TGME49_254520	conserved hypothetical protein	mediator complex subunit MED11	142.433225590184	0.365019894592164	0.20342759995404	1.79434793840478	0.0727576510147158	0.767671408637646	Unchanged
NCLIV_008820	NA	conserved hypothetical protein	NA	106.052186719047	-0.22944073820398	0.231093647763556	-0.99284744701738	0.32078430359567	0.999067610676663	Unchanged
NCLIV_008830	TGME49_254540	putative CDP-alcohol phosphatidyltransferase domain-containing protein	CDP-alcohol phosphatidyltransferase superfamily protein	146.566890127592	-0.137373734441083	0.200618905107922	-0.684749696780486	0.493501883040638	0.999067610676663	Unchanged
NCLIV_008840	TGME49_254555	hypothetical protein	histone lysine acetyltransferase GCN5-A	433.734008178061	-0.0593069721897512	0.121549030713275	-0.487926327686246	0.625602025371749	0.999067610676663	Unchanged
NCLIV_008850	TGME49_254570	conserved hypothetical protein	hypothetical protein	1011.33614443744	0.134287576896938	0.0984264880747196	1.36434388266495	0.172459360773278	0.98139520418215	Unchanged
NCLIV_008860	TGME49_254580	hypothetical protein	adenine nucleotide transporter ANT	214.960709732761	0.218810364124925	0.16771909397988	1.30462405282951	0.192020893851292	0.987211309702629	Unchanged
NCLIV_008880	TGME49_254600	putative ubiquitin	ubiquitin family protein	54.0838719470458	0.227277487456016	0.319639083779792	0.711044108775491	0.477056902901174	0.999067610676663	Unchanged
NCLIV_008890	TGME49_254610	putative tim10/DDP zinc finger domain-containing protein	Tim10/DDP family zinc finger superfamily protein	67.9028548007998	-0.108487583035003	0.284569825063691	-0.38123361466987	0.70302990824268	0.999067610676663	Unchanged
NCLIV_008900	TGME49_254620	yali0d05697p, related	ribosomal protein RPL39	1540.88574217567	0.194761368136543	0.0811787312882093	2.39916743026053	0.0164323991420581	0.331769083604989	Unchanged
NCLIV_008910	TGME49_254630	putative CMGC kinase	CDK-related protein kinase CRK6	433.878578108114	0.025311234996719	0.128333415096222	0.197230276913781	0.843647338382602	0.999067610676663	Unchanged
NCLIV_008915	TGME49_254640	unspecified product	DNA polymerase delta subunit 4, putative	74.781621081742	-0.390947126542351	0.277075944751779	-1.41097462247249	0.158252096992684	0.967374369274898	Unchanged
NCLIV_008920	TGME49_254650	hypothetical protein	pre-mRNA-splicing factor Cwc2, putative	183.613035577252	0.0604408257169156	0.185598874406961	0.325652975590723	0.744686926336846	0.999067610676663	Unchanged
NCLIV_008940	NA	conserved hypothetical protein	NA	77.569984020115	0.0640010455058039	0.269130548416295	0.237806692262991	0.812031027881364	0.999067610676663	Unchanged
NCLIV_008960	TGME49_254690	hypothetical protein	serine hydrolase ASH2	336.830423834957	-0.000644093746506433	0.135935181514495	-0.00473824170704294	0.996219444242772	0.999067610676663	Unchanged
NCLIV_008970	TGME49_254700	conserved hypothetical protein	RING finger protein, putative	116.377445374163	-0.199954165401151	0.222092250974945	-0.900320315199601	0.367949812964957	0.999067610676663	Unchanged
NCLIV_008980	TGME49_254710	f21m12.37 protein, related	serine esterase (DUF676) protein	710.174490647533	-0.137002178408154	0.105432386998388	-1.29943162920373	0.193795842952467	0.991434074051904	Unchanged
NCLIV_008990	NA	unspecified product	NA	9414.14722472987	0.0530760549739018	0.057406383991979	0.924567117505916	0.35519112405549	0.999067610676663	Unchanged
NCLIV_009000	TGME49_254730	hypothetical protein	POPLD (NUC188) domain-containing protein	119.072583586875	-0.0646280039137336	0.218648539013797	-0.295579399730887	0.767551307667701	0.999067610676663	Unchanged
NCLIV_009030	TGME49_254770	metallophosphoesterase, related	shewanella-like protein phosphatase SLP	343.261766114882	0.102521457913864	0.134449061384479	0.76253011258061	0.445743677936391	0.999067610676663	Unchanged
NCLIV_009060	TGME49_254800	conserved hypothetical protein	LYR domain-containing protein	104.912139534722	0.14741116747069	0.23100293554143	0.638135472716762	0.523385497133414	0.999067610676663	Unchanged
NCLIV_009070	TGME49_254810	conserved hypothetical protein	hypothetical protein	190.950018727038	-0.0903190176391166	0.177534980041134	-0.50873927841257	0.610934986636174	0.999067610676663	Unchanged
NCLIV_009080	TGME49_254820	conserved hypothetical protein	hypothetical protein	624.948468137732	-0.067976310840773	0.111481653374389	-0.60975334311277	0.542025212621108	0.999067610676663	Unchanged
NCLIV_009090	TGME49_254830	conserved hypothetical protein	hypothetical protein	16.9984036250563	-0.0218513174331142	0.61531868510464	-0.035512195488421	0.971671321916351	0.999067610676663	Unchanged
NCLIV_009100	TGME49_254835	hypothetical protein	RNA recognition motif-containing protein	56.0634547442745	0.265081842263341	0.312511423424014	0.848230888199177	0.39630939830885	0.999067610676663	Unchanged
NCLIV_009130	NA	conserved hypothetical protein	NA	69.8936705691062	-0.0103929283185116	0.279120611151545	-0.0372345427148298	0.970297996596033	0.999067610676663	Unchanged
NCLIV_009140	TGME49_254870	conserved hypothetical protein	hypothetical protein	276.706150283299	0.0735936887041048	0.149331807209604	0.492819916126828	0.622139837033178	0.999067610676663	Unchanged
NCLIV_009150	TGME49_254880	putative alpha-galactosidase A	Alpha-galactosidase	1149.76610999827	0.0644158940856891	0.090169203125779	0.714389080225473	0.474986622403249	0.999067610676663	Unchanged
NCLIV_009160	TGME49_254890	conserved hypothetical protein	CRAL/TRIO domain-containing protein	16.6646447163438	-0.0883801449081872	0.62592404782059	-0.141199471750476	0.887712363377067	0.999067610676663	Unchanged
NCLIV_009170	TGME49_254900	proteasome (Prosome, macropain) subunit, beta type, 1, related	proteasome subunit beta type-2, putative	552.082599756678	0.0374795749907671	0.117095700492852	0.320076440322034	0.748910384831162	0.999067610676663	Unchanged
NCLIV_009180	TGME49_254910	conserved hypothetical protein	hypothetical protein	163.908420558797	-0.201384893275864	0.189139290776592	-1.06474383217253	0.286991868888442	0.999067610676663	Unchanged
NCLIV_009190	TGME49_254920	conserved hypothetical protein	hypothetical protein	45.6943509128249	0.0023165740287268	0.351153020846714	0.00659704997878412	0.994736353855028	0.999067610676663	Unchanged
NCLIV_009200	TGME49_254930	conserved hypothetical protein	hypothetical protein	282.996903234944	-0.24976538824178	0.154660281577234	-1.61492909294267	0.106326051134361	0.863930923339082	Unchanged
NCLIV_009210	TGME49_254940	hypothetical protein	MIF4G domain-containing protein	1745.83997353104	0.0179011260083751	0.0772438926621873	0.231748108380071	0.816733663297759	0.999067610676663	Unchanged
NCLIV_009220	TGME49_254950	conserved hypothetical protein	RNA cap guanine-N2 methyltransferase	177.114163361203	0.205740396309285	0.181364370814851	1.13440360631427	0.25662528703892	0.999067610676663	Unchanged
NCLIV_009240	TGME49_299270	conserved hypothetical protein	hypothetical protein	77.5173076776146	0.135090849395646	0.266951290085246	0.506050558334095	0.612821157724884	0.999067610676663	Unchanged
NCLIV_009260	TGME49_299250	conserved hypothetical protein	hypothetical protein	186.821878030193	0.133225951106834	0.177287570832757	0.751468083639722	0.452371001791828	0.999067610676663	Unchanged
NCLIV_009270	TGME49_299240	conserved hypothetical protein	hypothetical protein	106.895634383818	0.0199894147181992	0.233475859912461	0.0856166231733506	0.931771183600959	0.999067610676663	Unchanged
NCLIV_009300	TGME49_299210	gk17769, related	CTP synthase	227.46960569695	0.110312918739661	0.161175130056734	0.68442891096679	0.493704365050206	0.999067610676663	Unchanged
NCLIV_009310	TGME49_299200	putative trafficking protein particle complex subunit 3	Bet3 transport protein, putative	128.695083404077	-0.300914445895112	0.211569362831032	-1.42229688584653	0.154940082564545	0.966395975127338	Unchanged
NCLIV_009320	TGME49_299190	putative B-box zinc finger protein	B-box zinc finger domain-containing protein	102.317767210152	-0.0927861535838734	0.232682451911768	-0.398767302052746	0.690064672119202	0.999067610676663	Unchanged
NCLIV_009330	TGME49_299180	conserved hypothetical protein	synaptobrevin homolog YKT6, putative	87.2038945266818	0.238930772925641	0.250438384343557	0.954050129144222	0.34005826827223	0.999067610676663	Unchanged
NCLIV_009340	TGME49_299168	putative ATPase, AAA family domain-containing protein	ATPase, AAA family protein	37.872775889116	-0.0632304072873563	0.376916144530287	-0.16775722718419	0.8667742732905	0.999067610676663	Unchanged
NCLIV_009350	NA	hypothetical protein	NA	82.0440747816126	0.00122571966314848	0.260185461478057	0.00471094601591278	0.996241222810231	0.999067610676663	Unchanged
NCLIV_009370	TGME49_299130	conserved hypothetical protein	hypothetical protein	156.561742298308	-0.11620936267142	0.202172997932575	-0.574801599915809	0.565425484591677	0.999067610676663	Unchanged
NCLIV_009390	TGME49_299110	putative Cleft lip and palate transmembrane protein 1	cleft lip and palate transmembrane protein 1 (clptm1) protein	300.352557472762	0.234324193798514	0.143355983260862	1.63456165880513	0.102140970696146	0.862838083358844	Unchanged
NCLIV_009400	TGME49_299100	conserved hypothetical protein	hypothetical protein	486.834748394682	0.20996400873516	0.120047396488824	1.74900926530885	0.0802894178513766	0.804977813925134	Unchanged
NCLIV_009410	TGME49_299080	hypothetical protein	vacuolar transporter chaperone VTC4	215.486899653771	0.0323931379112132	0.169267410752555	0.19137256112795	0.848233715809588	0.999067610676663	Unchanged
NCLIV_009420	TGME49_299070	putative pyruvate kinase	pyruvate kinase PyKII	51.6092846295906	-0.193284539714741	0.338565116240394	-0.570893250495134	0.568072006459717	0.999067610676663	Unchanged
NCLIV_009440	TGME49_299060	unspecified product	sodium/hydrogen exchanger NHE2	668.021479230923	-0.0360446947070237	0.107029309093854	-0.336774057612723	0.736287230873272	0.999067610676663	Unchanged
NCLIV_009450	TGME49_299050	60s ribosomal protein L17, related	ribosomal protein RPL17	3355.18492348806	0.222967137132539	0.067815400626792	3.28785401356829	0.00100954174229241	0.0423934376564096	Up-regulated
NCLIV_009460	TGME49_299040	putative phosphatidylinositol N-acetylglucosaminyltransferase subunit	phosphatidylinositol n-acetylglucosaminyltransferase	132.23624200132	0.194952858422638	0.20595147264387	0.946596088486092	0.343844637880613	0.999067610676663	Unchanged
NCLIV_009470	TGME49_299030	hypothetical protein	RNA recognition motif 2 protein	231.50452809809	-0.067176651338231	0.159121717265336	-0.422171482892016	0.672899854814591	0.999067610676663	Unchanged
NCLIV_009490	TGME49_298990	neuronal nitric oxide synthase, related	ferredoxin NADP+ oxidoreductase FNR	174.181461286042	-0.187149742089943	0.183240139424842	-1.0213359511588	0.307095299014976	0.999067610676663	Unchanged
NCLIV_009495	TGME49_299000	unspecified product	hypothetical protein	119.21181064553	-0.137675813095757	0.22576986986187	-0.609805963833835	0.541990350425798	0.999067610676663	Unchanged
NCLIV_009500	TGME49_298980	hypothetical protein	RNA pseudouridine synthase superfamily protein	410.673601781372	0.222883868155923	0.133087959193665	1.67471099193571	0.0939909497272061	0.832840296130213	Unchanged
NCLIV_009510	TGME49_298970	deha2e04510p, related	U6 snRNA-associated Sm-like protein LSm3, putative	69.5889171345582	0.164364085442229	0.27961591305818	0.587820927802594	0.556652495388438	0.999067610676663	Unchanged
NCLIV_009520	TGME49_320760	conserved hypothetical protein	hypothetical protein	56.3952050909133	0.172501550564172	0.311857597538177	0.553142049210635	0.580166145245211	0.999067610676663	Unchanged
NCLIV_009530	TGME49_320750	conserved hypothetical protein	hypothetical protein	38.177912051058	-0.211146078995874	0.3957325243196	-0.533557557238711	0.593647679376944	0.999067610676663	Unchanged
NCLIV_009540	TGME49_320740	conserved hypothetical protein	hypothetical protein	91.3675130544938	-0.252590471389922	0.253625851408382	-0.99591768736227	0.319290140654057	0.999067610676663	Unchanged
NCLIV_009560	TGME49_320720	conserved hypothetical protein	hypothetical protein	57.4420955585481	0.142674020109361	0.3146810943047	0.453392411211116	0.650266199992384	0.999067610676663	Unchanged
NCLIV_009580	TGME49_320700	unspecified product	AP2 domain transcription factor AP2IV-1	91.996314112573	0.297800410207791	0.24411489602877	1.21991904243604	0.222495566315968	0.999067610676663	Unchanged
NCLIV_009590	TGME49_320690	gi20748, related	gamma-soluble NSF attachment protein, putative	319.004763607047	0.0163601183540469	0.138512249870192	0.118113151503776	0.905978003003413	0.999067610676663	Unchanged
NCLIV_009610	TGME49_320670	vps16-like protein, related	vacuolar protein sorting 16, putative	172.463556053807	-0.253374579273324	0.188103652365074	-1.34699446867502	0.177982014145368	0.98139520418215	Unchanged
NCLIV_009620	TGME49_320650	putative ankyrin repeat-containing protein	ankyrin repeat-containing protein	52.7167006615269	0.0576391736141002	0.343993204419792	0.16755904731118	0.866930191112769	0.999067610676663	Unchanged
NCLIV_009630	TGME49_320640	putative cyclophilin	peptidylprolyl isomerase domain-containing protein	229.290834757181	-0.107323035892928	0.162338959016865	-0.661104620498265	0.508545222353392	0.999067610676663	Unchanged
NCLIV_009640	TGME49_320630	putative choline kinase	phosphotransferase enzyme family protein	964.532408001148	-0.05258786977375	0.0920088447717955	-0.571552331780503	0.567625297283654	0.999067610676663	Unchanged
NCLIV_009650	TGME49_320620	putative queuine tRNA-ribosyltransferase	queuine tRNA ribosyl transferase	159.957205074262	0.0411675339301765	0.193254395323723	0.213022497424787	0.831309414987533	0.999067610676663	Unchanged
NCLIV_009660	TGME49_320610	conserved hypothetical protein	SAC3 domain-containing protein	76.172291534246	0.158681523246483	0.274946675723868	0.577135631222721	0.563847835977291	0.999067610676663	Unchanged
NCLIV_009670	TGME49_320600	cold-shock protein, DNA-binding, related	cold-shock DNA-binding domain-containing protein	1276.12998386391	0.116280332819872	0.0926682400525735	1.25480243019509	0.209550490181951	0.993994427653056	Unchanged
NCLIV_009680	TGME49_320592	hypothetical protein	hypothetical protein	237.376211201947	-0.00798594085820665	0.167134682394845	-0.0477814702716243	0.961890404268074	0.999067610676663	Unchanged
NCLIV_009690	TGME49_320588	putative glycosyl hydrolases family 35 domain-containing protein	glycosyl hydrolases family 35 protein	598.681210819243	-0.0336820213366115	0.107245026229227	-0.314066045959271	0.753470877098319	0.999067610676663	Unchanged
NCLIV_009700	TGME49_320570	elongation factor 1-alpha, related	elongation factor Tu, putative	633.286085998985	0.104967477182643	0.106229729619274	0.988117710163109	0.323095003177732	0.999067610676663	Unchanged
NCLIV_009720	TGME49_320550	conserved hypothetical protein	AP-5 complex subunit beta-1, putative	427.277272066168	-0.0669863825950116	0.1289852257963	-0.519333762308559	0.603528013200106	0.999067610676663	Unchanged
NCLIV_009750	TGME49_320515	conserved hypothetical protein	hypothetical protein	75.245368668482	-0.293444641984592	0.273169723893254	-1.07422095612346	0.282723662116498	0.999067610676663	Unchanged
NCLIV_009760	TGME49_320515	conserved hypothetical protein	hypothetical protein	122.982040801268	-0.0629189176272831	0.21623532540887	-0.290974277714857	0.771070992162525	0.999067610676663	Unchanged
NCLIV_009770	TGME49_320500	putative patched transmembrane domain-containing protein	patched family protein	75.2726621927863	-0.185948918820575	0.273375365673474	-0.680196324063364	0.496380159593111	0.999067610676663	Unchanged
NCLIV_009780	TGME49_320490	beta-lactamase domain protein (Precursor)	dense granule protein GRA66	1587.44831774364	-0.0572158249266998	0.0863432098836159	-0.66265575490907	0.507551052848931	0.999067610676663	Unchanged
NCLIV_009790	TGME49_320480	putative Rab 11b	ras-related protein RAB11B	185.982404844788	-0.0180365619396998	0.175972801716431	-0.102496304904917	0.918362745663204	0.999067610676663	Unchanged
NCLIV_009800	NA	conserved hypothetical protein	NA	191.501697535147	-0.103428021075108	0.198799013558931	-0.520264256967491	0.602879404600903	0.999067610676663	Unchanged
NCLIV_009810	TGME49_320460	hypothetical protein	ABC transporter transmembrane region domain-containing protein	376.562032626468	-0.0561639032166162	0.129672824273252	-0.433120073780958	0.664927540153849	0.999067610676663	Unchanged
NCLIV_009820	TGME49_320450	putative ribosome biogenesis regulatory protein	ribosome biogenesis regulatory protein (rrs1) protein	245.922757789385	0.100635778414163	0.158191641570683	0.636163689907707	0.524669736832478	0.999067610676663	Unchanged
NCLIV_009830	TGME49_320440	conserved hypothetical protein	exoribonuclease, putative	191.132150916492	-0.274243775573269	0.177498053049427	-1.54505230261259	0.122333612799677	0.90466540509207	Unchanged
NCLIV_009840	TGME49_320430	putative cell cycle control protein	cell-cycle-control protein (translation regulation), putative	361.585049745178	0.169989426040427	0.131681070404946	1.29091771138915	0.196732213158017	0.99271179380472	Unchanged
NCLIV_009850	TGME49_320300	snf2 family N-terminal domain-containing protein, related	SWI2/SNF2 Brahma-like putative	624.628237161144	-0.0415591547559356	0.11232413336941	-0.369993103968641	0.711387628615248	0.999067610676663	Unchanged
NCLIV_009880	TGME49_320270	conserved hypothetical protein	nucleoside transporter, putative	18.1055293373673	-0.261878469991552	0.541619323730558	-0.483510204524811	0.628733515929915	0.999067610676663	Unchanged
NCLIV_009890	TGME49_320260	putative transmembrane domain-containing protein	hypothetical protein	28.1416105210345	-0.602004810691459	0.450789728853797	-1.3354448252895	0.181730802107169	0.98139520418215	Unchanged
NCLIV_010010	TGME49_320210	het-R, related	pre-mRNA-processing factor 19, putative	280.01880156605	-0.00757260003125785	0.149101801928171	-0.0507881188109711	0.959494358474775	0.999067610676663	Unchanged
NCLIV_010020	TGME49_320220	ubiquinol-cytochrome c reductase iron-sulfur subunit, related	cytochrome b-c1 complex subunit Rieske, putative	920.46710762654	0.126128360614018	0.0938694486860257	1.34365720028773	0.179059263444586	0.98139520418215	Unchanged
NCLIV_010030	TGME49_320230	Bradyzoite surface protein BSR4	SAG-related sequence SRS15C	9.87043810013265	-1.61195389611028	0.80570201819095	-2.00068246040839	0.0454266207779108	0.603778136256865	Unchanged
NCLIV_010050	TGME49_320170	srs domain-containing protein	SAG-related sequence SRS16E	43.3719148562157	-0.327238525062778	0.368044625102608	-0.889127303439214	0.373934666652604	0.999067610676663	Unchanged
NCLIV_010090	TGME49_320160	conserved hypothetical protein	hypothetical protein	174.394972430306	-0.0958825851290636	0.18144510233264	-0.528438540894226	0.59719499338509	0.999067610676663	Unchanged
NCLIV_010100	TGME49_320150	hypothetical protein	elongation factor Tu GTP binding domain-containing protein	11.148666241695	-1.11348860736072	0.705667675582864	-1.5779220812984	0.114583511475762	0.884406857016463	Unchanged
NCLIV_010110	TGME49_320140	hypothetical protein	cytochrome b-c1 complex subunit 6, putative	262.325374846845	0.0271653018584056	0.166048335399739	0.163598760523608	0.870047020517884	0.999067610676663	Unchanged
NCLIV_010120	TGME49_320130	conserved hypothetical protein	hypothetical protein	98.4851542208462	0.270230782636483	0.244657348491351	1.10452755375151	0.269364357845021	0.999067610676663	Unchanged
NCLIV_010130	TGME49_320120	helicase, DEAD/DEAH family protein, related	diadenosine tetraphosphatase family protein	96.8353008742648	-0.181465579232318	0.238360055916455	-0.761308678732318	0.446472718061391	0.999067610676663	Unchanged
NCLIV_010140	TGME49_320110	putative proliferating cell nuclear antigen	proliferating cell nuclear antigen PCNA2	118.682987181515	0.0901450301290149	0.219939940640879	0.409862028089772	0.681907161540264	0.999067610676663	Unchanged
NCLIV_010150	TGME49_320100	putative RNA recognition motif-containing protein	RNA recognition motif-containing protein	303.167689957991	-0.0941300591856553	0.148477428939273	-0.633968811678132	0.526101176251664	0.999067610676663	Unchanged
NCLIV_010170	TGME49_320080	conserved hypothetical protein	KH domain-containing protein	284.161329532256	-0.264875779171283	0.146660512411586	-1.8060470048539	0.0709109976568236	0.756274561870814	Unchanged
NCLIV_010180	TGME49_320070	putative CDK-activating kinase assembly factor	CDK-activating kinase assembly factor MAT1 protein	74.8745095071758	0.267245347444255	0.272187529720207	0.981842730704701	0.326177333140971	0.999067610676663	Unchanged
NCLIV_010190	TGME49_320060	conserved hypothetical protein	DnaJ domain-containing protein	301.078723616308	0.0610539000517775	0.15825134130683	0.385803365378126	0.699642302697616	0.999067610676663	Unchanged
NCLIV_010200	TGME49_320050	hypothetical protein	ribosomal protein RPL5	3063.96919059638	-0.015562859760027	0.162217962627208	-0.0959379559943797	0.923569849075126	0.999067610676663	Unchanged
NCLIV_010210	TGME49_320040	putative rar1	CHORD protein	62.6009160495404	-0.46643059489556	0.296171315343272	-1.5748675537837	0.115287019381527	0.884406857016463	Unchanged
NCLIV_010220	TGME49_320030	conserved hypothetical protein	hypothetical protein	421.92961269507	-0.00727479602401258	0.123197584674166	-0.0590498266930557	0.952912421357691	0.999067610676663	Unchanged
NCLIV_010230	TGME49_320020	hypothetical protein	apicomplexan amino acid transporter ApiAT2	190.734160447851	-0.213339163839825	0.184134423550214	-1.15860554331193	0.246617008315885	0.999067610676663	Unchanged
NCLIV_010240	TGME49_320010	conserved hypothetical protein	hypothetical protein	380.483579335492	-0.161486048790182	0.128693870936166	-1.25480761139185	0.209548608855869	0.993994427653056	Unchanged
NCLIV_010250	TGME49_320005	hypothetical protein	hypothetical protein	60.3642068270095	-0.0423163133415044	0.308447790356917	-0.13719117031942	0.890879689984251	0.999067610676663	Unchanged
NCLIV_010260	TGME49_320000	hypothetical protein	SCY kinase (incomplete catalytic triad)	176.827327772508	0.0776382754993443	0.186826468193643	0.415563577527319	0.677729383383266	0.999067610676663	Unchanged
NCLIV_010290	TGME49_319950	c8orf53 homolog, related	rRNA-processing protein FCF1, putative	61.4706985665881	0.0867493324129749	0.342683184052515	0.253147328057046	0.800154367125499	0.999067610676663	Unchanged
NCLIV_010300	TGME49_319940	putative synaptosomal-associated protein 25	synaptosomal-associated protein 29	136.824050507812	0.24304516525962	0.21593507963096	1.12554738986825	0.26035714743363	0.999067610676663	Unchanged
NCLIV_010310	TGME49_319930	conserved hypothetical protein	serine/threonine protein phosphatase 6 regulatory subunit PP6R	238.275360533361	0.0561403599798841	0.158731977580723	0.353680215137078	0.723578551491463	0.999067610676663	Unchanged
NCLIV_010320	TGME49_319920	putative dihydrolipoamide branched chain transacylase, E2 subunit	2-oxo acid dehydrogenases acyltransferase (catalytic domain) domain-containing protein	875.531938051629	0.1195513368476	0.0972115494351976	1.22980589798432	0.218769799072439	0.999067610676663	Unchanged
NCLIV_010330	TGME49_319910	conserved hypothetical protein	WD domain, G-beta repeat-containing protein	83.8662815511925	-0.0744980259749501	0.261424985341279	-0.284969035678423	0.775667864714883	0.999067610676663	Unchanged
NCLIV_010340	TGME49_319900	conserved hypothetical protein	apical annuli protein AAP5	375.810293711953	0.0169536699034838	0.132113624069895	0.128326431303666	0.897890648873106	0.999067610676663	Unchanged
NCLIV_010350	TGME49_319890	conserved hypothetical protein	tyrosine-rich oocyst wall protein	512.748359660308	-1.57555379565546	0.121006049060081	-13.0204548276193	9.36116469872091e-39	1.08495898858175e-35	Down-regulated
NCLIV_010360	TGME49_319880	putative MORN repeat-containing protein	MORN repeat-containing protein	216.683998633809	-0.0242952347464185	0.164091469630842	-0.148059096558009	0.88229612980865	0.999067610676663	Unchanged
NCLIV_010370	TGME49_319870	ubiquitin carrier protein, related	ubiquitin-conjugating enzyme subfamily protein	618.572507486731	0.0190909363892292	0.106644453470115	0.179014808253287	0.857926074210696	0.999067610676663	Unchanged
NCLIV_010380	TGME49_319860	DNA polymerase, related	DNA polymerase family B protein	405.299464671346	-0.172604690592031	0.130584434567444	-1.32178610079967	0.186239387956707	0.983304570788266	Unchanged
NCLIV_010390	TGME49_319850	novel protein (Zgc:77804), related	splicing factor U2AF family SnRNP auxilary factor large subunit, RRM domain-containing protein	348.851556457696	0.0957188988258492	0.136318214801624	0.702172479042098	0.482571606351119	0.999067610676663	Unchanged
NCLIV_010400	TGME49_319740	hypothetical protein	transporter, major facilitator family protein	58.6274075683119	-0.249825340565861	0.306039011791811	-0.816318609523578	0.414317933536548	0.999067610676663	Unchanged
NCLIV_010410	TGME49_319730	conserved hypothetical protein	YOU2 family C2C2 zinc finger protein	48.0167943581931	-0.135328745774406	0.342679054949702	-0.394913969265702	0.692906380215853	0.999067610676663	Unchanged
NCLIV_010420	TGME49_319720	conserved hypothetical protein	hypothetical protein	71.0098394519216	-0.229435724965617	0.29357473303074	-0.781524086208036	0.434494316059554	0.999067610676663	Unchanged
NCLIV_010430	TGME49_319710	putative kinesin motor domain-containing protein	kinesin motor domain-containing protein	482.963249838874	-0.158874465418524	0.117535327725438	-1.3517167007834	0.176465960375154	0.98139520418215	Unchanged
NCLIV_010480	TGME49_319670	conserved hypothetical protein	hypothetical protein	71.6429213200425	0.206884910394723	0.294482224330438	0.702537855604412	0.482343802318492	0.999067610676663	Unchanged
NCLIV_010490	TGME49_319662	hypothetical protein	histone lysine methyltransferase, SET, putative	30.1991465528296	-0.344746665473108	0.449075770546686	-0.767680396235647	0.442677085603684	0.999067610676663	Unchanged
NCLIV_010500	TGME49_319658	hypothetical protein	CBF/Mak21 family protein	137.869669418796	0.627544711690918	0.20843826036201	3.01069827871819	0.00260647709730986	0.0909911733669317	Unchanged
NCLIV_010510	TGME49_319650	putative 3' exoribonuclease	3' exoribonuclease family, domain 1 domain-containing protein	155.189321570393	0.0247637703768637	0.193056183886144	0.128272349936577	0.897933445872428	0.999067610676663	Unchanged
NCLIV_010520	TGME49_319640	conserved hypothetical protein	hypothetical protein	1831.59083507021	-0.172271364052367	0.0930782660844198	-1.8508226603203	0.0641950699606116	0.723755701209619	Unchanged
NCLIV_010530	TGME49_319630	conserved hypothetical protein	hypothetical protein	126.751092553126	-0.0411299747030299	0.213152875417974	-0.192959980588475	0.846990309887849	0.999067610676663	Unchanged
NCLIV_010540	TGME49_319620	conserved hypothetical protein	hypothetical protein	399.843135499855	-0.0258350006417137	0.125910511655362	-0.205185415435594	0.837427263825204	0.999067610676663	Unchanged
NCLIV_010550	TGME49_319610	putative protein kinase (incomplete catalytic triad)	eIF2 kinase IF2K-D (incomplete catalytic triad)	366.363073525394	-0.0497260091718321	0.131911201407473	-0.376965781838563	0.706199034342634	0.999067610676663	Unchanged
NCLIV_010560	TGME49_319600	conserved hypothetical protein	alpha-tubulin N-acetyltransferase, putative	157.314097046315	0.185172140706359	0.196645746321745	0.941653425868601	0.346370107253273	0.999067610676663	Unchanged
NCLIV_010570	NA	conserved hypothetical protein	NA	396.85178035198	-0.0531103238903034	0.128480200816435	-0.413373605838181	0.679332909442542	0.999067610676663	Unchanged
NCLIV_010580	TGME49_319580	conserved hypothetical protein	hypothetical protein	198.155347811757	-0.0318795641128561	0.181087879501128	-0.176044714868161	0.86025881359496	0.999067610676663	Unchanged
NCLIV_010590	TGME49_319570	putative WD-40 repeat protein	WD domain, G-beta repeat-containing protein	186.895113496747	-0.0541639806454929	0.182653039229127	-0.296540264942142	0.766817521955771	0.999067610676663	Unchanged
NCLIV_010600	TGME49_319560	putative microneme protein MIC3	microneme protein MIC3	32075.7341894555	-0.0796482181594725	0.133310945314217	-0.597461956118754	0.550198999578096	0.999067610676663	Unchanged
NCLIV_010610	TGME49_319550	hypothetical protein	membrane protein C17G8.08c, putative	221.844053844243	0.0746365727743836	0.162772431309458	0.458533255133891	0.646569376350446	0.999067610676663	Unchanged
NCLIV_010620	TGME49_319540	conserved hypothetical protein	EF hand domain-containing protein	256.692484207321	0.12887987372952	0.156193329351452	0.825130460210154	0.409297528099996	0.999067610676663	Unchanged
NCLIV_010630	TGME49_319530	cDNA FLJ53078, highly similar to Splicing factor	serine/arginine-rich splicing factor SR1	314.853769255927	-0.21074448073414	0.141616675086628	-1.48813323434706	0.136715760412896	0.931302116742059	Unchanged
NCLIV_010650	TGME49_319510	conserved hypothetical protein	hypothetical protein	251.386285644888	0.111733731311326	0.154954096419224	0.721076330947931	0.47086255272436	0.999067610676663	Unchanged
NCLIV_010660	TGME49_319500	conserved hypothetical protein	TMEM121 domain-containing protein	504.155631425867	0.0379295531692113	0.117507603010266	0.322783821621293	0.746858966205322	0.999067610676663	Unchanged
NCLIV_010690	TGME49_319370	hypothetical protein	hypothetical protein	198.371650040776	0.101518450310928	0.170541573394339	0.595270984607312	0.551662347771014	0.999067610676663	Unchanged
NCLIV_010700	TGME49_319370	conserved hypothetical protein	hypothetical protein	59.3204388126178	-0.118072514493194	0.305662512188062	-0.386283923559945	0.699286405435898	0.999067610676663	Unchanged
NCLIV_010720	TGME49_319350	srs domain-containing protein	SAG-related sequence SRS17B	7652.17283077209	0.109568997434547	0.0580949336831012	1.88603360892412	0.0592904257970594	0.698349629052762	Unchanged
NCLIV_010730	TGME49_319350	srs domain-containing protein	SAG-related sequence SRS17B	11478.6780892886	0.0582363397322684	0.059252292018569	0.982853789251186	0.325679404029351	0.999067610676663	Unchanged
NCLIV_010740	TGME49_319340	putative kelch motif domain-containing protein	dense granule protein GRA52	864.635382713684	-0.146540367515898	0.244202106101111	-0.600078229690712	0.548454100608515	0.999067610676663	Unchanged
NCLIV_010741	TGME49_500136	hypothetical protein	kelch repeat protein	25.5923714763078	-1.41360446109798	0.480883079049075	-2.93960116852795	0.00328634964327593	0.109739810772579	Unchanged
NCLIV_010750	TGME49_319320	conserved hypothetical protein	hypothetical protein	145.482088880499	-0.122223876837242	0.197594931171457	-0.618557754050813	0.536207739733659	0.999067610676663	Unchanged
NCLIV_010760	NA	hypothetical protein	NA	343.006027687178	-0.371296093341413	0.140046882313504	-2.65122712628649	0.00801998892231557	0.211070482887701	Unchanged
NCLIV_010770	TGME49_319300	putative glycosylphosphatidylinositol anchor attachment 1 protein	glycosylphosphatidylinositol anchor attachment 1 protein, putative	172.752667788414	-0.0718929736509159	0.19257821041705	-0.37331831828338	0.708911544332644	0.999067610676663	Unchanged
NCLIV_010780	TGME49_319090	hypothetical protein	IgA-specific serine endopeptidase	89.3014781243219	-0.11522185860139	0.26954400961779	-0.427469557809031	0.66903735349842	0.999067610676663	Unchanged
NCLIV_010790	TGME49_318770	putative Aurora kinase(incomplete catalytic triad)	aurora-related kinase ARK2	166.4459641025	-0.178646061082269	0.185741405415856	-0.96179987807403	0.336150139316114	0.999067610676663	Unchanged
NCLIV_010800	TGME49_318760	conserved hypothetical protein	hypothetical protein	105.456378001927	0.214384156757256	0.228809263638472	0.936955756721423	0.348781316638141	0.999067610676663	Unchanged
NCLIV_010830	TGME49_318730	putative UDP-N-acetyl-D-galactosamine:polypeptide N-acetylgalactosaminyltransferase T3	glycosyl transferase	96.9152022313036	0.095840151106811	0.25035374162452	0.38281892846863	0.701854025789313	0.999067610676663	Unchanged
NCLIV_010840	TGME49_318720	hypothetical protein	pyridoxal phosphate enzyme, YggS family protein	39.3690813127034	-0.194892956144376	0.379501679579478	-0.513549653746814	0.607566886877018	0.999067610676663	Unchanged
NCLIV_010850	TGME49_318710	mgc81714 protein, related	ATP-binding cassette sub-family F member 1	333.376984804974	-0.0439963609679504	0.139194728834214	-0.316077780648947	0.751943471330414	0.999067610676663	Unchanged
NCLIV_010860	TGME49_318700	putative eukaryotic translation initiation factor 6	eukaryotic initiation factor-6, putative	265.451521273124	0.104787941726948	0.150389470479628	0.696777117392292	0.485942288567345	0.999067610676663	Unchanged
NCLIV_010870	TGME49_318690	probable RNA-binding protein 19, related	RNA recognition motif-containing protein	82.5710701726524	0.228313056959058	0.257191765488273	0.88771526773266	0.374693931109806	0.999067610676663	Unchanged
NCLIV_010880	TGME49_318675	putative 3',5'--cyclic-nucleotide phosphodiesterase	3'5'-cyclic nucleotide phosphodiesterase PDE8	64.0388603371412	-0.122229408109111	0.29910629117725	-0.408648736969154	0.682797458876763	0.999067610676663	Unchanged
NCLIV_010890	TGME49_318660	putative protein phosphatase 2C	protein phosphatase PPM5B	418.052445468611	0.0343575237048049	0.125553928480163	0.273647540309608	0.784355496039059	0.999067610676663	Unchanged
NCLIV_010910	TGME49_318640	conserved hypothetical protein	hypothetical protein	28.8404007343076	-0.33818999551814	0.438104075510819	-0.771939852702394	0.440150052097247	0.999067610676663	Unchanged
NCLIV_010920	TGME49_318620	hypothetical protein	RNA-directed RNA polymerase	189.638946483575	0.111100548075254	0.177123930666979	0.627247530341566	0.530496991429256	0.999067610676663	Unchanged
NCLIV_010940	TGME49_318600	hypothetical protein	DNA /pantothenate metabolism flavoprotein	48.6403847105532	-0.0372783570713835	0.350326948349805	-0.106410189815488	0.91525690867775	0.999067610676663	Unchanged
NCLIV_010950	TGME49_318590	atp-binding protein, Mrp/Nbp35 family, related	Fe-S cluster assembly factor HCF101	58.3082983745819	0.0631529089803745	0.316673859859598	0.199425708861396	0.841929751600005	0.999067610676663	Unchanged
NCLIV_010960	TGME49_318580	putative phosphoglucomutase	phosphoglucomutase PGM2	545.603986585517	-0.125238375659568	0.112525668698241	-1.11297606233666	0.265718710417302	0.999067610676663	Unchanged
NCLIV_010970	TGME49_318570	hypothetical protein	SFT2 family protein	363.726282114355	-0.045295486127057	0.131696178764408	-0.34393925892175	0.730891966582364	0.999067610676663	Unchanged
NCLIV_010980	TGME49_318560	putative 3-methyl-2-oxobutanoate dehydrogenase (lipoamide) kinase	ATPase/histidine kinase/DNA gyrase B/HSP90 domain-containing protein	80.2884599249251	0.0535834170516924	0.263163165940957	0.203612906312711	0.838656006647796	0.999067610676663	Unchanged
NCLIV_010990	TGME49_318550	conserved hypothetical protein	hypothetical protein	31.1301879054846	-0.423022459479642	0.459288398570033	-0.921038852269506	0.357030142934741	0.999067610676663	Unchanged
NCLIV_011010	NA	hypothetical protein	NA	82.0493842818831	0.00730183940065627	0.269614974022182	0.0270824698336507	0.978393956678978	0.999067610676663	Unchanged
NCLIV_011030	TGME49_318525	conserved hypothetical protein	hypothetical protein	133.443653514556	-0.193352721608901	0.205436805578337	-0.941178583188067	0.346613350060167	0.999067610676663	Unchanged
NCLIV_011040	TGME49_318510	putative N-ethylmaleimide-sensitive factor	N-ethylmaleimide-sensitive fusion protein, putative	315.572046438494	0.101870298439078	0.141250539449819	0.721202898310124	0.470784688846302	0.999067610676663	Unchanged
NCLIV_011060	TGME49_318490	conserved hypothetical protein	protein arginine N-methyltransferase SFM1-like, putative	23.8737047505856	-0.425240246338994	0.476995080566483	-0.89149818030403	0.372661967348157	0.999067610676663	Unchanged
NCLIV_011070	TGME49_318480	aar147wp, related	SWI2/SNF2-containing protein RAD5	171.63548942717	-0.0464823651264336	0.19306147935081	-0.240764575526592	0.809737586685477	0.999067610676663	Unchanged
NCLIV_011080	TGME49_318470	unspecified product	AP2 domain transcription factor AP2IV-4	497.387174084709	-0.0847681252717433	0.116158335773433	-0.729763599894232	0.465534697773673	0.999067610676663	Unchanged
NCLIV_011090	TGME49_318460	putative cation-transporting ATPase	P-type ATPase of unknown pump specificity (type V) protein	121.668823514869	0.0836973682656212	0.214722793536209	0.389792657254652	0.69668987383225	0.999067610676663	Unchanged
NCLIV_011110	TGME49_318440	putative DEAH-box RNA/DNA helicase	helicase associated domain (ha2) protein	517.38660740326	-0.133285428334205	0.127708734079087	-1.04366728944055	0.296639348769986	0.999067610676663	Unchanged
NCLIV_011120	TGME49_318430	malate dehydrogenase, related	malate dehydrogenase MDH	1555.67869386476	0.0129002623860965	0.0782132467301927	0.164937052550673	0.868993528058584	0.999067610676663	Unchanged
NCLIV_011130	TGME49_318420	30s ribosomal protein S16, related	30S ribosomal protein S16, putative	123.17480047881	0.0536022918630617	0.214597442040438	0.249780665386314	0.80275697268735	0.999067610676663	Unchanged
NCLIV_011140	TGME49_318410	gl18351, related	TCP-1 chaperonin, putative	573.092191322824	0.0478066841170091	0.113238846328009	0.422175654973838	0.672896809791345	0.999067610676663	Unchanged
NCLIV_011150	TGME49_318400	conserved hypothetical protein	hypothetical protein	181.521051848003	-0.131335527284643	0.178294240168718	-0.73662237860495	0.461352022093687	0.999067610676663	Unchanged
NCLIV_011160	TGME49_318390	conserved hypothetical protein	hypothetical protein	674.577198539226	-0.160885572045773	0.10254192652879	-1.56897356517484	0.116654098735061	0.88948750285484	Unchanged
NCLIV_011165	TGME49_318370	unspecified product	hypothetical protein	69.560517037907	-0.464918090264235	0.298317891944927	-1.55846532446691	0.119122981741673	0.897682287637186	Unchanged
NCLIV_011170	TGME49_318350	hypothetical protein	Pumilio-family RNA binding repeat-containing protein	400.99955300522	0.0176707785792259	0.136208780223628	0.129733035933615	0.896777644538639	0.999067610676663	Unchanged
NCLIV_011180	TGME49_318340	conserved hypothetical protein	hypothetical protein	229.81409054091	0.134230688520439	0.163641188174517	0.820274467680394	0.412059658243438	0.999067610676663	Unchanged
NCLIV_011190	TGME49_318330	moz/SAS family protein, related	histone lysine acetyltransferase MYST-A	190.28229257397	0.106742176506116	0.177953841202817	0.599830696458303	0.548619073441571	0.999067610676663	Unchanged
NCLIV_011200	TGME49_318320	atp-dependent Clp protease proteolytic subunit	ATP-dependent Clp endopeptidase, proteolytic subunit ClpP domain-containing protein	97.85760255941	0.129643109885978	0.244175269718815	0.530942834773033	0.595458393422568	0.999067610676663	Unchanged
NCLIV_011210	TGME49_318310	transketolase, related	transketolase	822.95235368141	-0.0283189985319278	0.0967906886456913	-0.292579781466287	0.769843369870344	0.999067610676663	Unchanged
NCLIV_011220	TGME49_318290	protease Do (Precursor), related	PDZ domain-containing protein	123.836946652877	-0.0710028224615444	0.213487366588675	-0.332585593218475	0.739447119806388	0.999067610676663	Unchanged
NCLIV_011250	TGME49_318260	taf5-like RNA polymerase II, p300/CBP-associated factor (PCAF)-associated factor, 65kDa, related	transcription initiation factor TFIID subunit TAF5	284.840032138475	0.0121808635597644	0.147318848427895	0.082683673472552	0.934103067096434	0.999067610676663	Unchanged
NCLIV_011270	TGME49_318230	hypothetical protein	phosphoglycerate kinase PGKI	1887.80811669119	0.130194835685585	0.0770282330084129	1.69022228085338	0.0909854372813064	0.826493398555362	Unchanged
NCLIV_011290	TGME49_318210	conserved hypothetical protein	hypothetical protein	112.560809069092	-0.384531382330231	0.226355762137875	-1.69879210804455	0.0893583611398666	0.820742529568526	Unchanged
NCLIV_011300	TGME49_318190	putative phosphoglycerate mutase	phosphoglycerate mutase family protein	165.884311160408	-0.209901938078575	0.186544958014074	-1.12520831607113	0.26050076999645	0.999067610676663	Unchanged
NCLIV_011310	TGME49_318170	putative iron-sulfur cluster assembly accessory domain containing protein	hypothetical protein	126.692022358039	0.203286695557238	0.217012083227483	0.936752887368685	0.348885684607979	0.999067610676663	Unchanged
NCLIV_011320	TGME49_318160	vesicle-associated membrane protein-associated protein A, related	MSP (Major sperm protein) domain-containing protein	291.189621030705	-0.040448113292365	0.145996779834131	-0.277047982416589	0.781743262906436	0.999067610676663	Unchanged
NCLIV_011330	TGME49_318150	putative major facilitator superfamily domain-containing protein	apicomplexan amino acid transporter ApiAT3-1	246.035317603256	0.0503647876900617	0.157989701728953	0.318785257133198	0.749889358581118	0.999067610676663	Unchanged
NCLIV_011340	TGME49_318140	os02g0511500 protein, related	SART-1 family protein	280.934596369023	0.119913919926787	0.148437855251611	0.80783921138934	0.419183149088518	0.999067610676663	Unchanged
NCLIV_011360	TGME49_211730	putative SET domain-containing protein	histone lysine methyltransferase SET8	228.961013002979	0.00825873915594696	0.177978304756267	0.0464030667516298	0.962988992233495	0.999067610676663	Unchanged
NCLIV_011370	TGME49_211720	unspecified product	AP2 domain transcription factor AP2IV-5	1375.8591742194	-0.268169832633536	0.0849202079415658	-3.15790362663815	0.00158908082376291	0.0597969050240653	Unchanged
NCLIV_011380	TGME49_211710	putative TB2/DP1, HVA22 domain-containing protein	TB2/DP1, HVA22 family protein	310.665366173316	-0.00697795249681542	0.146019750006406	-0.0477877307453909	0.961885414832325	0.999067610676663	Unchanged
NCLIV_011390	NA	putative SAC3/GANP family protein	NA	460.177233932199	-0.00975361278783838	0.126217690045003	-0.0772761154507004	0.93840389118852	0.999067610676663	Unchanged
NCLIV_011400	TGME49_211690	putative ATP-dependent helicase	AAA family protein	346.233426045142	0.0767468049806131	0.14078689361326	0.545127483183454	0.5856658418163	0.999067610676663	Unchanged
NCLIV_011410	TGME49_211680	protein disulfide isomerase	protein disulfide isomerase	7450.88008572971	0.079907336850761	0.0587364276357375	1.36043916981669	0.173690990288903	0.98139520418215	Unchanged
NCLIV_011420	TGME49_211670	putative S1 RNA-binding domain containing protein	S1 RNA binding domain-containing protein	632.448467372515	0.142937031387014	0.112116371038481	1.274898840045	0.202345049714759	0.99271179380472	Unchanged
NCLIV_011430	TGME49_500066	conserved hypothetical protein	DUF501 domain-containing protein	40.589308004044	-0.366654887103303	0.399053219546752	-0.918812000864829	0.358193914269232	0.999067610676663	Unchanged
NCLIV_011440	TGME49_211640	conserved hypothetical protein	NGX6 domain-containing protein	864.181076093875	0.00494538354579748	0.0937014401011184	0.0527780954109205	0.957908714500783	0.999067610676663	Unchanged
NCLIV_011450	TGME49_211630	conserved hypothetical protein	hypothetical protein	201.380553875131	-0.0170550100416393	0.169434613671865	-0.100658358242365	0.919821668725738	0.999067610676663	Unchanged
NCLIV_011460	TGME49_211610	conserved hypothetical protein	hypothetical protein	377.882916873364	-0.183079054474257	0.131013983576871	-1.39740086879228	0.162293058039052	0.973590342998245	Unchanged
NCLIV_011470	NA	conserved hypothetical protein	NA	528.264695279743	0.0389860553121376	0.116332809509755	0.335125193627071	0.737530648860149	0.999067610676663	Unchanged
NCLIV_011480	TGME49_211480	hypothetical protein	GTP-binding protein engA, putative	53.8857900062211	-0.000527760487055035	0.318905329797784	-0.00165491272093096	0.998679571293211	0.999570204240756	Unchanged
NCLIV_011490	TGME49_211470	conserved hypothetical protein	Fcf2 pre-rRNA processing protein	50.4104141631733	0.383861037336065	0.335488090605732	1.14418677766771	0.252546185434304	0.999067610676663	Unchanged
NCLIV_011500	TGME49_211460	conserved hypothetical protein	Myc-regulation protein MYR4	651.629002551198	-0.200365775805623	0.122371549427799	-1.63735587840899	0.101556131587457	0.859150047517244	Unchanged
NCLIV_011510	TGME49_211450	conserved hypothetical protein	pseudouridine synthase, putative	108.270348427428	-0.15201572943307	0.228485227081135	-0.665319729310508	0.505846014223398	0.999067610676663	Unchanged
NCLIV_011530	TGME49_211440	conserved hypothetical protein	hypothetical protein	121.681252544137	-0.102184592954997	0.221107944179837	-0.462147994428848	0.643975194446503	0.999067610676663	Unchanged
NCLIV_011550	TGME49_211420	novel protein (Zgc:77155), related	serine/arginine-rich splicing factor SR3	722.487944924253	0.0236995542708454	0.0997176596308516	0.237666571383441	0.812139712987748	0.999067610676663	Unchanged
NCLIV_011560	TGME49_211410	gm12258, related	translation initiation factor sui1 protein	146.613447710893	-0.232316750401987	0.210932264297171	-1.10138082088138	0.270730949090831	0.999067610676663	Unchanged
NCLIV_011580	TGME49_211400	putative helicase	DEAD/DEAH box helicase domain-containing protein	132.826633996853	-0.134558607578819	0.207261595099154	-0.649221132909094	0.516195454018671	0.999067610676663	Unchanged
NCLIV_011590	TGME49_211390	hypothetical protein	ubiquitin-activating enzyme, putative	124.852497454456	0.132775072327384	0.211131500860733	0.628873814594656	0.529431670293405	0.999067610676663	Unchanged
NCLIV_011630	TGME49_211350	hypothetical protein	CBS domain-containing protein	187.656419169809	-0.00137343928659531	0.17900877644855	-0.00767246899198855	0.993878315508755	0.999067610676663	Unchanged
NCLIV_011640	TGME49_211340	conserved hypothetical protein	hypothetical protein	239.124062535072	-0.19028171081993	0.16174669449097	-1.17641792568783	0.239427912007084	0.999067610676663	Unchanged
NCLIV_011650	TGME49_211330	putative methionine aminopeptidase	methionine aminopeptidase 1c	56.7605591808466	0.256441896799873	0.315807316993853	0.812020124298971	0.416780084137577	0.999067610676663	Unchanged
NCLIV_011670	TGME49_211310	conserved hypothetical protein	regulator of chromosome condensation, putative	132.863563945615	0.176594474695468	0.205699897320942	0.858505410043727	0.390613444432634	0.999067610676663	Unchanged
NCLIV_011680	TGME49_211300	conserved hypothetical protein	DUF74 family protein, putative	15.46860689983	-0.236842144329672	0.588222128949443	-0.402640656774796	0.687212595783601	0.999067610676663	Unchanged
NCLIV_011690	TGME49_211290	unspecified product	rhoptry protein ROP15	1346.34509424163	0.0413197823706279	0.0811743991585179	0.509024800909686	0.610734840255002	0.999067610676663	Unchanged
NCLIV_011700	NA	unspecified product	NA	3707.26803357755	-0.195929346646247	0.0673004940181428	-2.91126164086446	0.00359972445068487	0.119202303952679	Unchanged
NCLIV_011710	TGME49_211280	hypothetical protein	hypothetical protein	362.57280017946	0.0526532529879384	0.134282264873707	0.392108764604611	0.694977851813765	0.999067610676663	Unchanged
NCLIV_011720	TGME49_211270	hypothetical protein	sushi domain (scr repeat) domain-containing protein	22.2045496545291	-1.04690293190075	0.525616609827943	-1.99176150891321	0.0463972313496496	0.611072626525499	Unchanged
NCLIV_011730	TGME49_211260	unspecified product	rhoptry kinase family protein ROP26 (incomplete catalytic triad)	3059.32569735658	-0.095710921925175	0.0746590043661147	-1.28197426067759	0.199851675600612	0.99271179380472	Unchanged
NCLIV_011740	TGME49_211250	conserved hypothetical protein	hypothetical protein	163.653890281687	-0.0533634964068128	0.20012831085829	-0.266646413882938	0.789741415892092	0.999067610676663	Unchanged
NCLIV_011750	TGME49_211240	hypothetical protein	peptidyl-tRNA hydrolase, putative	64.6948998648322	0.188763432587998	0.299988273095356	0.629236038596739	0.529194538422324	0.999067610676663	Unchanged
NCLIV_011760	TGME49_211230	hypothetical protein	eukaryotic initiation factor-2B, alpha subunit, putative	130.991252466654	-0.0436134456595009	0.207490360992558	-0.210195044487224	0.833515447099831	0.999067610676663	Unchanged
NCLIV_011770	TGME49_211220	conserved hypothetical protein	origin recognition complex subunit 4, putative	128.537935872162	-0.199790805313585	0.215079487052217	-0.928916132597433	0.352932551683127	0.999067610676663	Unchanged
NCLIV_011780	TGME49_211150	conserved hypothetical protein	hypothetical protein	235.279603907986	0.0923936275091277	0.164434547667523	0.561886956358724	0.574193041207134	0.999067610676663	Unchanged
NCLIV_011790	TGME49_211090	cysteine desulfurase, related	aminotransferase, class V superfamily protein	67.8859084504929	-0.159352563058224	0.28390182554192	-0.561294605112339	0.574596718716631	0.999067610676663	Unchanged
NCLIV_011800	TGME49_211060	conserved hypothetical protein	hypothetical protein	327.210304063982	0.286443509730734	0.141917201522262	2.01838471064976	0.043551210473073	0.592615384455316	Unchanged
NCLIV_011820	TGME49_211040	agap011504-PA, related	Sec61beta family protein	915.320177130562	0.246864524200088	0.0944363120658332	2.61408476040439	0.00894668382749901	0.221557524303232	Unchanged
NCLIV_011830	TGME49_211030	conserved hypothetical protein	hypothetical protein	446.33807372885	0.0659369391235106	0.120023476558407	0.549367015639009	0.582753605324187	0.999067610676663	Unchanged
NCLIV_011840	TGME49_211020	hypothetical protein	polyadenylate-binding protein PABPN	302.7934455212	0.13588369385532	0.14258257020717	0.953017564895084	0.340581171175949	0.999067610676663	Unchanged
NCLIV_011850	NA	conserved hypothetical protein	NA	1004.2189655997	0.265135406033333	0.0981302278441084	2.70187292802919	0.00689501083981806	0.190269465794027	Unchanged
NCLIV_011870	TGME49_210980	hypothetical protein	alternative splicing type 3 and, putative	428.097413263585	0.0394866779333808	0.12585260476284	0.313753362576726	0.753708368189909	0.999067610676663	Unchanged
NCLIV_011880	TGME49_210960	putative replication factor c subunit	replication factor C subunit 4, putative	183.219695454795	0.134265264947327	0.189690221456915	0.707813317503155	0.479061195069155	0.999067610676663	Unchanged
NCLIV_011900	TGME49_210840	arginyl-tRNAsynthetase, related	arginyl-tRNA synthetase family protein	379.868463555346	0.00735361817400126	0.129783405117781	0.0566606968535591	0.954815483057958	0.999067610676663	Unchanged
NCLIV_011910	TGME49_210830	testis cDNA clone: QtsA-11516, similar to human RIO kinase 3 (yeast) (RIOK3), transcript variant 1	RIO1 family protein	144.513993480306	0.190783931631737	0.196938659166214	0.96874799716554	0.332670938519089	0.999067610676663	Unchanged
NCLIV_011920	TGME49_210820	conserved hypothetical protein	transporter, putative	266.608507889305	-0.0861515855098689	0.150042814767339	-0.574180014174342	0.565845992233838	0.999067610676663	Unchanged
NCLIV_011930	TGME49_301390	putative ribosome biogenesis protein BOP1	ribosome biogenesis protein BOP1, putative	213.180757850116	-0.050853237885588	0.165256992110244	-0.307722155875035	0.758293759315948	0.999067610676663	Unchanged
NCLIV_011940	TGME49_301400	hypothetical protein	hypothetical protein	1070.49807783765	-0.118725265696336	0.0926604242044125	-1.28129421719918	0.200090343306723	0.99271179380472	Unchanged
NCLIV_011950	TGME49_301410	conserved hypothetical protein	AP-4 complex accessory subunit Tepsin, putative	310.943530908996	-0.0465246351518239	0.148158248431023	-0.314019878370012	0.753505941105817	0.999067610676663	Unchanged
NCLIV_011960	TGME49_301420	conserved hypothetical protein	SAS6-like protein	536.269069101481	0.0749271008814085	0.112510735107903	0.665955126944551	0.505439782784643	0.999067610676663	Unchanged
NCLIV_011970	TGME49_301430	putative septum formation protein maf	septum formation protein maf, putative	106.898022091039	0.0322530024985575	0.228634844786645	0.141067747257226	0.887816422774767	0.999067610676663	Unchanged
NCLIV_011980	TGME49_301440	calmodulin-like domain protein kinase isoenzyme gamma, related	calcium-dependent protein kinase CDPK1	1692.60922659831	-0.0968988806902597	0.077322386568692	-1.25318015894629	0.210140148990173	0.993994427653056	Unchanged
NCLIV_011990	TGME49_301450	putative T-cell immunomodulatory protein	FG-GAP repeat-containing protein	206.72299103197	-0.166957982878965	0.171425538125834	-0.973938799926122	0.330086927256015	0.999067610676663	Unchanged
NCLIV_012000	TGME49_301460	conserved hypothetical protein	hypothetical protein	31.098563440775	-0.42730167828045	0.434000646417171	-0.984564612536817	0.32483797915424	0.999067610676663	Unchanged
NCLIV_012010	TGME49_301690	hypothetical protein	hypothetical protein	177.427990978123	-0.323199331776888	0.190102822818494	-1.70012905113709	0.0891066538989335	0.820742529568526	Unchanged
NCLIV_012030	TGME49_210800	conserved hypothetical protein	activator of hsp90 ATPase, putative	125.174645557825	0.223906256609446	0.217705107035459	1.02848417135651	0.303722132775436	0.999067610676663	Unchanged
NCLIV_012040	TGME49_210790	putative dihydroorotate dehydrogenase	dihydroorotate dehydrogenase	176.067819761492	-0.155065998885477	0.182058823295804	-0.851735697717494	0.394360802764406	0.999067610676663	Unchanged
NCLIV_012050	TGME49_210781	putative ubiquitin carboxyl-terminal hydrolase	ubiquitin carboxyl-terminal hydrolase	537.902748281513	0.124353480956959	0.11604410067994	1.07160536579052	0.283897322250826	0.999067610676663	Unchanged
NCLIV_012070	TGME49_210760	peptidase C26, related	glutamine amidotransferase-related, putative	95.7270078451565	-0.00795286392084143	0.245076488322438	-0.0324505380964091	0.974112760114909	0.999067610676663	Unchanged
NCLIV_012080	TGME49_210750	phenylalanyl-tRNAsynthetase alpha chain, related	Ferredoxin-fold anticodon binding domain-containing protein	57.1485506931552	-0.152178961542632	0.31097983599349	-0.489353147468436	0.62459170020598	0.999067610676663	Unchanged
NCLIV_012090	TGME49_210730	putative ATP-dependent protease ATP-binding subunit	ATP-dependent protease ATPase subunit ClpY, putative	281.081720290246	0.149782375044612	0.147570306829195	1.01498992760094	0.310110628869533	0.999067610676663	Unchanged
NCLIV_012100	TGME49_210700	vacuolar protein sorting-associated protein	VPS13 domain-containing protein	513.968005684999	0.0160336223017134	0.114600031490668	0.139909405723148	0.888731569695576	0.999067610676663	Unchanged
NCLIV_012120	TGME49_210690	hypothetical protein	ribosomal protein RPS6	4324.02325334198	0.0946946912955141	0.0683759927061615	1.38491139284009	0.166079562932954	0.973912616782383	Unchanged
NCLIV_012130	TGME49_317720	eukaryotic translation initiation factor 3 subunit 7-like protein, related	eukaryotic translation initiation factor 3 subunit 7, putative	435.606726407902	-0.0128019378582637	0.136233498348211	-0.0939705580013959	0.925132544530166	0.999067610676663	Unchanged
NCLIV_012150	TGME49_237890	putative CAM kinase, CDPK family	calcium-dependent protein kinase CDPK4	166.979930411886	-0.114305177673894	0.185290376304639	-0.616897541866738	0.537302308285171	0.999067610676663	Unchanged
NCLIV_012160	TGME49_237870	lateral signaling target protein 2, related	FYVE zinc finger domain-containing protein	62.6462030799346	-0.369403445973778	0.300923166075296	-1.22756732488102	0.219609434089265	0.999067610676663	Unchanged
NCLIV_012170	TGME49_237860	putative CAM Kinase, RAD family	calcium-dependent protein kinase CDPK7A	27.7429727373088	-0.259610121501156	0.46261143135368	-0.561183974078401	0.57467212680355	0.999067610676663	Unchanged
NCLIV_012180	TGME49_237840	conserved hypothetical protein	hypothetical protein	195.991867580808	-0.103052118563497	0.173717126958131	-0.593217953623734	0.553035298882382	0.999067610676663	Unchanged
NCLIV_012190	TGME49_237830	hypothetical protein	DNA polymerase I domain-containing protein	179.196579597142	0.101693313570291	0.180779717154312	0.562526123898545	0.573757609856906	0.999067610676663	Unchanged
NCLIV_012195	TGME49_237820	unspecified product	IMC sub-compartment protein ISP2	325.917875315415	-0.0596066373636945	0.140370357371721	-0.424638352995338	0.671100329781742	0.999067610676663	Unchanged
NCLIV_012200	NA	hypothetical protein	NA	329.151744441696	-0.107135927938545	0.14316456480616	-0.748341100212918	0.454254439733101	0.999067610676663	Unchanged
NCLIV_012220	TGME49_220090	conserved hypothetical protein	DIX domain-containing protein	190.693586446516	-0.0942301019582353	0.174388326341142	-0.540346386339533	0.588958174285266	0.999067610676663	Unchanged
NCLIV_012230	TGME49_220100	Ribose-phosphate pyrophosphokinase	phosphoribosylpyrophosphate synthetase	233.587533214688	-0.100971840126526	0.164324094294822	-0.614467650406569	0.538906343646248	0.999067610676663	Unchanged
NCLIV_012240	TGME49_220110	conserved hypothetical protein	hypothetical protein	76.8980474662042	0.188626547329975	0.268887520150113	0.701507259335317	0.482986505887217	0.999067610676663	Unchanged
NCLIV_012250	TGME49_220120	conserved hypothetical protein	AP-5 complex subunit sigma, putative	217.936051301999	0.177896162194318	0.168265944354693	1.05723212665853	0.29040566102084	0.999067610676663	Unchanged
NCLIV_012260	TGME49_220132	conserved hypothetical protein	hypothetical protein	63.6524948768133	0.233853185942258	0.294587174050816	0.793833562835015	0.427292330869188	0.999067610676663	Unchanged
NCLIV_012270	TGME49_220140	putative calmodulin	EF hand domain-containing protein	35.9640434446903	-0.112168888201617	0.402210223358622	-0.278881245894149	0.78033596138732	0.999067610676663	Unchanged
NCLIV_012280	TGME49_220150	putative ribosomal protein L16	50S ribosomal protein L16, putative	102.152351659417	0.145470462883461	0.235752647559037	0.61704699561023	0.537203728305658	0.999067610676663	Unchanged
NCLIV_012290	TGME49_220160	hypothetical protein	ATG18/WIPI-like protein PROP2	131.705394841274	0.0919873779580235	0.207084194038932	0.444202795799711	0.65689597109974	0.999067610676663	Unchanged
NCLIV_012300	TGME49_220170	conserved hypothetical protein	coiled-coil domain-containing protein	73.8735547767181	-0.440993671043463	0.280089071926966	-1.57447653351664	0.115377322502924	0.884406857016463	Unchanged
NCLIV_012310	TGME49_220175	hypothetical protein	hypothetical protein	58.807541844796	-0.0293533854048188	0.303789395328254	-0.0966241279525294	0.923024894810749	0.999067610676663	Unchanged
NCLIV_012320	TGME49_220190	conserved hypothetical protein	hypothetical protein	93.6926565734511	-0.291113651822711	0.252567373368005	-1.15261780625379	0.249067291323348	0.999067610676663	Unchanged
NCLIV_012330	TGME49_220200	conserved hypothetical protein	hypothetical protein	124.212351785651	-0.10608091984192	0.212981563180358	-0.498075599868181	0.618430757851182	0.999067610676663	Unchanged
NCLIV_012340	TGME49_220208	conserved hypothetical protein	hypothetical protein	68.3795921561262	-0.059364756189148	0.283326443382817	-0.209527764088498	0.834036263755122	0.999067610676663	Unchanged
NCLIV_012350	TGME49_220212	hypothetical protein	pseudouridine synthase	63.025915574521	0.15150338296615	0.311924909591989	0.485704662587937	0.627176577370075	0.999067610676663	Unchanged
NCLIV_012360	TGME49_220230	putative leucine rich repeat protein	leucine rich repeat-containing protein	112.243665835666	0.354129021460806	0.222547300579322	1.59125282822554	0.111552688171752	0.877210016260827	Unchanged
NCLIV_012380	TGME49_220250	Methylosome subunit pICln, related	Nucleotide-sensitive chloride conductance regulator (ICln) protein	166.852899718965	-0.00577941158639343	0.191387528161941	-0.0301974305321673	0.975909597736749	0.999067610676663	Unchanged
NCLIV_012390	TGME49_220260	conserved hypothetical protein	hypothetical protein	75.4145542137239	-0.0371109886890465	0.277491902453541	-0.13373719507098	0.893610391934124	0.999067610676663	Unchanged
NCLIV_012400	TGME49_220270	Articulin family protein, related	alveolin domain containing intermediate filament IMC6	1457.39379982297	-0.109826879325047	0.0896339203581004	-1.2252825591726	0.220468777353474	0.999067610676663	Unchanged
NCLIV_012430	TGME49_220300	putative ribosomal protein L15	ribosomal protein L15 protein	256.690106564934	0.08600327086707	0.156716287984369	0.548783230978825	0.583154219606213	0.999067610676663	Unchanged
NCLIV_012440	TGME49_220320	conserved hypothetical protein	BSD domain-containing protein	64.9423177037822	0.173692113421331	0.291337271969021	0.596189125570587	0.551048889398721	0.999067610676663	Unchanged
NCLIV_012460	TGME49_220340	Lysyl-tRNA synthetase, related	transporter, putative	286.064134188338	0.0115218248737547	0.155728768441133	0.0739864893885044	0.941021135700868	0.999067610676663	Unchanged
NCLIV_012470	TGME49_220360	putative FAD-depdendent monooxygenase	FAD binding domain-containing protein	706.715908958267	0.0294975271878623	0.109667848466389	0.268971513532545	0.787951604018276	0.999067610676663	Unchanged
NCLIV_012480	TGME49_220370	putative 200 kDa antigen p200	hypothetical protein	190.047198786124	0.0594250633084154	0.175369912317918	0.338855522723232	0.734718571900306	0.999067610676663	Unchanged
NCLIV_012490	TGME49_220380	conserved hypothetical protein	hypothetical protein	471.054558340918	0.13655152319842	0.118143068067512	1.15581494058025	0.247756860499752	0.999067610676663	Unchanged
NCLIV_012500	TGME49_220390	conserved hypothetical protein	hypothetical protein	224.733050134743	-0.0538510705831777	0.171888167489183	-0.313291318243686	0.754059345422098	0.999067610676663	Unchanged
NCLIV_012510	TGME49_220400	hypothetical protein	actin depolymerizing factor ADF	4610.54682428169	0.165785616915092	0.0659533305586531	2.51368074228878	0.0119478538106725	0.264266461194073	Unchanged
NCLIV_012520	TGME49_220420	putative 3'5'-cyclic nucleotide phosphodiesterase	3'5'-cyclic nucleotide phosphodiesterase PDE5	173.712925871286	0.322940566109877	0.185964697900885	1.73656919703113	0.0824632405017249	0.808157804615526	Unchanged
NCLIV_012530	TGME49_220430	conserved hypothetical protein	hypothetical protein	57.7861602870372	0.10038758117364	0.315628189691256	0.31805644886104	0.750442118300859	0.999067610676663	Unchanged
NCLIV_012540	TGME49_220440	hypothetical protein	cyclin-dependent kinase regulatory subunit protein	85.2945364660973	-0.0240831695394875	0.258315060159087	-0.0932317671476667	0.925719437755488	0.999067610676663	Unchanged
NCLIV_012550	TGME49_220450	putative ribonuclease H	ribonuclease HI protein	138.415467756992	-0.0657729831974484	0.209852856402641	-0.313424293216438	0.753958330017579	0.999067610676663	Unchanged
NCLIV_012560	TGME49_220460	putative SNF7 family domain-containing protein	SNF7 family protein	35.7866103951202	-0.0546132664963699	0.384965136420595	-0.141865486844248	0.887186256046989	0.999067610676663	Unchanged
NCLIV_012570	TGME49_220470	putative RNase H	hypothetical protein	308.414148346578	-0.155045105787308	0.145258254759039	-1.06737552399004	0.285802296406004	0.999067610676663	Unchanged
NCLIV_012580	TGME49_220480	conserved hypothetical protein	hypothetical protein	78.7097068009851	-0.0708739195944807	0.271389100311006	-0.261152417371444	0.79397497052618	0.999067610676663	Unchanged
NCLIV_012590	TGME49_220490	conserved hypothetical protein	pre-rRNA-processing protein PNO1, putative	61.4831739353711	0.1569751930189	0.30630299228936	0.512483380738924	0.608312748667708	0.999067610676663	Unchanged
NCLIV_012600	TGME49_220500	hypothetical protein	UBX domain-containing protein	367.896153360278	0.153854459209259	0.131505128739796	1.16995025732939	0.242020987222502	0.999067610676663	Unchanged
NCLIV_012610	TGME49_220510	conserved hypothetical protein	hypothetical protein	294.655737973067	0.00548238680714899	0.143708606352409	0.0381493283269676	0.969568621594106	0.999067610676663	Unchanged
NCLIV_012620	TGME49_220520	unspecified product	hypothetical protein	479.600828836016	-0.0596349278723188	0.117733204752559	-0.5065259881242	0.612487450529235	0.999067610676663	Unchanged
NCLIV_012640	TGME49_220570	conserved hypothetical protein	zinc finger protein, putative	353.357406388469	-0.0562633293135798	0.132501817018665	-0.42462307747564	0.671111467134279	0.999067610676663	Unchanged
NCLIV_012660	TGME49_220600	conserved hypothetical protein	apicomplexan amino acid transporter ApiAT3-3	331.143929729403	-0.216418198530133	0.269116755010278	-0.804179578197828	0.421293271163154	0.999067610676663	Unchanged
NCLIV_012670	TGME49_220610	putative protein phosphatase 2C	protein phosphatase PPM9	189.674883499821	0.0561553057931685	0.175713134783261	0.319585134386425	0.749282844884458	0.999067610676663	Unchanged
NCLIV_012680	TGME49_287480	conserved hypothetical protein	hypothetical protein	502.145975717705	0.0448542853028061	0.116054822248138	0.386492214919796	0.699132167161373	0.999067610676663	Unchanged
NCLIV_012700	TGME49_287500	putative TCP-1/cpn60 family chaperonin	T complex chaperonin, putative	414.858154897473	0.065083477740337	0.128364064219586	0.507022570031767	0.612138982323408	0.999067610676663	Unchanged
NCLIV_012712	NA	SRS domain-containing protein	NA	22.9328972106397	-0.00305627750026056	0.483627948370469	-0.00631948073009087	0.994957817453821	0.999067610676663	Unchanged
NCLIV_012730	TGME49_301216	Os10g0412100 protein, related	endonuclease/exonuclease/phosphatase family protein	37.8590017007539	0.0259758923173719	0.376195498351068	0.0690489185310002	0.944950681029608	0.999067610676663	Unchanged
NCLIV_012740	TGME49_301222	putative DNA repair protein	DNA repair protein Rad4 domain-containing protein	41.4126614728644	0.142050620574173	0.365833263279832	0.388293342438674	0.697798963494127	0.999067610676663	Unchanged
NCLIV_012760	NA	conserved hypothetical protein	NA	585.627841427053	-0.0834387108957172	0.109950938546266	-0.758872202446979	0.447929008859983	0.999067610676663	Unchanged
NCLIV_012770	TGME49_301270	putative Tyrosine kinase-like (TKL) protein	tyrosine kinase-like protein TKL1	1107.13435519088	0.0743858774424632	0.0902355445045273	0.82435228657296	0.409739417293017	0.999067610676663	Unchanged
NCLIV_012780	TGME49_301290	conserved hypothetical protein	hypothetical protein	225.895125202088	0.151198980519257	0.17508635020362	0.863568064234687	0.387825214032937	0.999067610676663	Unchanged
NCLIV_012790	TGME49_301300	conserved hypothetical protein	PHAX RNA-binding domain protein	96.9072007842951	-0.0634288364110158	0.248435019795714	-0.255313588491561	0.798480905550742	0.999067610676663	Unchanged
NCLIV_012800	TGME49_301340	F14N23.23, related	DnaJ domain-containing protein	126.194447736229	-0.00849758308322432	0.214493317392076	-0.0396170061918126	0.968398469102075	0.999067610676663	Unchanged
NCLIV_012810	TGME49_301350	hypothetical protein	SNARE associated protein	102.948558384488	-0.11146967460644	0.240124048145889	-0.464217038931127	0.642492254759148	0.999067610676663	Unchanged
NCLIV_012820	NA	GTP-binding protein TypA, related	NA	122.027652951824	0.234047639919985	0.215280183199357	1.08717688939929	0.276958642294276	0.999067610676663	Unchanged
NCLIV_012830	TGME49_292120	putative MORN repeat-containing protein	membrane occupation and recognition nexus protein MORN2	172.300904312628	-0.22712623477431	0.197697781058151	-1.14885576134768	0.250615461857545	0.999067610676663	Unchanged
NCLIV_012850	TGME49_292100	hypothetical protein	2-oxoisovalerate dehydrogenase subunit alpha, putative	47.9853011350052	-1.0840712248253	0.354357290904268	-3.05926039241047	0.00221884200209743	0.079017232084565	Unchanged
NCLIV_012860	TGME49_292080	Leucyl-tRNA synthetase 2, related	leucyl-tRNA synthetase	374.933894604831	-0.0696268875187175	0.129271944036371	-0.538607878435927	0.590157450221924	0.999067610676663	Unchanged
NCLIV_012870	TGME49_292055	putative EF hand domain-containing protein	calcium dependent protein kinase CDPK8	600.09444523344	0.0692151081376723	0.107420475117088	0.64433813071696	0.519356194587652	0.999067610676663	Unchanged
NCLIV_012880	TGME49_292035	conserved hypothetical protein	hypothetical protein	129.555828557148	-0.209968505261231	0.211788667065508	-0.991405763917888	0.321487486879478	0.999067610676663	Unchanged
NCLIV_012890	TGME49_292020	hypothetical protein	cysteine repeat modular protein CRMPB	1335.5578467139	0.200307964664496	0.0816958116701002	2.45187556827722	0.014211379595544	0.296240808475458	Unchanged
NCLIV_012900	TGME49_292010	At4g37010, related	transcription initiation factor IIB	93.4160155257728	0.193249948711985	0.24345789166413	0.793771552817803	0.427328436301617	0.999067610676663	Unchanged
NCLIV_012905	TGME49_292000	unspecified product	hypothetical protein	115.701055305184	-0.0119212974653726	0.221923568764639	-0.0537180324367247	0.957159815737642	0.999067610676663	Unchanged
NCLIV_012910	TGME49_291980	Novel protein (Zgc:63649), related	HECT-domain (ubiquitin-transferase) domain-containing protein	893.462708340392	-0.0531329725732816	0.0955661165341726	-0.555981288140784	0.578223646559811	0.999067610676663	Unchanged
NCLIV_012920	TGME49_291960	unspecified product	rhoptry kinase family protein ROP40 (incomplete catalytic triad)	2390.54197076263	-0.356062216799913	0.081985919995271	-4.34296787570903	1.40570695358417e-05	0.00127282371812817	Down-regulated
NCLIV_012930	TGME49_291950	hypothetical protein	RNA recognition motif-containing protein	50.0318389930265	-0.24549202840289	0.334013122722652	-0.734977196110748	0.462353382266772	0.999067610676663	Unchanged
NCLIV_012940	TGME49_212810	conserved hypothetical protein	hypothetical protein	336.171209272848	-0.398126802611105	0.144759894651146	-2.75025623340321	0.00595486796270839	0.175613865392613	Unchanged
NCLIV_012950	TGME49_212820	putative ubiquitin family domain-containing protein	ubiquitin family protein	163.742605302399	-0.161176805933249	0.192058262921811	-0.839207870993119	0.401352671197912	0.999067610676663	Unchanged
NCLIV_012960	TGME49_212840	conserved hypothetical protein	HIT zinc finger protein	140.545187438668	-0.163291682152632	0.200457085796135	-0.8145967078395	0.415303195539593	0.999067610676663	Unchanged
NCLIV_012970	TGME49_212850	conserved hypothetical protein	PI31 domain-containing protein	335.687711275588	-0.355786775554717	0.140312684506805	-2.53567078988829	0.0112232186469503	0.258089492297925	Unchanged
NCLIV_012980	NA	conserved hypothetical protein	NA	418.378163923813	0.346401003835859	0.133188050403661	2.60084146277387	0.00929954191160177	0.22495623061672	Unchanged
NCLIV_012990	NA	hypothetical protein	NA	1140.76825653044	-0.0869278830868317	0.0953658813062446	-0.911519737417239	0.362021590871326	0.999067610676663	Unchanged
NCLIV_0130	TGME49_212950	ADP-ribosylation factor domain-containing protein	ADP-ribosylation factor family protein 2, putative	94.3704514128972	0.0832878475530197	0.254302404910838	0.327514981945301	0.743278413302537	0.999067610676663	Unchanged
NCLIV_013000	TGME49_212900	conserved hypothetical protein	hypothetical protein	304.658994039424	-0.13384674499758	0.14174067184771	-0.944307256715905	0.34501265873024	0.999067610676663	Unchanged
NCLIV_013020	TGME49_212920	hypothetical protein	hypothetical protein	151.83663292369	-0.0898895115417086	0.194654692940339	-0.461789593581797	0.644232214241265	0.999067610676663	Unchanged
NCLIV_013030	TGME49_212930	Nitrogen-fixing NifU, C-terminal, related	NifU family domain-containing protein	111.595200760438	0.263856423467926	0.226412494462395	1.16537925212316	0.243865511891583	0.999067610676663	Unchanged
NCLIV_013050	TGME49_212940	conserved hypothetical protein	condensin-2 complex subunit H2, putative	174.812377628423	-0.0328118725424386	0.185435303586171	-0.176945122680974	0.859551495015042	0.999067610676663	Unchanged
NCLIV_013070	TGME49_212960	conserved hypothetical protein	pre-mRNA-splicing regulator WTAP	152.279695913264	0.110390642184214	0.197942118368248	0.557691526665617	0.577055044726484	0.999067610676663	Unchanged
NCLIV_013100	TGME49_212980	putative KH domain-containing protein	KH domain-containing protein	1740.66212528462	-0.128886726261512	0.075799534815976	-1.70036302431696	0.0890626623806031	0.820742529568526	Unchanged
NCLIV_013110	TGME49_212990	conserved hypothetical protein	IMC sutures component ISC3 paralog	372.688176088986	0.121673202755001	0.138839061595947	0.876361460214259	0.380833562885533	0.999067610676663	Unchanged
NCLIV_013120	TGME49_213000	putative activator 1 36 kDa	replication factor C, subunit 5, putative	113.722237307983	0.292139620455914	0.228001835578086	1.28130380931017	0.200086975418001	0.99271179380472	Unchanged
NCLIV_013130	TGME49_213010	conserved hypothetical protein	hypothetical protein	120.838011432094	-0.0932451427105626	0.218892503978512	-0.425986002333439	0.670118045770365	0.999067610676663	Unchanged
NCLIV_013140	TGME49_213020	conserved hypothetical protein	RING zinc finger protein	107.029994101483	-0.300826169133474	0.239971152211626	-1.25359305216895	0.209989957860819	0.993994427653056	Unchanged
NCLIV_013150	TGME49_213030	conserved hypothetical protein	clathrin light chain, putative	893.047352868957	0.0814777259425761	0.0997861334812902	0.816523529873548	0.414200771449887	0.999067610676663	Unchanged
NCLIV_013160	NA	conserved hypothetical protein	NA	404.63072752022	0.00888006730321539	0.133064127475955	0.06673524616783	0.94679247446067	0.999067610676663	Unchanged
NCLIV_013170	TGME49_213060	putative WD domain-containing protein	WD domain, G-beta repeat-containing protein	500.838922788839	-0.258898908275149	0.115491233659469	-2.24171913375282	0.0249795304661395	0.430822556700234	Unchanged
NCLIV_013180	TGME49_213067	GM04207p, related	dense granule protein GRA36	2180.39412710364	-0.288083104179513	0.075581414743405	-3.81156009261722	0.000138092474344138	0.00860479450348687	Down-regulated
NCLIV_013190	NA	hypothetical protein	NA	14.9453712822206	-0.691727142546497	0.624538178182871	-1.10758183680478	0.268042451196643	0.999067610676663	Unchanged
NCLIV_013200	NA	hypothetical protein	NA	79.0565528955846	0.0847407080127706	0.27854056171087	0.304231123439512	0.760951814852932	0.999067610676663	Unchanged
NCLIV_013210	TGME49_213072	hypothetical protein	protein SLY1	250.566893190602	0.0753927952638419	0.153809454049466	0.49017009864423	0.624013537842308	0.999067610676663	Unchanged
NCLIV_013220	TGME49_213100	putative YGGT family domain protein	hypothetical protein	23.9999668108138	-0.0513169477283145	0.471520890986763	-0.108832818883003	0.913335092713891	0.999067610676663	Unchanged
NCLIV_013230	TGME49_213115	conserved hypothetical protein	hypothetical protein	90.3914081718233	0.0317808658507901	0.262806801275291	0.120928627785015	0.903747566870647	0.999067610676663	Unchanged
NCLIV_013240	TGME49_213240	conserved hypothetical protein	hypothetical protein	97.9214303244861	0.38263383580751	0.23646120097838	1.61816752272393	0.105626499930269	0.863930923339082	Unchanged
NCLIV_013250	TGME49_213255	GK19899, related	hypothetical protein	656.510144888679	-1.28141361504553	0.107771014397674	-11.8901508184486	1.33165903133402e-32	1.28616068109678e-29	Down-regulated
NCLIV_013260	TGME49_213280	conserved hypothetical protein	SAG-related sequence SRS25	1479.68288716548	-0.28913918021415	0.0841295974598797	-3.43683066297846	0.000588563448412561	0.0275058482544419	Down-regulated
NCLIV_013280	TGME49_213300	conserved hypothetical protein	hypothetical protein	378.933786554493	0.0141026238711615	0.138747470687777	0.101642385271993	0.919040535066038	0.999067610676663	Unchanged
NCLIV_013290	TGME49_213310	conserved hypothetical protein	hypothetical protein	134.234580863553	-0.0854660957418658	0.206239544868292	-0.414402076946231	0.678579668121779	0.999067610676663	Unchanged
NCLIV_013300	NA	conserved hypothetical protein	NA	435.434267450367	0.0481942941544892	0.122323638700185	0.393990030599184	0.693588399626234	0.999067610676663	Unchanged
NCLIV_013320	TGME49_213350	hypothetical protein	ribosomal protein RPS15	3761.83921537106	0.247941032650624	0.0639684926176573	3.87598679450803	0.000106193443546615	0.00707345983163945	Up-regulated
NCLIV_013340	NA	conserved hypothetical protein	NA	349.798510192147	-0.284481636013204	0.136446980129579	-2.08492438413105	0.0370761648819676	0.526608763458339	Unchanged
NCLIV_013350	TGME49_213388	hypothetical protein	hypothetical protein	202.113232230463	0.153294630289706	0.17307210843756	0.885726947418632	0.37576468360716	0.999067610676663	Unchanged
NCLIV_013360	TGME49_213392	putative plectin	surface antigen repeat-containing protein	1315.78777319304	0.00820771181365989	0.0860640602349835	0.0953674715235384	0.92402295225141	0.999067610676663	Unchanged
NCLIV_013370	TGME49_213400	hypothetical protein	zinc finger (CCCH type) motif-containing protein	126.364702221238	-0.1740348277434	0.214770370721649	-0.810329782262916	0.417750662729183	0.999067610676663	Unchanged
NCLIV_013380	TGME49_213410	hypothetical protein	small nuclear ribonucleoprotein f (snrnp-f), putative	238.517731653722	0.265829979385103	0.160763740437003	1.65354437923936	0.0982201218822224	0.846829967694159	Unchanged
NCLIV_013390	TGME49_213420	conserved hypothetical protein	RAP domain-containing protein	119.61087949831	-0.0905875989266631	0.221126332620962	-0.409664456751705	0.68205210669289	0.999067610676663	Unchanged
NCLIV_013400	TGME49_500192	conserved hypothetical protein	hypothetical protein, conserved	1851.43485685389	-0.286462572324644	0.0780814745661537	-3.66876488842358	0.000243725085725672	0.0135806429978872	Down-regulated
NCLIV_013410	TGME49_213680	putative MmgE/PrpD family domain containing protein	MmgE/PrpD family protein	97.406283371073	-0.275991279080491	0.241496901960209	-1.14283569205358	0.253106816698033	0.999067610676663	Unchanged
NCLIV_013420	TGME49_213690	Anaphase-promoting complex subunit 11, related	E3 ubiquitin-protein ligase RBX1, putative	70.1313609538748	-0.0546197335995152	0.281246306626781	-0.194206047555307	0.846014547758509	0.999067610676663	Unchanged
NCLIV_013440	TGME49_213710	putative WD repeat-containing protein	WD domain, G-beta repeat-containing protein	188.395924120295	-0.141984583779533	0.178311283430585	-0.796273690861554	0.425872973901884	0.999067610676663	Unchanged
NCLIV_013450	TGME49_213720	conserved hypothetical protein	dynein regulatory complex subunit 7, putative	16.2987848972614	0.0293366171883854	0.609398808382245	0.0481402601791502	0.96160446040143	0.999067610676663	Unchanged
NCLIV_013460	TGME49_213730	hypothetical protein	lanthionine synthetase C family protein	530.699352772045	0.0476770701687333	0.113712825574761	0.419276101246712	0.675014360436637	0.999067610676663	Unchanged
NCLIV_013470	TGME49_213740	Spermine/spermidine synthase family protein	methyltransferase, putative	175.088243452055	0.034567828591891	0.180926926572274	0.191059613108955	0.84847888877695	0.999067610676663	Unchanged
NCLIV_013490	TGME49_213752	hypothetical protein	herpesviridae ul52/ul70 dna primase	68.7129018379705	0.0325730915912052	0.282877185501257	0.115149235289109	0.908326835296357	0.999067610676663	Unchanged
NCLIV_013510	TGME49_213770	DEAD/DEAH box helicase family protein, related	Superkiller viralicidic activity 2 family 2, putative	157.975616790383	0.116010915283024	0.189817213375961	0.6111717331623	0.541085894622077	0.999067610676663	Unchanged
NCLIV_013520	TGME49_213780	putative molybdopterin synthase	radical SAM domain-containing protein	261.556438070164	-0.80782823610274	0.153663837357713	-5.25711351475756	1.46333995321798e-07	2.65001719653068e-05	Down-regulated
NCLIV_013530	TGME49_213790	conserved hypothetical protein	CRAL/TRIO domain-containing protein	130.237267354306	0.212010475346235	0.210237055334259	1.00843533509902	0.313245516765572	0.999067610676663	Unchanged
NCLIV_013540	TGME49_213800	hypothetical protein	protein phosphatase 2b regulatory subunit, putative	442.682976361249	0.168577330021128	0.125213932869295	1.34631447282387	0.17820112027621	0.98139520418215	Unchanged
NCLIV_013550	TGME49_213810	hypothetical protein	iron-sulfur cluster protein ISCA	88.4360948981269	-0.0709942931633352	0.250922635207772	-0.282932996875908	0.777228199736184	0.999067610676663	Unchanged
NCLIV_013570	TGME49_213830	conserved hypothetical protein	Ufm1-conjugating enzyme 1	286.169179693304	0.281570878892234	0.148523596183431	1.89579895806243	0.0579866337166899	0.694032863649546	Unchanged
NCLIV_013610	TGME49_213870	Ubiquitin carboxyl-terminal hydrolase, related	UBA/TS-N domain-containing protein	248.057872329275	0.382860955143182	0.158992926619017	2.40803766107535	0.0160385264237237	0.327573799839913	Unchanged
NCLIV_013620	TGME49_213870	Ubiquitin carboxyl-terminal hydrolase, related	UBA/TS-N domain-containing protein	93.4437050903741	-0.0407397551949217	0.248007782307968	-0.164268051654655	0.86952013110315	0.999067610676663	Unchanged
NCLIV_013640	TGME49_213890	hypothetical protein	Myb family DNA-binding domain-containing protein	328.46111411921	0.0925957010919392	0.13790405314621	0.671450178435048	0.501933788027208	0.999067610676663	Unchanged
NCLIV_013660	TGME49_213900	putative regulator of chromosome condensation	regulator of chromosome condensation RCC1	175.779316722357	0.0469184975688728	0.182689150216466	0.25682147797655	0.797316589016327	0.999067610676663	Unchanged
NCLIV_013670	TGME49_213910	conserved hypothetical protein	hypothetical protein	100.626119215779	-0.198342496358802	0.234103956396565	-0.847241112075937	0.396860742484484	0.999067610676663	Unchanged
NCLIV_013680	TGME49_213920	conserved hypothetical protein	hypothetical protein	432.379570535199	0.15256664542846	0.123276035316866	1.2376018180363	0.215863740004185	0.999067610676663	Unchanged
NCLIV_013690	TGME49_213930	GF22565, related	exosome complex component RRP45, putative	147.371662016136	0.254233261219225	0.197668461681854	1.28615996227264	0.1983872409226	0.99271179380472	Unchanged
NCLIV_0137	TGME49_287230	sulfate transporter family domain-containing protein	inorganic anion transporter, sulfate permease (SulP) family protein	38.114080511175	-0.396364720767986	0.395077906573226	-1.00325711504832	0.315736821900852	0.999067610676663	Unchanged
NCLIV_013700	TGME49_213940	putative CHCH domain-containing protein	CHCH domain-containing protein	2228.25472651355	0.16742106156253	0.0729191880307022	2.29598088080791	0.0216769745825853	0.400057540465229	Unchanged
NCLIV_013710	TGME49_213950	conserved hypothetical protein	hypothetical protein	232.253093233381	0.306485978042439	0.161495884145006	1.89779435968317	0.0577231765186515	0.69340516426997	Unchanged
NCLIV_013720	TGME49_213970	putative NOL1/NOP2/sun family domain-containing protein	ribosomal RNA small subunit methyltransferase B, putative	80.1061319767818	0.149751763047359	0.260721305895545	0.574374857984776	0.565714162706947	0.999067610676663	Unchanged
NCLIV_013730	TGME49_287270	conserved hypothetical protein	peripheral plastid protein 1	201.084113331907	0.0325064580714156	0.169704061121422	0.191547909087205	0.848096349318198	0.999067610676663	Unchanged
NCLIV_013740	TGME49_287260	conserved hypothetical protein	hypothetical protein	106.011158500048	-0.164893734863814	0.233425191971377	-0.706409335989893	0.479933616683188	0.999067610676663	Unchanged
NCLIV_013770	TGME49_287220	conserved hypothetical protein	hypothetical protein	135.376644524643	0.186920767541064	0.219689574036574	0.85084041134308	0.39485800984515	0.999067610676663	Unchanged
NCLIV_013780	TGME49_287210	hypothetical protein	proteasome subunit alpha type-2, putative	580.024189127571	0.198150079756669	0.109437815577417	1.8106180090601	0.070200002516846	0.754802526956954	Unchanged
NCLIV_013790	TGME49_287180	hypothetical protein	DNA polymerase V, putative	336.677506111038	-0.086406424441412	0.138356890737752	-0.624518402955376	0.532287188365338	0.999067610676663	Unchanged
NCLIV_013800	TGME49_287170	conserved hypothetical protein	hypothetical protein	126.166154967534	-0.0782900962602134	0.214405233059829	-0.365150118506515	0.714999350803382	0.999067610676663	Unchanged
NCLIV_013810	TGME49_287160	hypothetical protein	kinesin-like protein KIF24, putative	423.571407952106	-0.0905491389273287	0.129292516948605	-0.700343229943637	0.483712980398336	0.999067610676663	Unchanged
NCLIV_013820	TGME49_286932	hypothetical protein	ATPase family associated with various cellular activities (AAA) domain-containing protein	38.6840604736633	-0.384092756367384	0.373287435256191	-1.02894638311032	0.303504870728467	0.999067610676663	Unchanged
NCLIV_013830	TGME49_286932	Dynein heavy chain family protein, related	ATPase family associated with various cellular activities (AAA) domain-containing protein	190.012830465124	-0.00924946506873859	0.178525408610089	-0.0518103565243198	0.958679803323159	0.999067610676663	Unchanged
NCLIV_013840	TGME49_286920	hypothetical protein	SWIRM domain-containing protein	501.256409171025	0.129395420927304	0.115468613166289	1.12061119796215	0.262453396370825	0.999067610676663	Unchanged
NCLIV_013850	TGME49_286910	conserved hypothetical protein	hypothetical protein	61.554117956447	-0.102925658083813	0.305028497637235	-0.337429646348062	0.735793039189042	0.999067610676663	Unchanged
NCLIV_013860	TGME49_286800	F2J6.5 protein, related	deubiquitinating enzyme MINDY, putative	277.361411658906	-0.15393784816172	0.151370352894946	-1.01696167854319	0.30917165986794	0.999067610676663	Unchanged
NCLIV_013870	TGME49_286790	putative pinin/SDK/memA/ domain-containing protein	nuclear factor NF2	95.5914280064018	0.0362630833180735	0.255728792961493	0.141802895552453	0.887235696863986	0.999067610676663	Unchanged
NCLIV_013890	TGME49_286770	conserved hypothetical protein	hypothetical protein	255.480499552087	-0.264510533065374	0.15365735067468	-1.72143104058452	0.0851726356332605	0.81204638697357	Unchanged
NCLIV_013900	TGME49_286760	conserved hypothetical protein	hypothetical protein	63.188932369951	-0.0913842358094048	0.294740581582111	-0.310049723451286	0.756523144314144	0.999067610676663	Unchanged
NCLIV_013910	TGME49_286750	Pdcd4-prov protein, related	MA3 domain-containing protein	390.338341189422	-0.16787554248384	0.140768845597009	-1.19256176160194	0.233041048981604	0.999067610676663	Unchanged
NCLIV_013930	TGME49_286730	putative signal recognition particle 19 kDa protein	signal recognition particle subunit SRP19, putative	193.806570130375	0.016550077153291	0.173715028533939	0.0952714183278482	0.924099244238054	0.999067610676663	Unchanged
NCLIV_013940	TGME49_286720	Heat shock protein 17.4, related	heat shock protein HSP28	113.537773063399	0.23313109350891	0.23232315136581	1.00347766521911	0.31563044794315	0.999067610676663	Unchanged
NCLIV_013950	TGME49_286710	hypothetical protein	zinc finger protein ZNF2	363.209664831496	-0.0108545844115407	0.130965393312421	-0.0828813180108341	0.933945908992349	0.999067610676663	Unchanged
NCLIV_013960	TGME49_286690	conserved hypothetical protein	DNA/RNA-binding protein KIN17 domain-containing protein	125.121841882117	0.055236446319733	0.212800489117207	0.259569169924745	0.795196120189836	0.999067610676663	Unchanged
NCLIV_013970	TGME49_286680	conserved hypothetical protein	hypothetical protein	90.5561012469129	0.009047308089747	0.253119694659162	0.035743200867596	0.971487123233082	0.999067610676663	Unchanged
NCLIV_014000	TGME49_286650	conserved hypothetical protein	hypothetical protein	39.1068205340564	-0.00508376065114907	0.368684677118909	-0.0137889122240615	0.988998388457512	0.999067610676663	Unchanged
NCLIV_014010	TGME49_286640	conserved hypothetical protein	GTPase	186.192428265657	0.162232674055132	0.179978434071676	0.901400631091853	0.367375345989118	0.999067610676663	Unchanged
NCLIV_014020	TGME49_286630	Peroxiredoxin-2E-1, related	alkyl hydroperoxide reductase AHP1	432.146835298795	0.256410515765613	0.122169735677798	2.09880552121233	0.0358340479409499	0.523864624897725	Unchanged
NCLIV_014030	TGME49_286620	putative 30S ribosomal protein S1	S1 RNA binding domain-containing protein	252.936287108412	0.125826662542197	0.153684155521881	0.81873542601002	0.412937380007272	0.999067610676663	Unchanged
NCLIV_014040	TGME49_286600	conserved hypothetical protein	thioredoxin-like associated protein TLAP1	754.056932091234	0.0462629848879968	0.0987663346095511	0.468408441711301	0.63949253233547	0.999067610676663	Unchanged
NCLIV_014050	TGME49_286590	conserved hypothetical protein	microtubule associated protein SPM2	342.570501616908	-0.0415829563405358	0.144574196809303	-0.287623637262081	0.773634849207511	0.999067610676663	Unchanged
NCLIV_014060	TGME49_286580	putative lysophospholipase	inner membrane complex protein IMC17	1467.04703651898	-0.0384545572055805	0.0880653558548867	-0.436659306401323	0.6623584453188	0.999067610676663	Unchanged
NCLIV_014070	TGME49_286560	putative u6 snRNA-associated Sm-like protein	U6 snRNA-associated Sm family protein	112.283311461429	0.30072566197027	0.226436090601149	1.32808184937257	0.184151068924143	0.98139520418215	Unchanged
NCLIV_014080	TGME49_286550	conserved hypothetical protein	exosome complex component RRP43, putative	191.004302963932	-0.0171624099530645	0.176287242850522	-0.0973548038732268	0.922444635453316	0.999067610676663	Unchanged
NCLIV_014100	TGME49_286530	conserved hypothetical protein	cytochrome c oxidase subunit ApiCOX24	826.237708844945	-0.0381927015419678	0.0990175317086948	-0.385716558299282	0.699706598313381	0.999067610676663	Unchanged
NCLIV_014110	TGME49_286520	conserved hypothetical protein	hypothetical protein	115.426576250635	-0.0688517743031518	0.230933628497728	-0.298145292875044	0.765592273866274	0.999067610676663	Unchanged
NCLIV_014120	TGME49_286500	conserved hypothetical protein	transporter, putative	273.521409528864	-0.0749440384900602	0.150415232802164	-0.498247664773629	0.618309490465894	0.999067610676663	Unchanged
NCLIV_014130	TGME49_286490	GA20816, related	G protein-coupled receptor 89 isoform 5, putative	138.875349440524	0.175161156456002	0.201637001586083	0.86869550270128	0.385013701937818	0.999067610676663	Unchanged
NCLIV_014140	TGME49_286470	putative AGC kinase	cAMP-dependent protein kinase subunit PKAc3	944.25153514752	0.0487105060750554	0.103064806106169	0.47262016895348	0.636484190472244	0.999067610676663	Unchanged
NCLIV_014150	NA	unspecified product	NA	6265.30347093652	0.188794126324063	0.0667065960355795	2.83021676332226	0.00465164771729671	0.144151328993232	Unchanged
NCLIV_014160	TGME49_286440	Tudor domain-containing protein, related	malic enzyme	300.881028568827	0.376877646872065	0.144111820678559	2.61517511261403	0.0089181719676672	0.221557524303232	Unchanged
NCLIV_014170	TGME49_286430	conserved hypothetical protein	FAM221 domain-containing protein	29.2405063973692	-0.344060280869028	0.43014689514323	-0.799866940233202	0.423787893850787	0.999067610676663	Unchanged
NCLIV_014180	TGME49_286420	Elongation factor 1-alpha, related	elongation factor 1-alpha (EF-1-ALPHA), putative	7795.06271005141	0.0943907265613704	0.0581870625729363	1.62219439146036	0.104761732206991	0.863930923339082	Unchanged
NCLIV_014190	TGME49_286410	Kynurenine 3-monooxygenase and related flavoprotein monooxygenases (ISS), related	hypothetical protein	209.145041941999	0.210915481677829	0.166216224622082	1.26892234592247	0.204468761537233	0.99271179380472	Unchanged
NCLIV_014200	TGME49_286270	conserved hypothetical protein	hypothetical protein	757.351195535544	0.0306611885198976	0.104491469924747	0.293432454744673	0.769191621355139	0.999067610676663	Unchanged
NCLIV_014210	TGME49_286260	conserved hypothetical protein	tetratricopeptide repeat-containing protein	115.342302312859	-0.184076035058264	0.223087390714412	-0.825129714722024	0.409297951292865	0.999067610676663	Unchanged
NCLIV_014230	TGME49_286240	hypothetical protein	kelch repeat protein, putative	215.648716571601	-0.24608271806698	0.177218282913398	-1.388585387588	0.164958863286176	0.973912616782383	Unchanged
NCLIV_014240	TGME49_286230	conserved hypothetical protein	hypothetical protein	258.82957855668	0.127105686433115	0.156749268870522	0.810885354355988	0.417431511612951	0.999067610676663	Unchanged
NCLIV_014250	TGME49_286220	NAD-dependent epimerase/dehydratase, related	GDP-L-fucose synthetase	43.5145277880189	0.0107196641973105	0.368979973845174	0.0290521571824072	0.976822992711881	0.999067610676663	Unchanged
NCLIV_014260	TGME49_286210	hypothetical protein	protein phosphatase 4, catalytic subunit	136.657484647736	0.067446593298588	0.210950994604346	0.319726358366259	0.749175776698011	0.999067610676663	Unchanged
NCLIV_014270	TGME49_286190	conserved hypothetical protein	hypothetical protein	242.923202757473	0.031522671982953	0.15738539642441	0.200289688237326	0.841254026750566	0.999067610676663	Unchanged
NCLIV_014280	TGME49_286180	putative methionine tRNA synthetase	tRNA ligases class I (M) protein	99.0355350967777	0.0518296522986243	0.23759518663406	0.21814268644445	0.827317939196016	0.999067610676663	Unchanged
NCLIV_014290	NA	conserved hypothetical protein	NA	413.015724119038	0.028561162924783	0.129724267970554	0.220168233527947	0.825740135592514	0.999067610676663	Unchanged
NCLIV_014310	TGME49_286140	conserved hypothetical protein	DNA replication complex GINS protein Psf2, putative	168.014875410271	0.111001716096587	0.184662982407495	0.601104317982042	0.547770507577836	0.999067610676663	Unchanged
NCLIV_014320	TGME49_286130	conserved hypothetical protein	guanylylate cyclase, putative	206.647092183636	-0.133132263457911	0.168373412608255	-0.790696472771878	0.429121134874562	0.999067610676663	Unchanged
NCLIV_014330	TGME49_286120	Prolyl oligopeptidase (Precursor)	prolyl endopeptidase	880.344965069497	0.0639970854522496	0.0933722873001501	0.685396998431961	0.49309343761469	0.999067610676663	Unchanged
NCLIV_014350	TGME49_286090	hypothetical protein	translation initiation factor SUI1, putative	953.747553373955	0.104399138104156	0.0937702965709325	1.11334976983019	0.265558238942704	0.999067610676663	Unchanged
NCLIV_014360	TGME49_286080	hypothetical protein	elongation factor 2 family protein	324.634908744924	-0.044812009609962	0.138350571339987	-0.323901876052537	0.746012323609708	0.999067610676663	Unchanged
NCLIV_014370	TGME49_286070	conserved hypothetical protein	cytochrome c oxidase assembly protein PET191, putative	56.5094854655899	0.0728559999236044	0.311956072897109	0.233545701633557	0.81533768575465	0.999067610676663	Unchanged
NCLIV_014390	TGME49_286050	hypothetical protein	apicoplast TIC22 protein	222.171803915898	0.00816961974117943	0.162994281915856	0.0501221248080156	0.960025068847598	0.999067610676663	Unchanged
NCLIV_014400	TGME49_286030	putative glutamic acid-rich protein	micropore protein MPP2	468.708186183631	-0.0887879965833583	0.119420428323659	-0.743490856880207	0.457184555005546	0.999067610676663	Unchanged
NCLIV_014420	TGME49_286010	conserved hypothetical protein	hypothetical protein	20.6765497476343	0.369601193405094	0.517462225439617	0.714257341376163	0.475068065238882	0.999067610676663	Unchanged
NCLIV_014430	TGME49_286000	conserved hypothetical protein	hypothetical protein	624.341120421589	-0.261968804578144	0.112561390205998	-2.32734158754362	0.0199470919994323	0.380848507856334	Unchanged
NCLIV_014440	TGME49_285990	Gelation factor, related	Filamin/ABP280 repeat-containing protein	230.308749650256	-0.0320570521516128	0.160192707876032	-0.200115551928997	0.841390210691029	0.999067610676663	Unchanged
NCLIV_014450	TGME49_285980	Phosphoglucomutase 2, related	phosphoglucomutase PGM1	372.535955754838	-0.0872585944501103	0.129667113245496	-0.672943140832522	0.500983464926127	0.999067610676663	Unchanged
NCLIV_014460	TGME49_285970	conserved hypothetical protein	30S ribosomal protein S5, putative	140.851891489965	0.324065750568298	0.202611804281205	1.59944161061084	0.109722512779359	0.873409287852175	Unchanged
NCLIV_014470	TGME49_285950	conserved hypothetical protein	RNA methyltransferase, putative	91.7150811140459	0.0544030730330318	0.247649387093114	0.219677802039449	0.826122093786705	0.999067610676663	Unchanged
NCLIV_014490	TGME49_285930	conserved hypothetical protein	hypothetical protein	275.258904910177	-0.0582373937892542	0.147401625039966	-0.395093295433235	0.69277403668821	0.999067610676663	Unchanged
NCLIV_014500	TGME49_285920	putative glutathione s-transferase	glutathione S-transferase 3	11.0512541689671	0.212911800007153	0.693114093644306	0.307181461118024	0.758705255698305	0.999067610676663	Unchanged
NCLIV_014510	NA	unspecified product	NA	411.773957272118	0.0345138273997867	0.124680445786914	0.276818286796734	0.781919638840373	0.999067610676663	Unchanged
NCLIV_014540	TGME49_285850	hypothetical protein	peptidyl-prolyl cis-trans isomerase, FKBP-type domain-containing protein	87.1126043437176	0.186954444615268	0.255058833261623	0.732985571307394	0.46356722971584	0.999067610676663	Unchanged
NCLIV_014550	TGME49_285840	conserved hypothetical protein	RAP domain-containing protein	197.023547095492	-0.0867514031234113	0.18502319441475	-0.468867718978782	0.639164191595153	0.999067610676663	Unchanged
NCLIV_014560	TGME49_285830	conserved hypothetical protein	hypothetical protein	120.019440955447	0.129087779079236	0.215333636203723	0.599478007036057	0.548854171763832	0.999067610676663	Unchanged
NCLIV_014570	TGME49_285810	conserved hypothetical protein	MYND finger domain-containing protein	168.189585645356	0.0937757740815571	0.191375143485302	0.49001020913021	0.62412667461973	0.999067610676663	Unchanged
NCLIV_014600	TGME49_285780	conserved hypothetical protein	gamma-tubulin complex component, putative	220.409572340312	0.0712748508739638	0.162953962510349	0.437392560303264	0.661826678636893	0.999067610676663	Unchanged
NCLIV_014620	TGME49_285760	putative peptidyl-prolyl cis-trans isomerase H	U-snRNP-associated cyclophilin family protein	62.3119547405506	-0.0050012227034924	0.307675985833697	-0.016254836041041	0.987031088393964	0.999067610676663	Unchanged
NCLIV_014630	TGME49_285750	Novel protein similar to quinoid dihydropteridine reductase (QDPR, zgc:112405), related	6,7-dihydropteridine reductase	10.9873680288127	-0.130627833636034	0.704103366343614	-0.185523660133	0.852818324272578	0.999067610676663	Unchanged
NCLIV_014640	TGME49_285730	putative TBC domain-containing protein	TBC domain-containing protein TBC4	128.3647513158	-0.00574553203848603	0.209581043710762	-0.0274143688606461	0.978129237862782	0.999067610676663	Unchanged
NCLIV_014650	TGME49_285720	putative XPA-binding protein	ATP binding protein, putative	46.106228291989	0.157982030238615	0.342585290085321	0.461146566448516	0.644693454539112	0.999067610676663	Unchanged
NCLIV_014660	TGME49_285710	hypothetical protein	hypothetical protein	258.460914275803	0.125412646781688	0.1526192115658	0.821735648448281	0.411227365612676	0.999067610676663	Unchanged
NCLIV_014670	TGME49_285700	YGR048Wp-like protein, related	ubiquitin fusion degradation protein UFD1AP	102.487411590885	0.334524414494563	0.234399492792905	1.42715502712337	0.153535214286666	0.966395975127338	Unchanged
NCLIV_014690	TGME49_285680	putative dihydrolipoamide acyltransferase	dihydrolipoamide acyltransferase, putative	75.4290343311913	-0.0101586251932278	0.2802846675822	-0.0362439561209624	0.971087837080769	0.999067610676663	Unchanged
NCLIV_014700	TGME49_285670	conserved hypothetical protein	hypothetical protein	47.4718882344959	-0.308686101933724	0.337943902579218	-0.913424090737558	0.361019540159868	0.999067610676663	Unchanged
NCLIV_014710	TGME49_285660	putative DEAD/DEAH box helicase domain-containing protein	DEAD/DEAH box helicase domain-containing protein	179.269987536053	0.114953161212653	0.182945851086048	0.628345275556892	0.529777778107526	0.999067610676663	Unchanged
NCLIV_014720	TGME49_285650	conserved hypothetical protein	hypothetical protein	272.215242316651	-0.197448121454931	0.152537038590877	-1.29442739467698	0.195517833193727	0.99271179380472	Unchanged
NCLIV_014730	TGME49_285540	conserved hypothetical protein	DNA-directed DNA polymerase	59.6684068695866	0.179641277124855	0.302392344100612	0.594066882411165	0.552467380183732	0.999067610676663	Unchanged
NCLIV_014740	TGME49_285530	unspecified product	ribosomal protein RPL35	23.8590678834955	-0.25521727313076	0.474080681059142	-0.53834143285607	0.590341351887302	0.999067610676663	Unchanged
NCLIV_014750	TGME49_285520	hypothetical protein	RNA cap guanine-N2 methyltransferase	700.092224568095	0.0218902305514214	0.10253160075148	0.213497403639292	0.830939014034212	0.999067610676663	Unchanged
NCLIV_014760	TGME49_285510	conserved hypothetical protein	ATP synthase subunit ATPTG9	208.426867596124	0.219359431761393	0.17644440319799	1.24322125148536	0.213786313609618	0.997497332824266	Unchanged
NCLIV_014770	NA	hypothetical protein	NA	100.536106007281	-0.192531305863875	0.243934069525179	-0.789275996742233	0.429950712608268	0.999067610676663	Unchanged
NCLIV_014780	TGME49_285500	conserved hypothetical protein	hypothetical protein	366.32657177606	0.00562012669084426	0.135735545414937	0.0414049737205078	0.966973047743672	0.999067610676663	Unchanged
NCLIV_014790	TGME49_285490	conserved hypothetical protein	helix-hairpin-helix motif domain-containing protein	123.581551906056	-0.155072864731688	0.213208629592381	-0.727329212837966	0.467024306671693	0.999067610676663	Unchanged
NCLIV_014800	TGME49_285480	conserved hypothetical protein	hypothetical protein	43.8434298923653	0.160590211512896	0.351668783585554	0.456651880998781	0.64792128239882	0.999067610676663	Unchanged
NCLIV_014850	TGME49_285425	conserved hypothetical protein	hypothetical protein	30.2885540807512	-0.0617083674507853	0.422433530912582	-0.14607828909196	0.883859585346467	0.999067610676663	Unchanged
NCLIV_014860	NA	conserved hypothetical protein	NA	10.4160405468625	-0.550636712883412	0.72046687282266	-0.764277628374662	0.444701814273822	0.999067610676663	Unchanged
NCLIV_014900	TGME49_285290	conserved hypothetical protein	hypothetical protein	176.842722974573	-0.0254894672254004	0.181626546780931	-0.140339987062268	0.888391371824671	0.999067610676663	Unchanged
NCLIV_014910	TGME49_285272	conserved hypothetical protein	FAS1 domain-containing protein	124.872041879133	0.363602626754065	0.213983815720667	1.69920620178448	0.0892803382713533	0.820742529568526	Unchanged
NCLIV_014920	TGME49_285268	hypothetical protein	DnaJ domain-containing protein	104.217976866505	0.0690533694952386	0.253505227202148	0.272394262861391	0.785318883557111	0.999067610676663	Unchanged
NCLIV_014930	TGME49_285260	conserved hypothetical protein	hypothetical protein	12.2594833284592	-0.435580257845432	0.659135078195842	-0.660836105154173	0.508717425660211	0.999067610676663	Unchanged
NCLIV_014940	TGME49_285250	conserved hypothetical protein	hypothetical protein	1558.71039580881	0.00049883954170106	0.078289983537366	0.00637169046616258	0.994916160950179	0.999067610676663	Unchanged
NCLIV_014950	TGME49_285240	putative trans-2,3-enoyl-CoA reductase	3-oxo-5-alpha-steroid 4-dehydrogenase	288.653653457435	0.0316092586407589	0.144617156634597	0.218571982580363	0.826983479744325	0.999067610676663	Unchanged
NCLIV_014960	TGME49_285230	hypothetical protein	PRP38 family protein	241.968569906459	0.102804826644037	0.167079052420009	0.615306498061785	0.538352327028037	0.999067610676663	Unchanged
NCLIV_014970	TGME49_285220	Hypothtetical protein, related	CAP-Gly domain-containing protein	106.149657869256	-0.0332595100793176	0.232553065827161	-0.143019013578763	0.886275164894451	0.999067610676663	Unchanged
NCLIV_014980	TGME49_285210	conserved hypothetical protein	centrosomal protein CEP120, putative	452.220043505501	-0.20834663059235	0.127986664538341	-1.6278776491588	0.103550831548473	0.863930923339082	Unchanged
NCLIV_014990	TGME49_285200	hypothetical protein	cleavage and polyadenylation specificity factor subunit 3	104.577871653868	0.106687893925786	0.234454060499383	0.455048181714329	0.649074576115677	0.999067610676663	Unchanged
NCLIV_015000	TGME49_285190	Os05g0488800 protein, related	zinc finger, C3HC4 type (RING finger) domain-containing protein	197.016895462726	0.0594123361008978	0.172110936400774	0.345197913295594	0.729945587409315	0.999067610676663	Unchanged
NCLIV_015010	TGME49_285180	conserved hypothetical protein	hypothetical protein	599.349812108452	-0.0349861570759318	0.107166289843143	-0.326466066214856	0.744071759328464	0.999067610676663	Unchanged
NCLIV_015020	TGME49_285170	Ribosomal RNA large subunit methyltransferase I, related	ribosomal RNA large subunit methyltransferase I, putative	82.5874313676424	0.176745125332635	0.256567292664087	0.688884087669118	0.490896213767834	0.999067610676663	Unchanged
NCLIV_015040	NA	conserved hypothetical protein	NA	239.678718684192	0.156255045589053	0.165327727130671	0.945123049236338	0.34459605922438	0.999067610676663	Unchanged
NCLIV_015050	TGME49_500200	Proteophosphoglycan ppg4, related	intraconoidal microtubule-associated protein ICMAP3	2220.48974873926	0.177438247766123	0.0862267192857636	2.05781049349767	0.039608328366835	0.551755439629348	Unchanged
NCLIV_015060	TGME49_284780	hypothetical protein	hypothetical protein	386.955544793152	0.0937536426350488	0.127929110599148	0.732856206034417	0.463646136097619	0.999067610676663	Unchanged
NCLIV_015075	TGME49_284660	unspecified product	mitochondrial ribosomal protein s6-2, putative	100.434481441597	0.0509198938738332	0.236855335671802	0.214983098140505	0.829780496201659	0.999067610676663	Unchanged
NCLIV_015080	TGME49_284645	conserved hypothetical protein	hypothetical protein	74.3838726080754	-0.0966205630820793	0.283218227575653	-0.341152347111098	0.73298889507818	0.999067610676663	Unchanged
NCLIV_015090	TGME49_284630	conserved hypothetical protein	hypothetical protein	109.252281753606	0.0089191330017408	0.225619097978087	0.039531817482078	0.968466386653483	0.999067610676663	Unchanged
NCLIV_015100	NA	conserved hypothetical protein	NA	161.932126802538	0.00959565349643249	0.190820126819598	0.0502863804587252	0.959894176858472	0.999067610676663	Unchanged
NCLIV_015130	TGME49_284590	conserved hypothetical protein	mediator complex subunit MED10	130.629207905425	0.136086875022635	0.2211176778059	0.61545000098135	0.538257579208374	0.999067610676663	Unchanged
NCLIV_015140	TGME49_284580	putative ribose-phosphate pyrophosphokinase	ribose-phosphate diphosphokinase subfamily protein	57.7066296672963	-0.491163234333467	0.309556248652989	-1.58666877658173	0.112587681532617	0.880493406857649	Unchanged
NCLIV_015150	TGME49_284570	conserved hypothetical protein	hypothetical protein	146.381548176297	0.303306402968024	0.196831255436271	1.54094634155411	0.123329845910134	0.90466540509207	Unchanged
NCLIV_015160	TGME49_284560	hypothetical protein	ribosomal protein RPL9	3378.13237538844	0.228111180385213	0.0696274640388994	3.27616671860651	0.00105226424891658	0.0433404254863943	Up-regulated
NCLIV_015180	TGME49_284540	ATP synthase, related	ATP synthase subunit O	394.650213364487	0.0414385583799208	0.126721957303412	0.327003774734193	0.74366503020881	0.999067610676663	Unchanged
NCLIV_015190	TGME49_284530	conserved hypothetical protein	hypothetical protein	52.4763221144037	-0.68896964113368	0.330760661095675	-2.0829854398386	0.0372525507554731	0.527820370728525	Unchanged
NCLIV_015200	TGME49_256760	Pyruvate kinase, related	pyruvate kinase PyK1	1785.86489720177	0.146239765550214	0.0757032913510774	1.93174910813349	0.0533904802778545	0.669692279675686	Unchanged
NCLIV_015210	TGME49_256770	putative ATP-dependent helicase, putaive	eukaryotic translation initiation factor 4A, isoform 3, putative	505.410436760471	0.213262317304731	0.119024995971185	1.79174395734791	0.073173989716612	0.767671408637646	Unchanged
NCLIV_015220	TGME49_256780	hypothetical protein	PPPDE peptidase, putative	165.046700791476	0.134406678603227	0.191824976656787	0.70067350428358	0.483506794887601	0.999067610676663	Unchanged
NCLIV_015230	TGME49_256810	Chaperone protein dnaJ, related	DnaJ domain-containing protein	52.2970030037581	0.33646607858528	0.323520944274907	1.0400132805602	0.29833373063586	0.999067610676663	Unchanged
NCLIV_015240	TGME49_256820	conserved hypothetical protein	zinc finger (CCCH type) motif-containing protein	112.880221774038	-0.0804237635421019	0.235072879570646	-0.342122679949272	0.732258570062398	0.999067610676663	Unchanged
NCLIV_015250	NA	hypothetical protein	NA	166.390378654009	0.0471168933849951	0.185055856992308	0.254609036162274	0.799025079306501	0.999067610676663	Unchanged
NCLIV_015260	TGME49_256840	conserved hypothetical protein	hypothetical protein	175.349035825474	0.0012795894350011	0.183479052556597	0.00697403554886134	0.994435569815468	0.999067610676663	Unchanged
NCLIV_015270	TGME49_283760	conserved hypothetical protein	FAD-binding domain-containing protein	39.0574668276871	-0.267657138119559	0.382178187591379	-0.700346453067947	0.483710968017795	0.999067610676663	Unchanged
NCLIV_015280	TGME49_283740	putative mRNA processing protein	RNA recognition motif-containing protein	139.969666741087	0.0387185949613956	0.203203975509201	0.190540538709306	0.848885579713319	0.999067610676663	Unchanged
NCLIV_015290	TGME49_283730	hypothetical protein	endomembrane protein 70 subfamily protein	149.697237406003	-0.0714387807551242	0.211689452208649	-0.337469722793328	0.735762832564248	0.999067610676663	Unchanged
NCLIV_0153	TGME49_500287	longevity-assurance (LAG1) domain-containing protein	phosphatidylinositol 4-kinase, putative	244.472165835774	0.0199974331912504	0.158251944252592	0.126364534007441	0.899443374828101	0.999067610676663	Unchanged
NCLIV_0153	TGME49_500287	longevity-assurance (LAG1) domain-containing protein	phosphatidylinositol 4-kinase, putative	244.472165835774	0.0199974331912504	0.158251944252592	0.126364534007441	0.899443374828101	0.999067610676663	Unchanged
NCLIV_015300	TGME49_283720	putative phosphotyrosyl phosphatase activator	phosphotyrosyl phosphate activator (ptpa) protein	92.2380194994026	-0.0454471708888213	0.24800013966038	-0.18325461812666	0.854598240823301	0.999067610676663	Unchanged
NCLIV_015350	TGME49_283590	conserved hypothetical protein	mitochondrial import inner membrane translocase subunit TIM50	55.4677718155634	0.0145699087652583	0.3137638284152	0.046435909578392	0.962962815666513	0.999067610676663	Unchanged
NCLIV_015360	TGME49_283580	putative DnaJ domain-containing protein	DnaJ domain-containing protein	294.758331351592	-0.0263444394059252	0.151109523559671	-0.174340033542109	0.861598238750779	0.999067610676663	Unchanged
NCLIV_015370	TGME49_283550	conserved hypothetical protein	hypothetical protein	153.883151413853	-0.325109981282426	0.197644758977617	-1.64492083151693	0.099986138394378	0.852087752934441	Unchanged
NCLIV_015380	TGME49_283540	conserved hypothetical protein	microneme protein MIC20	3891.67354784978	0.0415393461290839	0.0709707098453671	0.585302672322018	0.55834421831632	0.999067610676663	Unchanged
NCLIV_015400	TGME49_283520	conserved hypothetical protein	hypothetical protein	178.546650999217	0.139440389011919	0.203925084632643	0.683782425605514	0.494112565727795	0.999067610676663	Unchanged
NCLIV_015405	TGME49_238000	putative cyclophilin	peptidyl-prolyl isomerase	152.584292747309	-0.00415257678168462	0.192482045219433	-0.0215738396635936	0.982787901598298	0.999067610676663	Unchanged
NCLIV_015410	TGME49_238010	hypothetical protein	ribosomal protein RPL23A	7344.42084687089	0.27295033999322	0.0627819200477267	4.34759465441204	1.37638676505462e-05	0.00127282371812817	Up-regulated
NCLIV_015420	TGME49_238020	conserved hypothetical protein	hypothetical protein	98.924672196628	0.0531897448281336	0.238143558346949	0.223351600174891	0.823261870275979	0.999067610676663	Unchanged
NCLIV_015430	TGME49_238040	hypothetical protein	protein disulfide-isomerase domain-containing protein	667.321948948299	0.115941248357644	0.103315143815828	1.12220962073405	0.261773323009838	0.999067610676663	Unchanged
NCLIV_015440	TGME49_238050	hypothetical protein	nuclease and tudor domain-containing protein	1023.49727888266	-0.073990126542154	0.089642674809643	-0.825389544647934	0.40915046884014	0.999067610676663	Unchanged
NCLIV_015460	TGME49_238070	hypothetical protein	glutaredoxin domain-containing protein	120.053416528625	0.167046824790053	0.222575545482195	0.750517422873917	0.452943134435475	0.999067610676663	Unchanged
NCLIV_015470	TGME49_238080	conserved hypothetical protein	zinc finger HIT domain-containing protein	66.0450202936353	0.397822512191225	0.291296962721982	1.36569399307782	0.172035030534146	0.98139520418215	Unchanged
NCLIV_015480	TGME49_238100	emp24/gp25L/p24 family domain-containing	transmembrane protein	321.696700152847	0.015841379371623	0.138822263141278	0.11411267193866	0.909148477089246	0.999067610676663	Unchanged
NCLIV_015490	TGME49_238110	replication factor A protein 3 domain-containing protein	replication factor a protein 3 protein	149.140318448046	0.0989549340036299	0.194198379523342	0.509555920324948	0.610362612025468	0.999067610676663	Unchanged
NCLIV_0155	TGME49_238200	alpha/beta hydrolase fold domain containing protein	alpha/beta hydrolase fold domain-containing protein	271.883393676721	0.0500945825988338	0.157430380519872	0.318201496009918	0.750332098046514	0.999067610676663	Unchanged
NCLIV_015500	TGME49_238130	conserved hypothetical protein	HXXEE motif protein	53.0163793510829	-0.19678518694581	0.322092371376382	-0.610958856631399	0.541226818599726	0.999067610676663	Unchanged
NCLIV_015510	TGME49_238140	conserved hypothetical protein	WD repeat-containing protein	170.298481882999	0.291128832274452	0.18788080535987	1.54954004863253	0.121251951969766	0.901996228067771	Unchanged
NCLIV_015520	TGME49_238150	conserved hypothetical protein	hypothetical protein	819.633263398409	0.100971452165933	0.105643438201324	0.955775899431744	0.339185466925712	0.999067610676663	Unchanged
NCLIV_015530	TGME49_238160	conserved hypothetical protein	hypothetical protein	1091.44693308946	0.17656292872312	0.0875400587974366	2.01693865812539	0.0437019151748253	0.592615384455316	Unchanged
NCLIV_015540	TGME49_238170	conserved hypothetical protein	IMC-associated protein IAP3	405.619507755413	2.24734123236902e-05	0.126379637316952	0.000177824630619317	0.999858116473446	0.999901420595594	Unchanged
NCLIV_015550	TGME49_238180	putative 26S proteasome non-ATPase regulatory subunit	26S proteasome regulatory subunit RPN7, putative	389.245551792056	0.0387551432993927	0.12717605062047	0.304736175642451	0.76056709504898	0.999067610676663	Unchanged
NCLIV_015560	TGME49_238190	hypothetical protein	DNA-directed RNA polymerase II RPB3	96.3264429513771	0.0500388426895504	0.241647361138829	0.207073822175126	0.83595220588015	0.999067610676663	Unchanged
NCLIV_015600	TGME49_238230	hypothetical protein	Ser/Thr phosphatase family protein	103.43128995324	0.00240079566816718	0.248615038922736	0.00965667917182311	0.99229520452759	0.999067610676663	Unchanged
NCLIV_015610	TGME49_238240	putative bystin	bystin protein	475.471723606207	0.225097157691781	0.118423186291122	1.90078619518327	0.0573300229881344	0.692140590033831	Unchanged
NCLIV_015620	TGME49_238250	60S ribosomal protein L36, related	ribosomal protein RPL36	3470.25382164654	0.234173992498797	0.0649392748717445	3.60604569363135	0.000310898415457214	0.0170185225846397	Up-regulated
NCLIV_015630	TGME49_238260	conserved hypothetical protein	hypothetical protein	59.7912735606273	-0.048931303657425	0.309219220702423	-0.158241468775041	0.874266528027761	0.999067610676663	Unchanged
NCLIV_015660	TGME49_238380	conserved hypothetical protein	hypothetical protein	856.893155413092	0.0314917032360622	0.0968706324419112	0.325090302831937	0.745112727931451	0.999067610676663	Unchanged
NCLIV_015670	TGME49_238390	conserved hypothetical protein	guanylate cyclase organizer UGO	412.387135292823	-0.112957467256865	0.125073270041222	-0.903130358865935	0.36645671323157	0.999067610676663	Unchanged
NCLIV_015680	TGME49_238400	Endonuclease/exonuclease/phosphatase family protein, related	endonuclease/exonuclease/phosphatase domain-containing protein	679.863026963733	-0.00200215306534532	0.103278549769047	-0.0193859525508692	0.984533216544546	0.999067610676663	Unchanged
NCLIV_015690	TGME49_238410	conserved hypothetical protein	hypothetical protein	372.690705360739	-0.0520810796416172	0.132117904215652	-0.394201527422103	0.693432258089763	0.999067610676663	Unchanged
NCLIV_015700	TGME49_238420	conserved hypothetical protein	hypothetical protein	41.8773913910591	-0.227013362586304	0.358703220261687	-0.63287238520103	0.52681698233959	0.999067610676663	Unchanged
NCLIV_015710	TGME49_238510	conserved hypothetical protein	zinc finger protein, putative	162.59948943904	0.211848715408878	0.198714607957401	1.06609532930912	0.28638055077773	0.999067610676663	Unchanged
NCLIV_015720	TGME49_238530	hypothetical protein	SRS domain-containing protein	20.8311757670488	-0.274308515848868	0.509123487058156	-0.538785820771876	0.590034648499607	0.999067610676663	Unchanged
NCLIV_015730	TGME49_238870	conserved hypothetical protein	hypothetical protein	96.6151557810611	0.437280561883675	0.245030182240727	1.78459877017956	0.0743264210525103	0.773288348293173	Unchanged
NCLIV_015740	TGME49_238880	conserved hypothetical protein	hypothetical protein	504.930093357359	0.322461336694183	0.128553654988129	2.50837937454178	0.012128637099477	0.265100910956672	Unchanged
NCLIV_015750	TGME49_238895	conserved hypothetical protein	inner membrane complex protein IMC43	1045.48954958068	-0.0329816828199913	0.0912757953464248	-0.361340952382982	0.71784458323639	0.999067610676663	Unchanged
NCLIV_015770	TGME49_238930	conserved hypothetical protein	hypothetical protein	112.817840975368	0.00786949324121414	0.222114903140371	0.0354298299211414	0.971736998800718	0.999067610676663	Unchanged
NCLIV_015780	TGME49_238940	hypothetical protein	GDP mannose 4,6-dehydratase, putative	180.491770444113	-0.0710379012074376	0.194514690985702	-0.365205840481526	0.714957758889837	0.999067610676663	Unchanged
NCLIV_015790	TGME49_238950	putative fatty acyl-CoA desaturase	stearoyl-CoA desaturase	1086.25805019563	-0.0868339238844237	0.0898128253513522	-0.966832114953796	0.33362796716293	0.999067610676663	Unchanged
NCLIV_015800	TGME49_238970	putative glutamic acid-rich protein	hypothetical protein	1739.84869000624	0.0211333992343818	0.0760836247034556	0.277765410319916	0.781192445235097	0.999067610676663	Unchanged
NCLIV_015810	NA	putative retinitis pigmentosa GTPase regulator	NA	9.9578306360534	0.414300510853386	0.730446323577077	0.567188166304281	0.570586347050781	0.999067610676663	Unchanged
NCLIV_015820	TGME49_238995	Large protein with 8 or more transmembrane domains within NH2 region, related	ion channel protein	226.223216930226	0.00622975526053682	0.161507954861191	0.0385724360505403	0.9692312787774	0.999067610676663	Unchanged
NCLIV_015830	TGME49_239020	hypothetical protein	ABC transporter transmembrane region domain-containing protein	64.4001345759583	-0.47764537862937	0.296472166310651	-1.61109686812515	0.107158610888202	0.866293907071762	Unchanged
NCLIV_015840	TGME49_239050	hypothetical protein	hypothetical protein	12.7053623259122	-0.164969108847951	0.645131306987865	-0.255714002810057	0.798171681901667	0.999067610676663	Unchanged
NCLIV_015850	TGME49_239080	AT4g32400/F8B4_100, related	carrier superfamily protein	39.8204426168906	0.231374718480118	0.365413398843048	0.63318619189303	0.52661206170198	0.999067610676663	Unchanged
NCLIV_015860	TGME49_239087	hypothetical protein	hypothetical protein	175.054377857992	0.119270077385504	0.187174403162696	0.637213611317526	0.523985712840024	0.999067610676663	Unchanged
NCLIV_015880	TGME49_239100	hypothetical protein	ribosomal protein RPS7	5210.50124397658	0.339301472342218	0.0625372864633225	5.4255867424183	5.77644683231051e-08	1.19551819261569e-05	Up-regulated
NCLIV_015900	TGME49_239130	Protein kinase domain-containing protein, related	tyrosine kinase-like protein TKL7	331.755612702312	0.185168743227578	0.137003525601329	1.35156188437374	0.176515510472266	0.98139520418215	Unchanged
NCLIV_015910	TGME49_239250	hypothetical protein	diacylglycerol kinase DGK3	385.620077529506	-0.0394314935639082	0.129455717231429	-0.304594454437391	0.760675044163319	0.999067610676663	Unchanged
NCLIV_015920	TGME49_239260	Histone H4, related	histone H4	232.821594863521	1.31374839096944	0.17232636761625	7.6236063531206	2.46684874907207e-14	9.53025900058177e-12	Up-regulated
NCLIV_015930	NA	putative cell surface glycoprotein, related	NA	262.483868024426	0.0619713931196607	0.150722686350506	0.411161681231889	0.680953983896073	0.999067610676663	Unchanged
NCLIV_015940	TGME49_239270	conserved hypothetical protein	hypothetical protein	181.389350357777	-0.0329853024063883	0.182212306986156	-0.181026753636869	0.856346576566292	0.999067610676663	Unchanged
NCLIV_015950	TGME49_239290	conserved hypothetical protein	hypothetical protein	210.504469425785	-0.0203608453407521	0.167410757101867	-0.121622085063284	0.903198321981342	0.999067610676663	Unchanged
NCLIV_015960	TGME49_239300	GF13052, related	intraconoidal microtubule-associated protein ICMAP1	261.928169811514	-0.153407561883012	0.151346414564835	-1.01361873899757	0.310764712517726	0.999067610676663	Unchanged
NCLIV_015970	TGME49_239310	Ribose 5-phosphate isomerase A	ribulose 5-phosphate isomerase	117.853047876023	0.000360135483430809	0.222363437766918	0.00161958048070971	0.998707762304396	0.999570204240756	Unchanged
NCLIV_015980	TGME49_239320	hypothetical protein	SufE-like protein 1	122.126827282581	0.0455567552975186	0.214233639787726	0.212649868352415	0.831600071587724	0.999067610676663	Unchanged
NCLIV_015990	TGME49_239330	hypothetical protein	ribosomal protein RPL37	3303.99716529184	0.243520336898884	0.0689388382877258	3.5324113801065	0.00041178821850217	0.0209325677738603	Up-regulated
NCLIV_0160	TGME49_239885	PIK3R4 kinase-related protein (incomplete catalytic triad)	protein kinase, putative	976.734010212632	0.0900838209781934	0.102079189442059	0.882489579615302	0.377512112379308	0.999067610676663	Unchanged
NCLIV_016000	TGME49_239340	conserved hypothetical protein	GTP-binding protein, putative	91.7976538236584	-0.439413633995161	0.267112700360614	-1.64504957421318	0.099959588220427	0.852087752934441	Unchanged
NCLIV_016010	TGME49_239350	conserved hypothetical protein	RAP domain-containing protein	196.70747795204	-0.162754077485029	0.171298536959602	-0.950119483643993	0.342051544258947	0.999067610676663	Unchanged
NCLIV_016040	TGME49_239400	conserved hypothetical protein	inner membrane complex protein IMC28	445.969394694954	-0.0110012195393451	0.129585363995966	-0.0848955406699139	0.932344437019988	0.999067610676663	Unchanged
NCLIV_016050	TGME49_239410	hypothetical protein	CCR4-NOT transcription complex subunit 4, putative	492.899419278185	-0.191029108377532	0.117950489139295	-1.61957029404036	0.10532461510249	0.863930923339082	Unchanged
NCLIV_016060	TGME49_239420	putative protein kinase	protein kinase	1733.1466040684	-0.13430903124764	0.0805829122830343	-1.66671850696959	0.0955703911411648	0.837867498733813	Unchanged
NCLIV_016080	TGME49_239440	putative protein kinase (incomplete catalytic triad)	protein kinase (incomplete catalytic triad)	464.140329974378	-0.150865043982197	0.121056472286987	-1.24623691019628	0.21267743205665	0.997497332824266	Unchanged
NCLIV_016100	TGME49_239480	putative RNB-like protein domain containing protein	RNB family domain-containing protein	190.796347621	0.0106391257415171	0.175116354971223	0.06075460937538	0.951554639973666	0.999067610676663	Unchanged
NCLIV_016110	TGME49_239490	hypothetical protein	2-oxoisovalerate dehydrogenase subunit alpha	720.565290886147	0.0560420475577613	0.101002526125069	0.5548578803699	0.578991873474291	0.999067610676663	Unchanged
NCLIV_016120	TGME49_239500	putative proteasome subunit alpha type 4, subunit	proteasome subunit alpha type-4, putative	836.415707992319	0.100244716348683	0.10123701744823	0.990198238504467	0.322077233374468	0.999067610676663	Unchanged
NCLIV_016150	TGME49_500261	Serine--pyruvate transaminase	alanine--glyoxylate aminotransferase	918.559267008607	0.0830290574296213	0.0918031950509051	0.904424485265263	0.365770359614541	0.999067610676663	Unchanged
NCLIV_016160	TGME49_239540	hypothetical protein	cell division control protein CDC50.3	95.7486891123152	0.121876759220105	0.243568584068786	0.500379635107973	0.616807790110432	0.999067610676663	Unchanged
NCLIV_016180	TGME49_239560	hypothetical protein	myosin E	207.030327252549	-0.122925631355129	0.16945626546687	-0.725412135198752	0.468199230549435	0.999067610676663	Unchanged
NCLIV_016210	TGME49_239590	putative WD domain, G-beta repeat-containing protein	WD domain, G-beta repeat-containing protein	190.772276828532	0.124022309955152	0.17427928957785	0.711629650634719	0.476694141168222	0.999067610676663	Unchanged
NCLIV_016220	TGME49_239600	unspecified product	rhoptry kinase family protein ROP23 (incomplete catalytic triad)	1077.00685004319	-0.0823569812868875	0.0912536706149605	-0.90250595654818	0.366788158678581	0.999067610676663	Unchanged
NCLIV_016230	TGME49_239610	conserved hypothetical protein	hypothetical protein	46.7778406016624	0.123228407238941	0.341684638255727	0.360649538908195	0.718361451412133	0.999067610676663	Unchanged
NCLIV_016240	TGME49_239620	5'-Nucleotidase domain protein (Precursor)	5'-nucleotidase, C-terminal domain-containing protein	167.129424426309	-0.129929092733014	0.191508717250243	-0.678450018352094	0.497486404294821	0.999067610676663	Unchanged
NCLIV_016250	TGME49_239630	putative cytidine deaminase	cytidine and deoxycytidylate deaminase zinc-binding region domain-containing protein	134.842700156919	0.167481883224192	0.205964732741287	0.813158063495107	0.416127439818067	0.999067610676663	Unchanged
NCLIV_016260	TGME49_239640	conserved hypothetical protein	hypothetical protein	14.6417535085355	-0.150087583895609	0.597967505704792	-0.25099622046972	0.801817031305402	0.999067610676663	Unchanged
NCLIV_016300	TGME49_239680	conserved hypothetical protein	hypothetical protein	186.508793641615	0.0879056260104434	0.184378035580402	0.476768427072813	0.633527030705312	0.999067610676663	Unchanged
NCLIV_016310	TGME49_239690	conserved hypothetical protein	ER membrane protein complex subunit 6, putative	33.604100165119	0.0850505000173317	0.401824605953959	0.211660756352678	0.832371706279457	0.999067610676663	Unchanged
NCLIV_016320	TGME49_239700	conserved hypothetical protein	regulator of chromosome condensation (RCC1) repeat-containing protein	167.085920142274	-0.174804652611058	0.198125568253239	-0.882292246034733	0.377618788505322	0.999067610676663	Unchanged
NCLIV_016330	TGME49_239710	putative phosphomannomutase 2	phosphomannomutase	88.137836512766	0.138268549596325	0.251852046472089	0.549007052089403	0.583000610235362	0.999067610676663	Unchanged
NCLIV_016340	TGME49_239720	putative ribosomal protein L24	50S ribosomal protein l24, putative	128.714070362953	0.240691823488374	0.218391348678295	1.10211244605174	0.270412789170527	0.999067610676663	Unchanged
NCLIV_016360	TGME49_239740	unspecified product	dense granule protein GRA14	1060.64574590434	-0.0438371587947463	0.0899841819505081	-0.487165164415864	0.626141289823	0.999067610676663	Unchanged
NCLIV_016370	TGME49_239752	Galactosyltransferase, related	hypothetical protein	536.998262987559	-0.160103605468472	0.113543827500043	-1.41005996533286	0.158521977271244	0.968003011893421	Unchanged
NCLIV_016380	TGME49_239760	Ribosomal protein L22, related	ribosomal protein RPL22	4134.99583515318	0.254453711709585	0.063999627266065	3.9758624007566	7.01246652561373e-05	0.00511020022124451	Up-regulated
NCLIV_016390	TGME49_239770	ERYTHROCYTE MEMBRANE PROTEIN PFEMP3, related	alveolin domain containing intermediate filament IMC11	299.816073561492	0.0276706568335769	0.149620352806939	0.184939123016783	0.853276784516571	0.999067610676663	Unchanged
NCLIV_016400	NA	hypothetical protein	NA	66.3951571879366	-0.126968232934346	0.290053357140768	-0.4377409528576	0.6615740788961	0.999067610676663	Unchanged
NCLIV_016410	TGME49_239780	conserved hypothetical protein	hypothetical protein	138.621621368078	0.202368199650509	0.205261173036292	0.985905890807359	0.32417929590449	0.999067610676663	Unchanged
NCLIV_016420	TGME49_239790	putative pescadillo family protein	BRCA1 C Terminus (BRCT) domain-containing protein	403.55438897631	0.148700321867675	0.128982169703901	1.15287502302869	0.248961685268047	0.999067610676663	Unchanged
NCLIV_016430	TGME49_239800	conserved hypothetical protein	transverse sutures component TSC2	426.891368910525	0.0223851696480922	0.123916576271318	0.180647095987219	0.856644586723207	0.999067610676663	Unchanged
NCLIV_016440	TGME49_239810	conserved hypothetical protein	hypothetical protein	29.9395132728207	-0.167215944043345	0.427648154010525	-0.391012898045222	0.695787702077011	0.999067610676663	Unchanged
NCLIV_016450	TGME49_239820	hypothetical protein	D-3-phosphoglycerate dehydrogenase	1161.76120418723	-0.0993011847456916	0.0861442617414046	-1.15273127586586	0.249020699996031	0.999067610676663	Unchanged
NCLIV_016460	TGME49_239830	conserved hypothetical protein	TBC domain-containing protein TBC11	117.012422197961	0.00887647764308052	0.231811927266803	0.0382917209987395	0.969455091632881	0.999067610676663	Unchanged
NCLIV_016470	TGME49_239830	conserved hypothetical protein	TBC domain-containing protein TBC11	202.237141948123	-0.01411345209866	0.169757193192856	-0.083139051920033	0.93374097437424	0.999067610676663	Unchanged
NCLIV_016480	TGME49_240210	hypothetical protein	phosphate transporter family protein, putative	182.935273093234	-0.085846873447227	0.177686302154368	-0.483137261603013	0.628998278406877	0.999067610676663	Unchanged
NCLIV_016490	NA	conserved hypothetical protein	NA	127.096591582876	-0.110564347470385	0.210030676447999	-0.526419994165754	0.598596426714805	0.999067610676663	Unchanged
NCLIV_016500	TGME49_240230	conserved hypothetical protein	hypothetical protein	31.1849918912424	-2.24808813261297	0.482834159004603	-4.65602545032764	3.22372101788765e-06	0.000424578711333158	Down-regulated
NCLIV_016520	TGME49_240250	hypothetical protein	macro domain-containing protein	668.730951264368	-0.0899085770745272	0.105108314461545	-0.855389771352688	0.392335404337672	0.999067610676663	Unchanged
NCLIV_016530	TGME49_240270	conserved hypothetical protein	hypothetical protein	33.1546865875625	0.0205596879534397	0.406285546751776	0.0506040348169237	0.959641047627816	0.999067610676663	Unchanged
NCLIV_016540	TGME49_240280	conserved hypothetical protein	S1/P1nuclease	631.712226168134	0.102520191903869	0.113299428439928	0.904860627414597	0.36553922788879	0.999067610676663	Unchanged
NCLIV_016550	TGME49_240300	conserved hypothetical protein	zinc finger domain, LSD1 subclass domain-containing protein	129.848089464965	0.0189612607937954	0.213510196514652	0.0888072846323956	0.929235068269655	0.999067610676663	Unchanged
NCLIV_016590	TGME49_240380	conserved hypothetical protein	conoid gliding protein CGP	1184.67978495005	-0.00370983054985757	0.0882422858005037	-0.0420414149090004	0.966465682962954	0.999067610676663	Unchanged
NCLIV_016610	TGME49_240400	conserved hypothetical protein	hypothetical protein	67.2228492745441	-0.00227074619342108	0.285159669985238	-0.00796306922903451	0.993646457152478	0.999067610676663	Unchanged
NCLIV_016620	TGME49_240410	putative protein kinase (incomplete catalytic triad)	protein kinase (incomplete catalytic triad)	180.48529558055	-0.235350852322201	0.186603096480246	-1.26123765768868	0.207223234789418	0.993994427653056	Unchanged
NCLIV_016630	TGME49_240430	putative glyoxalase	glyoxalase family protein	109.539331336061	0.0363964024808234	0.227292583189052	0.160130180977135	0.872778526949061	0.999067610676663	Unchanged
NCLIV_016640	TGME49_240440	conserved hypothetical protein	hypothetical protein	248.174902064614	0.0150512197671417	0.155195280565079	0.0969824579222958	0.922740325323131	0.999067610676663	Unchanged
NCLIV_016660	TGME49_240460	unspecified product	AP2 domain transcription factor AP2VI-1	140.979329756554	0.23139044943727	0.205654874767414	1.12513962870543	0.260529870797176	0.999067610676663	Unchanged
NCLIV_016680	TGME49_240480	conserved hypothetical protein	cpw-wpc domain-containing protein	19.5106241272192	-0.37005683996932	0.524099777612897	-0.70608089485328	0.480137832058254	0.999067610676663	Unchanged
NCLIV_016690	TGME49_240490	conserved hypothetical protein	hypothetical protein	39.3440279707042	-0.117200431198677	0.37164798615204	-0.315353333169227	0.752493395138899	0.999067610676663	Unchanged
NCLIV_0167	TGME49_240590	DNA-directed RNA polymerases I, II, and III subunit RPABC1	DNA-directed RNA polymerase II RPB5	131.04752080398	0.19507543389345	0.209057585478841	0.933118181034355	0.350758952929583	0.999067610676663	Unchanged
NCLIV_016700	TGME49_240500	conserved hypothetical protein	hypothetical protein	160.652234045091	0.158572540445123	0.190643100569778	0.831776969484837	0.405534845776671	0.999067610676663	Unchanged
NCLIV_016710	TGME49_240510	conserved hypothetical protein	nucleoporin NUP134	153.065510627915	0.115886246589315	0.192552164517154	0.601843385556909	0.547278392496954	0.999067610676663	Unchanged
NCLIV_016720	TGME49_240520	conserved hypothetical protein	hypothetical protein	211.956709715187	-0.0548518029168439	0.175682451766434	-0.312221296807539	0.754872348025212	0.999067610676663	Unchanged
NCLIV_016740	TGME49_240540	Conserved oligomeric Golgi complex component 8	conserved oligomeric Golgi complex subunit 8	243.112815132889	0.0243951523657017	0.163178383257577	0.149499902368771	0.881159186400102	0.999067610676663	Unchanged
NCLIV_016750	TGME49_240550	Cytochrome c oxidase copper chaperone, related	copper chaperone COX17-1, putative	51.3670936833584	-0.087856917106089	0.326812760144264	-0.26882951897994	0.788060876391001	0.999067610676663	Unchanged
NCLIV_016760	TGME49_240560	hypothetical protein	MAPEG family protein	197.841815869901	-0.0332985881299587	0.189371991155554	-0.175836922486633	0.860422061588154	0.999067610676663	Unchanged
NCLIV_016770	TGME49_240570	conserved hypothetical protein	hypothetical protein	206.648900272245	-0.0304155287063191	0.167638189715495	-0.181435559271658	0.856025709762002	0.999067610676663	Unchanged
NCLIV_016780	TGME49_240580	conserved hypothetical protein	hypothetical protein	33.7936194866012	-0.00897307088153999	0.406303761035434	-0.022084636525817	0.982380441764709	0.999067610676663	Unchanged
NCLIV_016800	TGME49_240600	putative TCP-1/cpn60 chaperonin family protein	chaperonin cpn60, putative	616.14688569872	-0.00720224670729431	0.11441399186088	-0.0629490029161098	0.949807113504943	0.999067610676663	Unchanged
NCLIV_016830	TGME49_240630	putative ULK kinase	inner membrane complex protein IMC35	331.949785336266	0.0189964159598088	0.136155041485203	0.139520474251945	0.88903887805466	0.999067610676663	Unchanged
NCLIV_016840	TGME49_240640	AFL091Wp, related	casein kinase I	827.533684294572	0.192235091839294	0.0953214883048233	2.01670258467384	0.0437265600490593	0.592615384455316	Unchanged
NCLIV_016850	TGME49_240650	AT3G15980 protein, related	coatomer protein complex, subunit alpha, putative	436.063486546949	-0.143735766901747	0.127228463879508	-1.12974536136719	0.258583537279013	0.999067610676663	Unchanged
NCLIV_016860	TGME49_240660	conserved hypothetical protein	rRNA-processing protein EFG1, putative	130.587461820362	0.0186657676703792	0.212986974057802	0.0876380715438192	0.930164341862536	0.999067610676663	Unchanged
NCLIV_016870	TGME49_240670	hypothetical protein	adrenodoxin-type ferredoxin, putative	36.942907974698	-0.433058680362546	0.385710600465954	-1.12275545406165	0.261541369074926	0.999067610676663	Unchanged
NCLIV_016880	TGME49_240690	S-adenosylmethionine synthetase	S-adenosyl methionine synthetase	1658.98931412362	0.140204611023177	0.0785489156479339	1.78493375582156	0.0742720625510478	0.773288348293173	Unchanged
NCLIV_016890	TGME49_240700	hypothetical protein	ubiquitin family protein	788.196942740965	0.141276655189995	0.108838597850326	1.29803817745133	0.194274216425311	0.991434074051904	Unchanged
NCLIV_0169	TGME49_240830	hydrolase, alpha/beta fold family domain-containing protein	hydrolase, alpha/beta fold family protein	99.154044102066	0.134793279353634	0.241327434734047	0.558549339830267	0.57646932245593	0.999067610676663	Unchanged
NCLIV_016900	TGME49_240710	hypothetical protein	RNA recognition motif-containing protein	321.409974398572	0.17857529500011	0.138800684300324	1.28655918304931	0.198247978126797	0.99271179380472	Unchanged
NCLIV_016910	TGME49_240730	conserved hypothetical protein	hypothetical protein	97.5210725487179	0.0867515790339403	0.243761277476964	0.355887448293089	0.721924856038843	0.999067610676663	Unchanged
NCLIV_016920	TGME49_240740	hypothetical protein	Sec1 family protein	94.9655186988664	0.119215828515639	0.241771922116326	0.49309211537922	0.621947501739166	0.999067610676663	Unchanged
NCLIV_016930	TGME49_240770	hypothetical protein	cytochrome b5 family heme/steroid binding domain-containing protein	80.9679995133462	0.199351220328583	0.262833423180016	0.758469824410599	0.448169771084673	0.999067610676663	Unchanged
NCLIV_016940	TGME49_240780	conserved hypothetical protein	hypothetical protein	52.7998096447911	0.312623062635474	0.321800320184158	0.971481515172413	0.331308553661536	0.999067610676663	Unchanged
NCLIV_016970	TGME49_240810	conserved hypothetical protein	apicomplexan amino acid transporter ApiAT6-1	684.594733088134	-0.0108967800329017	0.102100867662574	-0.106725635955551	0.915006644208006	0.999067610676663	Unchanged
NCLIV_016990	TGME49_240840	Cupin 4 family protein, related	histone lysine demethylase JmjC NO66	125.670306890743	0.0491881815211217	0.214385612747424	0.229437884803736	0.818528593574067	0.999067610676663	Unchanged
NCLIV_017000	TGME49_240850	putative PAK1 interacting protein	WD domain, G-beta repeat-containing protein	83.784487648914	0.272665574379426	0.255783658215634	1.06600076127444	0.286423297774811	0.999067610676663	Unchanged
NCLIV_017010	TGME49_240860	Lysophosphatidic acid acyltransferase, related	acyl-glycerol-3-phosphate acyltransferase AGPAT	160.530128150359	-0.0066764629304596	0.19283216959518	-0.0346231800662501	0.972380217559024	0.999067610676663	Unchanged
NCLIV_017020	TGME49_240870	hypothetical protein	beta adaptin protein, putative	514.403176187075	0.0447011806358257	0.114592824265124	0.390087083746223	0.69647215347798	0.999067610676663	Unchanged
NCLIV_017040	TGME49_240890	Phosphofructokinase, related	6-phosphofructokinase	388.153992837074	-0.0342331257730637	0.129580557744056	-0.264184121206516	0.79163804598975	0.999067610676663	Unchanged
NCLIV_017060	TGME49_240910	putative C2 domain-containing protein	double C2-like domain-containing protein DOC2.1	563.342485076848	0.00103118088347087	0.112195585284068	0.00919092209252277	0.992666808405822	0.999067610676663	Unchanged
NCLIV_017070	TGME49_240930	putative molybdenum cofactor biosynthesis protein c	MoaC family protein	56.6773319680815	-0.24028841600989	0.316137631888398	-0.760075333564578	0.447209555916925	0.999067610676663	Unchanged
NCLIV_017080	TGME49_240950	conserved hypothetical protein	hypothetical protein	62.6379314852736	0.357111180599173	0.30914496195009	1.15515769154546	0.248025856721819	0.999067610676663	Unchanged
NCLIV_017090	TGME49_240960	hypothetical protein	AIG2 family protein	406.016686041775	0.0331881214270628	0.125209148370377	0.265061474013785	0.790962105387771	0.999067610676663	Unchanged
NCLIV_0171	TGME49_240990	K+ channel tetramerisation domain-containing protein	hypothetical protein	76.5830022486487	-0.229961644968756	0.274629720701349	-0.837351632523532	0.402394944552568	0.999067610676663	Unchanged
NCLIV_017100	TGME49_240970	conserved hypothetical protein	hypothetical protein	171.247076358595	0.0883975005975377	0.187619210311308	0.471153782445113	0.637530920594507	0.999067610676663	Unchanged
NCLIV_017110	TGME49_240980	conserved hypothetical protein	WD repeat-containing protein	475.572266886013	-0.0504122575846148	0.125105894197315	-0.40295669447121	0.68698008263972	0.999067610676663	Unchanged
NCLIV_017130	TGME49_241000	conserved hypothetical protein	rhoptry protein ROP51	397.384526811577	0.0458897770251464	0.126539979502027	0.362650422465187	0.716866039030154	0.999067610676663	Unchanged
NCLIV_017140	TGME49_241010	hypothetical protein	K+ channel tetramerisation domain-containing protein	179.20946441858	0.244818318476655	0.1846927992382	1.32554338602508	0.184990989374937	0.982605667669806	Unchanged
NCLIV_017170	TGME49_241140	putative DEAD/DEAH box helicase	DEAD/DEAH box helicase domain-containing protein	134.741989169586	0.111593700101596	0.20435192447297	0.546085878023411	0.585006906655848	0.999067610676663	Unchanged
NCLIV_017180	TGME49_241150	hypothetical protein	N2227 domain-containing protein	97.8731220382593	0.0300360458205272	0.245844767963827	0.122174842561411	0.902760549904754	0.999067610676663	Unchanged
NCLIV_017190	TGME49_241160	putative hemolysin	hemolysin-III related subfamily protein	79.5632940436623	-0.45162664045185	0.288114309865559	-1.56752589159001	0.116991819120874	0.889721249088539	Unchanged
NCLIV_017200	TGME49_241170	putative KH domain-containing protein	KH domain-containing protein	241.114529777223	-0.131591637823017	0.15930529585141	-0.826034295468474	0.408784637476627	0.999067610676663	Unchanged
NCLIV_017210	TGME49_241180	conserved hypothetical protein	hypothetical protein	270.179007286093	-0.00171925390993312	0.150634320000162	-0.0114134276301129	0.990893600018073	0.999067610676663	Unchanged
NCLIV_017240	TGME49_241820	conserved hypothetical protein	membrane protein, putative	300.58937619256	-0.0785774175951669	0.150613933553946	-0.521714131893532	0.601869383716776	0.999067610676663	Unchanged
NCLIV_017250	TGME49_241830	Peptidylprolyl isomerase (Cyclophilin)-like 2	peptidyl-prolyl cis-trans isomerase	297.379869378163	0.0880393470941427	0.143122182367778	0.615134185614288	0.538466107396326	0.999067610676663	Unchanged
NCLIV_017260	TGME49_241840	putative C2 domain-containing protein	C2 domain-containing protein	103.692746923924	-0.24177050504685	0.234720283933009	-1.03003669301906	0.302992781188958	0.999067610676663	Unchanged
NCLIV_017270	TGME49_241850	conserved hypothetical protein	hypothetical protein	590.868964266888	0.0765641208490048	0.1097804588864	0.697429411624459	0.485534100550437	0.999067610676663	Unchanged
NCLIV_017280	TGME49_241860	putative phosphatidylinositolglycan class A protein	N-acetylglucosaminyl-phosphatidylinositol biosynthetic protein PigA, family GT4 protein	89.9651918283602	0.0250669794010448	0.251828658285795	0.0995398203352884	0.920709672819663	0.999067610676663	Unchanged
NCLIV_017290	TGME49_241870	putative glutamyl-tRNA synthetase	tRNA ligase class I (E and Q), catalytic domain-containing protein	106.145250839037	-0.207999487633497	0.233439581216515	-0.891020651037656	0.372918091532326	0.999067610676663	Unchanged
NCLIV_017300	TGME49_241880	putative 3', 5'-cyclic nucleotide phosphodiesterase	3'5'-cyclic nucleotide phosphodiesterase PDE9	145.058567344526	-0.466327509138017	0.201734962629228	-2.31158497793507	0.020800565256694	0.388836373104974	Unchanged
NCLIV_017310	TGME49_241890	conserved hypothetical protein	hypothetical protein	83.1706273624338	0.0252168274630612	0.255553569961794	0.0986753089257613	0.921396073791972	0.999067610676663	Unchanged
NCLIV_017320	TGME49_242000	Similar to uniprot|Q12012 Saccharomyces cerevisiae YOR289w, related	AMMECR1 domain-containing protein	237.928426615176	-0.355468253476908	0.158009129048433	-2.24966908948627	0.0244699591006189	0.426144570937347	Unchanged
NCLIV_017330	TGME49_242010	tRNA uridine 5-carboxymethylaminomethyl modification enzyme GidA, related	glucose inhibited division protein A subfamily protein	48.8574505269688	-0.409472138308825	0.340343319713321	-1.20311495654956	0.228931838346257	0.999067610676663	Unchanged
NCLIV_017340	TGME49_242020	hypothetical protein	mannosyl-oligosaccharide glucosidase	153.553023815702	0.128386901282134	0.201853989669943	0.636038462712887	0.524751352888159	0.999067610676663	Unchanged
NCLIV_017350	TGME49_242030	conserved hypothetical protein	conserved oligomeric Golgi complex subunit 7	168.824151902003	0.113455727139003	0.185016354488308	0.613219990485615	0.53973088846691	0.999067610676663	Unchanged
NCLIV_017360	TGME49_242055	hypothetical protein	DEAD/DEAH box helicase domain-containing protein	79.4049632424324	-0.390337297018735	0.268730940048746	-1.45252086323938	0.146356832386609	0.946427158222206	Unchanged
NCLIV_017370	TGME49_242070	putative CAMP-dependent protein kinase regulatory subunit	cAMP-dependent protein kinase regulatory subunit 1	1648.94544529026	0.0183836999320686	0.0775554540897095	0.237039420990353	0.812626208064938	0.999067610676663	Unchanged
NCLIV_017380	TGME49_242080	Vesicle transport v-SNARE domain-containing protein, related	Qb-SNARE VTI1, putative	241.020644292972	0.178769120674221	0.166868228472976	1.07131910196538	0.284025973704702	0.999067610676663	Unchanged
NCLIV_017390	TGME49_242090	putative zinc finger (CCCH type) protein	zinc finger (CCCH type) motif-containing protein	642.300049554717	-0.169102331291176	0.106766786832784	-1.58384771432731	0.113228378167036	0.883101566993248	Unchanged
NCLIV_017400	TGME49_242090	conserved hypothetical protein	zinc finger (CCCH type) motif-containing protein	1186.69403738456	0.0543696822233335	0.0875640288669006	0.62091343816508	0.534656578893027	0.999067610676663	Unchanged
NCLIV_017410	TGME49_242100	unspecified product	rhoptry kinase family protein	64.0023551511011	-2.46238301215712	0.339665545415427	-7.24943417250493	4.18516301879974e-13	1.51581373087153e-10	Down-regulated
NCLIV_017420	TGME49_242110	unspecified product	rhoptry kinase family protein ROP38	251.1057150576	0.126903873265993	0.160659286580262	0.789894415487737	0.429589433052187	0.999067610676663	Unchanged
NCLIV_017430	TGME49_242230,TGME49_500375	unspecified product	NA	19.7011885019315	1.26148790491681	0.55048958645153	2.29157451106095	0.0219302077003247	0.401609003669138	Unchanged
NCLIV_017440	TGME49_242240	unspecified product	rhoptry kinase family protein ROP19A	640.78474058311	-0.0473827413374213	0.125194402974365	-0.378473319986384	0.705079009919708	0.999067610676663	Unchanged
NCLIV_017450	TGME49_242260	conserved hypothetical protein	hypothetical protein	345.224589887397	0.146271696544248	0.138937757402475	1.05278578896684	0.292439179546684	0.999067610676663	Unchanged
NCLIV_017460	TGME49_242270	putative NUDIX hydrolase domain-containing protein	Nudix hydrolase, putative	263.457634914742	-0.185318572760749	0.150713479354176	-1.22960848329465	0.218843751742941	0.999067610676663	Unchanged
NCLIV_017470	TGME49_242290	Proteasome subunit alpha type	proteasome subunit alpha type-6, putative	391.011091880082	-0.076260025117939	0.139215135448306	-0.547785446405402	0.583839232838329	0.999067610676663	Unchanged
NCLIV_017490	TGME49_242320	putative B-box zinc finger protein	preconoidal ring protein PCR5	263.675586746489	-0.0825869026806886	0.150420219004431	-0.549041234132598	0.582977152616369	0.999067610676663	Unchanged
NCLIV_0175	TGME49_242415	amine oxidase, flavin-containing domain-containing protein	histone lysine-specific demethylase	300.066273721469	0.309256729748612	0.148313872392372	2.08515039598223	0.0370556509219209	0.526608763458339	Unchanged
NCLIV_0175	TGME49_242415	amine oxidase, flavin-containing domain-containing protein	histone lysine-specific demethylase	300.066273721469	0.309256729748612	0.148313872392372	2.08515039598223	0.0370556509219209	0.526608763458339	Unchanged
NCLIV_017500	TGME49_242330	hypothetical protein	ribosomal protein RPS5	7213.61021647098	0.255611905448709	0.0612077320960686	4.17613750248928	2.96500633432126e-05	0.00232192050099888	Up-regulated
NCLIV_017510	NA	putative 40S ribosomal protein S29	NA	2180.79318738207	0.289484269947943	0.0750971657072594	3.85479621263468	0.000115826069195454	0.00762740989758698	Up-regulated
NCLIV_017580	TGME49_242435	conserved hypothetical protein	hypothetical protein	243.969428555049	-0.190339961517903	0.155786692690365	-1.22179859030845	0.221783801794596	0.999067610676663	Unchanged
NCLIV_017590	TGME49_242460	Mitochondrial carrier protein-like, related	mitochondrial carrier superfamily protein	157.269761694443	0.100787209972338	0.191646449507785	0.525901785455428	0.598956448331161	0.999067610676663	Unchanged
NCLIV_0176	TGME49_242580	iron only hydrogenase large subunit, C-terminal domain-containing protein	iron only hydrogenase large subunit, c-terminal domain-containing protein	91.4054314775639	-0.0546099185549898	0.248195196776804	-0.220028103944732	0.825849267207804	0.999067610676663	Unchanged
NCLIV_017600	TGME49_242570	conserved hypothetical protein	armadillo repeat-containing protein	226.730084775628	0.24708401259184	0.161151057975754	1.53324474375474	0.125215563580077	0.909544756020559	Unchanged
NCLIV_017640	TGME49_242610	putative WD domain, G-beta repeat-containing protein	WD domain, G-beta repeat-containing protein	61.864625194611	0.037187129469682	0.304043363748111	0.122308637199825	0.902654591861183	0.999067610676663	Unchanged
NCLIV_017650	TGME49_242625	hypothetical protein	ATPase family associated with various cellular activities (AAA) subfamily protein	648.813667004272	0.0281525348235592	0.105874806998606	0.265904001354448	0.790313143369593	0.999067610676663	Unchanged
NCLIV_017660	TGME49_242640	conserved hypothetical protein	hypothetical protein	357.574754951859	0.0904763080562935	0.134669039939291	0.671841932615547	0.501684330421334	0.999067610676663	Unchanged
NCLIV_017670	TGME49_242650	conserved hypothetical protein	hypothetical protein	37.6569660020881	-0.282506431975308	0.37943458749355	-0.744545809177479	0.456546338347097	0.999067610676663	Unchanged
NCLIV_017680	TGME49_242660	hypothetical protein	vacuolar sorting protein 35, putative	469.592542286334	0.0943436768975925	0.120090764609121	0.785603099494521	0.432100048064507	0.999067610676663	Unchanged
NCLIV_017690	TGME49_242670	conserved hypothetical protein	hypothetical protein	98.6771427004998	0.0651121663287641	0.237091999229295	0.274628273161564	0.783601842387319	0.999067610676663	Unchanged
NCLIV_017700	TGME49_242680	putative 60S ribosomal protein L24	ribosomal protein RPL24e	292.19493849455	0.174135283099361	0.144649755572393	1.2038408389305	0.228651101673036	0.999067610676663	Unchanged
NCLIV_017710	NA	conserved hypothetical protein	NA	234.851236785494	-0.0895747514204405	0.159647720566711	-0.561077546879288	0.574744673899978	0.999067610676663	Unchanged
NCLIV_017720	TGME49_242720	hypothetical protein	aspartyl protease ASP5	139.695242306383	0.0443410739426523	0.206536224897017	0.214689088874176	0.830009730050239	0.999067610676663	Unchanged
NCLIV_017730	TGME49_242730	Guanylate kinase, related	guanylate kinase family protein	84.1557930085796	-0.112833719328648	0.25769445383335	-0.437858547788605	0.661488826155194	0.999067610676663	Unchanged
NCLIV_017760	TGME49_500385	conserved hypothetical protein	cilia- and flagella-associated protein 58, putative	15.1651241707098	0.439577376248889	0.617017485682974	0.712422883384452	0.476202949401132	0.999067610676663	Unchanged
NCLIV_017770	TGME49_242780	conserved hypothetical protein	hypothetical protein	584.000014158003	0.0209467035724252	0.108212483693497	0.19357012109393	0.846512495565557	0.999067610676663	Unchanged
NCLIV_017780	TGME49_242790	putative Trichohyalin	apical annuli protein AAP1	720.971282195974	0.115221821864724	0.107476143382574	1.07206881674734	0.283689123773536	0.999067610676663	Unchanged
NCLIV_017790	TGME49_242800	putative TGF-beta-inducible nuclear protein 1	ribosome biogenesis protein NSA2, putative	106.981928915449	-0.126008532012313	0.228236509253083	-0.552096298811627	0.580882377599755	0.999067610676663	Unchanged
NCLIV_017810	TGME49_242810	conserved hypothetical protein	hypothetical protein	100.810629386711	0.0564929758525501	0.252994425904613	0.22329731436	0.823304117333105	0.999067610676663	Unchanged
NCLIV_017820	TGME49_242820	hypothetical protein	hypothetical protein	424.428382657446	-0.200067270785242	0.140788322762874	-1.42105017560448	0.155302173163603	0.966395975127338	Unchanged
NCLIV_017830	TGME49_242830	putative 5'-3' exonuclease	XRN 5'-3' exonuclease N-terminus protein	226.97239511113	-0.0199751186319441	0.166264637681735	-0.120140511599229	0.904371841169631	0.999067610676663	Unchanged
NCLIV_017840	TGME49_242840	conserved hypothetical protein	cytochrome c oxidase subunit ApiCOX14	710.799103257882	-0.0999659223967799	0.105067622993345	-0.951443646946418	0.341379212493699	0.999067610676663	Unchanged
NCLIV_017850	TGME49_242860	putative plectin	hypothetical protein	252.76142918883	-0.115626231081329	0.153809958399762	-0.751747365933282	0.452203000001657	0.999067610676663	Unchanged
NCLIV_017860	TGME49_242870	conserved hypothetical protein	histone lysine methyltransferase, SET, putative	156.420493699088	-0.0792815528126376	0.19778660786974	-0.400843887594511	0.688535064540525	0.999067610676663	Unchanged
NCLIV_017870	TGME49_242880	hypothetical protein	phosphopantothenoylcysteine decarboxylase	59.6149434651795	0.133293705487448	0.304589425743251	0.437617639424574	0.661663482090565	0.999067610676663	Unchanged
NCLIV_017880	TGME49_242890	conserved hypothetical protein	hypothetical protein	271.82899859442	-0.130101498818637	0.149156958115505	-0.872245589226137	0.383074413713987	0.999067610676663	Unchanged
NCLIV_017990	TGME49_243200	conserved hypothetical protein	inner membrane complex protein IMC29	2034.70655210819	-0.077232983406921	0.0736867587888679	-1.04812566974501	0.294580710888025	0.999067610676663	Unchanged
NCLIV_0180	TGME49_243340	Atypical MEK-related kinase (incomplete catalytic triad)	atypical MEK-related kinase (incomplete catalytic triad)	180.975225471266	0.035984949221444	0.178788531829332	0.20127101471919	0.840486665683137	0.999067610676663	Unchanged
NCLIV_018000	TGME49_243210	YALI0F09812p, related	DUF862 domain-containing protein	347.832958993093	-0.0829835770445849	0.139324223526621	-0.595614853929037	0.551432551252412	0.999067610676663	Unchanged
NCLIV_018010	TGME49_243240	hypothetical protein	WD domain, G-beta repeat-containing protein	118.992889030134	0.0203890311759705	0.216139307091011	0.0943328238180442	0.924844776526128	0.999067610676663	Unchanged
NCLIV_018020	TGME49_243250	hypothetical protein	myosin H	1525.71536156854	0.0842015081423211	0.0847594691603306	0.993417124676017	0.320506719629482	0.999067610676663	Unchanged
NCLIV_018030	TGME49_243265	putative BRCA2 repeat-containing protein	protamine P1 protein	112.035663736016	-0.0537839411837682	0.223076969636416	-0.241100375674945	0.809477321618396	0.999067610676663	Unchanged
NCLIV_018040	TGME49_243280	hypothetical protein	Met-10+ like-protein	76.4633106785819	0.00907373413530007	0.268033197154091	0.0338530235494808	0.972994353472796	0.999067610676663	Unchanged
NCLIV_018050	TGME49_243290	conserved hypothetical protein	hypothetical protein	270.76503662356	0.167211621064588	0.151375802902305	1.10461261217886	0.269327483741087	0.999067610676663	Unchanged
NCLIV_018060	TGME49_243298	conserved hypothetical protein	metacaspase MCA3, putative	90.7839382018685	-0.390699606382419	0.258408418848381	-1.51194612050027	0.13054756982591	0.914894158607084	Unchanged
NCLIV_018070	TGME49_243310	conserved hypothetical protein	hypothetical protein	346.672253907043	0.202239248890889	0.134211145912244	1.50687372137577	0.131843028432523	0.918305708853933	Unchanged
NCLIV_0181	TGME49_243430	OTU-like cysteine protease domain-containing protein	OTU domain-containing protein OTUD3C	325.459532740805	-0.075586166981023	0.139516992807197	-0.541770328188464	0.587976734394786	0.999067610676663	Unchanged
NCLIV_018100	TGME49_243350	hypothetical protein	gamma-glutamyl hydrolase	373.970970237509	-0.0280637334798248	0.135501255470244	-0.207110505230614	0.835923557983924	0.999067610676663	Unchanged
NCLIV_018120	TGME49_500039	conserved hypothetical protein	hypothetical protein	1384.54507334334	0.0185296296660609	0.0852772143191017	0.217286995289554	0.827984691256241	0.999067610676663	Unchanged
NCLIV_018130	TGME49_243390	conserved hypothetical protein	ER membrane protein complex subunit 7, putative	100.884713484709	0.0226886415450533	0.236096880941574	0.0960988618509871	0.923442055236305	0.999067610676663	Unchanged
NCLIV_018140	TGME49_243400	putative PX domain-containing protein	PX domain-containing protein	131.458405566597	-0.00598372000257868	0.210657483561278	-0.0284049723818051	0.977339158415675	0.999067610676663	Unchanged
NCLIV_018150	TGME49_243410	CBR-FKB-6 protein, related	tetratricopeptide repeat-containing protein	288.700297135564	0.103483268491027	0.146756474076288	0.705135968565406	0.480725624515325	0.999067610676663	Unchanged
NCLIV_018170	TGME49_243440	Bromodomain containing protein, related	histone lysine acetyltransferase GCN5-B	150.12190325466	-0.135788264813666	0.195701267055169	-0.693854806649704	0.487773267891577	0.999067610676663	Unchanged
NCLIV_018180	TGME49_243450	putative Ras family domain-containing protein	Ras-related protein Rab2BV, putative	141.471754919216	-0.00561937188942299	0.20366420819857	-0.0275913570633097	0.977988075106995	0.999067610676663	Unchanged
NCLIV_018190	TGME49_243460	conserved hypothetical protein	hypothetical protein	6210.87985948025	-0.0520892976375569	0.0671058964667556	-0.776225345016619	0.437615943736666	0.999067610676663	Unchanged
NCLIV_018210	TGME49_243480	putative 50S ribosomal protein L3	50S ribosomal protein L3, putative	41.0234882116384	-0.328210654738783	0.365302736045849	-0.898462076390222	0.368939254620553	0.999067610676663	Unchanged
NCLIV_018220	TGME49_243490	Mitochondrial protein-like, related	mitochondrial chaperone BCS1, putative	54.3731044983731	-0.123687782226669	0.33152763197404	-0.373084383615885	0.709085641033842	0.999067610676663	Unchanged
NCLIV_018240	TGME49_243510	Similar to uniprot|P38747 Saccharomyces cerevisiae YHL013c, related	OTU domain-containing protein OTUD6B	61.5980916718142	-0.539045318589803	0.310505088221774	-1.73602732785106	0.0825590026457966	0.808157804615526	Unchanged
NCLIV_018250	TGME49_243530	putative PPR repeat-containing protein	pentatricopeptide repeat domain-containing protein	57.6798180467083	-0.162302834715637	0.308732281285044	-0.525707367043317	0.599091544382934	0.999067610676663	Unchanged
NCLIV_018260	TGME49_243540	putative U4/U6 small nuclear ribonucleoprotein	U4/U6 small nuclear ribonucleoprotein PRP4, putative	162.074438689707	0.0689934944505103	0.187359787346847	0.368240674413166	0.712693784050984	0.999067610676663	Unchanged
NCLIV_018290	TGME49_243570	Ribosomal protein S26E, related	ribosomal protein RPS26	2254.11189319739	0.0998718824328209	0.0829587714071922	1.20387369218154	0.228638401403765	0.999067610676663	Unchanged
NCLIV_018300	TGME49_243580	HIT family protein, related	Hit family protein involved in cell-cycle regulation, putative	248.553804501219	-0.202848609660285	0.157457478857773	-1.28827548320847	0.197650084285125	0.99271179380472	Unchanged
NCLIV_018310	TGME49_243590	endonuclease/exonuclease/phosphatase domain-containing protein	endonuclease/exonuclease/phosphatase family protein	87.6561974552885	0.0758690694311818	0.257336408209019	0.294824467160348	0.768127974663537	0.999067610676663	Unchanged
NCLIV_018320	TGME49_243600	putative acetyltransferase domain-containing protein	acetyltransferase, GNAT family protein	37.5138889762899	0.0720870763301149	0.382274054816024	0.188574336714554	0.850426448248665	0.999067610676663	Unchanged
NCLIV_018330	TGME49_243610	putative DNA methyltransferase	DNA methyltransferase DNMTb	124.46995742145	-0.084297884194205	0.212434084448777	-0.396819015239201	0.691500927425827	0.999067610676663	Unchanged
NCLIV_018340	TGME49_243620	Breast carcinoma amplified sequence 2, related	pre-mRNA-splicing factor CWF7, putative	235.679639855466	0.0946031842509874	0.171318708782114	0.552205797741013	0.580807362604606	0.999067610676663	Unchanged
NCLIV_018350	TGME49_243635	conserved hypothetical protein	hypothetical protein	59.2600839339458	-0.145413672480199	0.31889702042127	-0.455989435988158	0.648397574780448	0.999067610676663	Unchanged
NCLIV_018380	TGME49_243680	putative dihydrodipicolinate reductase	dihydrodipicolinate reductase	108.336451986617	0.208444432111917	0.228182286946944	0.913499618664017	0.360979834059321	0.999067610676663	Unchanged
NCLIV_018390	TGME49_243690	conserved hypothetical protein	hypothetical protein	460.372242208548	-0.0252727054828929	0.121930009210098	-0.207272234674775	0.835797256806	0.999067610676663	Unchanged
NCLIV_0184	TGME49_243720	peroxisomal biogenesis factor 11 domain-containing protein	peroxisomal biogenesis factor PEX11	22.3646186415514	-1.33619017249086	0.509354622366927	-2.62330037623237	0.00870824597781502	0.221004706784394	Unchanged
NCLIV_018400	TGME49_243710	putative TCP-1/cpn60 family chaperonin	t-complex protein beta subunit	655.110740329136	-0.0577459441847284	0.106417007412632	-0.542638301797179	0.587378862101309	0.999067610676663	Unchanged
NCLIV_018420	TGME49_243730	unspecified product	rhoptry protein ROP9	2636.23051983172	-0.360164933885244	0.172011468760203	-2.09384255876183	0.0362740075831919	0.523864624897725	Unchanged
NCLIV_018440	TGME49_243750	conserved hypothetical protein	tetratricopeptide repeat-containing protein	190.400096781428	-0.63478119530261	0.178076557640633	-3.56465333625569	0.000364337408585519	0.0186843830332131	Down-regulated
NCLIV_018460	TGME49_243760	conserved hypothetical protein	hypothetical protein	71.1869519892629	0.166299503242464	0.281706390696204	0.590329182208022	0.554969978498364	0.999067610676663	Unchanged
NCLIV_018480	TGME49_243780	conserved hypothetical protein	hypothetical protein	220.949575459899	0.0560728818791049	0.166737467909873	0.336294430891885	0.736648849133811	0.999067610676663	Unchanged
NCLIV_018490	TGME49_243790	conserved hypothetical protein	SAG-related sequence SRS33	53.5286637467105	-0.0468956046871778	0.321576908342467	-0.145830137272281	0.884055484119883	0.999067610676663	Unchanged
NCLIV_018500	TGME49_243800	Fatty acyl-CoA synthetase 2, related	acyl-CoA synthetase ACS4, putative	677.444335374932	-0.0794724831802707	0.113444428697995	-0.700541085114347	0.483589456537756	0.999067610676663	Unchanged
NCLIV_018510	TGME49_243910	Hydrolase Cof, related	Cof family hydrolase subfamily protein	509.551575852928	0.050950050358969	0.11794640652542	0.431976283635127	0.66575865031925	0.999067610676663	Unchanged
NCLIV_018520	TGME49_243920	putative DNA replication licensing factor	DNA replication licensing factor MCM5, putative	978.799826762562	0.138508622677864	0.0939519943933435	1.47424888180636	0.140414592994838	0.931302116742059	Unchanged
NCLIV_018530	TGME49_243930	conserved hypothetical protein	GPI-anchored micronemal antigen GAMA	2330.85223956385	0.0332640995539388	0.0786141807947665	0.423131033328192	0.672199661506048	0.999067610676663	Unchanged
NCLIV_018540	TGME49_243940	conserved hypothetical protein	dense granule protein GRA81	74.511386848742	0.519950650595892	0.269727704611266	1.92768722569767	0.0538940419629563	0.670205951020025	Unchanged
NCLIV_018550	TGME49_243950	YGR231Cp-like protein, related	prohibitin, putative	235.890639526368	0.0941744897944972	0.158482078007074	0.594228009745642	0.55235962110287	0.999067610676663	Unchanged
NCLIV_018560	TGME49_243960	putative ras-GTPase-activating protein binding protein	nuclear transport factor 2 (ntf2) domain-containing protein	789.928953655689	-0.0109723621441146	0.10635614141629	-0.103166229970374	0.917831041443036	0.999067610676663	Unchanged
NCLIV_018570	TGME49_243970	conserved hypothetical protein	hypothetical protein	61.9423065032406	-0.151994842440703	0.301874530169731	-0.503503367293833	0.614610413479736	0.999067610676663	Unchanged
NCLIV_018580	TGME49_243980	conserved hypothetical protein	hypothetical protein	50.8163535965695	-0.166361987327005	0.326490616213229	-0.509545999381359	0.610369564068611	0.999067610676663	Unchanged
NCLIV_018590	TGME49_243990	hypothetical protein	Dullard family phosphatase domain-containing protein	107.510466958372	0.163647084280513	0.238570044876181	0.685949840707984	0.49274473921401	0.999067610676663	Unchanged
NCLIV_018600	TGME49_244000	putative DEAD/DEAH box helicase	DEAD/DEAH box helicase domain-containing protein	246.195904415605	0.0642407564642852	0.155103962446884	0.414178693121941	0.67874324480013	0.999067610676663	Unchanged
NCLIV_018610	TGME49_244010	conserved hypothetical protein	HORMA domain-containing protein	153.893611204972	0.0792411213782681	0.1929674333879	0.410645050240051	0.681332824944921	0.999067610676663	Unchanged
NCLIV_018620	TGME49_244020	Os08g0464000 protein, related	activator of hsp90 atpase 1 family protein	107.339028155684	-0.0233729852612325	0.227900201289015	-0.102557984280109	0.918313790622567	0.999067610676663	Unchanged
NCLIV_018650	TGME49_244040	hypothetical protein	PIKfyve regulatory protein	230.297892147622	-0.0610968290284692	0.164524416622598	-0.371354175159417	0.710373752080413	0.999067610676663	Unchanged
NCLIV_018660	NA	conserved hypothetical protein	NA	73.9285833838901	-0.0913050206739517	0.273462739396312	-0.333884685261011	0.738466576682252	0.999067610676663	Unchanged
NCLIV_018670	TGME49_244060	putative ankyrin repeat-containing protein	ankyrin repeat-containing protein	266.667566973031	-0.181993559694922	0.151920059070286	-1.19795608827879	0.230934112466023	0.999067610676663	Unchanged
NCLIV_018680	TGME49_244080	conserved hypothetical protein	hypothetical protein	294.922343588883	-0.125745156377204	0.14328541376566	-0.877585185208436	0.380168871873948	0.999067610676663	Unchanged
NCLIV_018690	TGME49_244090	conserved hypothetical protein	hypothetical protein	224.569265868012	0.279828439651718	0.161453402567798	1.73318391065937	0.083062985798971	0.809468056011339	Unchanged
NCLIV_018700	TGME49_244100	SnoRNA binding domain, related	U4/U6 small nuclear ribonucleoprotein PRP31, putative	2435.59982272055	0.0423241736469341	0.0702704715092131	0.602303823183896	0.546971916410975	0.999067610676663	Unchanged
NCLIV_018710	TGME49_244110	hypothetical protein	nucleosome assembly protein (nap) protein	496.59524497793	0.154330389975434	0.120807122495577	1.27749413103589	0.201427851124966	0.99271179380472	Unchanged
NCLIV_018720	NA	putative protamine P1 protein	NA	353.022118051552	-0.0435731064472137	0.138245312850597	-0.315186862749579	0.752619779615548	0.999067610676663	Unchanged
NCLIV_018730	NA	conserved hypothetical protein	NA	138.265193659938	-0.270456066675895	0.206489914059667	-1.30977858123251	0.190270750988914	0.984110953909816	Unchanged
NCLIV_018740	TGME49_244140	conserved hypothetical protein	hypothetical protein	99.9312256580998	-0.0756071626668872	0.240975481563902	-0.313754586882474	0.753707438252673	0.999067610676663	Unchanged
NCLIV_018750	TGME49_244150	Kinase-like protein, related	glycerate kinase	66.9652486097993	0.146453484710169	0.28401582466391	0.515652551696636	0.606097099521858	0.999067610676663	Unchanged
NCLIV_018760	TGME49_244160	conserved hypothetical protein	transcription initiation factor TFIID complex subunit TAF12	70.4878319473709	0.181402039460635	0.2823303926137	0.642516867494458	0.520537640965361	0.999067610676663	Unchanged
NCLIV_018780	TGME49_244180	unspecified product	microneme-like protein	16.1795692847074	1.66844711290271	0.596758961662249	2.79584760362093	0.00517638028840735	0.156235019642295	Unchanged
NCLIV_018790	NA	conserved hypothetical protein	NA	317.149627342589	0.189159974181327	0.146265149124542	1.29326757134921	0.195918532384995	0.99271179380472	Unchanged
NCLIV_0188	TGME49_244290	adaptin N terminal region domain-containing protein	AP-4 complex subunit epsilon, putative	167.208690639336	-0.0183389702800899	0.192833443619729	-0.095102643690037	0.924233298235083	0.999067610676663	Unchanged
NCLIV_018800	TGME49_244200	hypothetical protein	2-oxoglutarate dehydrogenase e1 component, mitochondrial precursor, putative	480.081616501245	0.0585944817619144	0.116792911323868	0.501695531841237	0.615881708000884	0.999067610676663	Unchanged
NCLIV_018810	TGME49_244210	conserved hypothetical protein	RNA polymerase-associated protein RTF1	182.232085924342	0.0148735640265227	0.17964925181254	0.0827922403041393	0.934016739285515	0.999067610676663	Unchanged
NCLIV_018820	TGME49_244230	conserved hypothetical protein	hypothetical protein	56.3394309828401	0.112561867629757	0.31749533896124	0.354530772004495	0.722941146939243	0.999067610676663	Unchanged
NCLIV_018825	TGME49_244240	conserved hypothetical protein	methyltransferase, putative	62.8873501571714	-0.133919657858665	0.296735505245059	-0.45130985504437	0.651766243023824	0.999067610676663	Unchanged
NCLIV_018830	TGME49_244250	conserved hypothetical protein	hypothetical protein	1835.65822951581	-0.0560791384706422	0.0755145005876976	-0.74262741637966	0.457707285060452	0.999067610676663	Unchanged
NCLIV_018840	TGME49_244260	conserved hypothetical protein	hypothetical protein	65.2838930656086	-0.583851667863616	0.311541160900507	-1.87407553523906	0.0609200147781101	0.708163604198409	Unchanged
NCLIV_018850	TGME49_244270	putative ABC transporter	ATP-binding cassette G family transporter ABCG87	338.967948294966	0.120030282934538	0.135950116344534	0.882899449900796	0.377290600864126	0.999067610676663	Unchanged
NCLIV_018870	TGME49_244300	conserved hypothetical protein	hypothetical protein	43.3691694551177	-0.42941065363607	0.354516092112561	-1.21125856678948	0.225796322915424	0.999067610676663	Unchanged
NCLIV_018880	TGME49_244310	GTP-binding protein 1, related	GTP-binding protein	217.78856509274	-0.0121333352644679	0.165287638478659	-0.0734073968032069	0.941481931680257	0.999067610676663	Unchanged
NCLIV_018890	TGME49_244320	L24, related	ribosomal protein RPL24	3184.14103793603	0.192979215827201	0.0733564965297003	2.63070382251786	0.00852082580791179	0.21848754671172	Unchanged
NCLIV_018900	TGME49_244335	conserved hypothetical protein	hypothetical protein	127.118807877005	-0.188850963196818	0.210982291627202	-0.895103383986894	0.37073182517799	0.999067610676663	Unchanged
NCLIV_018910	TGME49_244350	putative DnaJ domain-containing protein	DnaJ domain-containing protein	80.6571638677798	0.245650851458829	0.278191393890004	0.883028220333653	0.377221024333356	0.999067610676663	Unchanged
NCLIV_018930	TGME49_244370	GI15163, related	TDC1, putative	132.949611007948	-0.184983296879982	0.212357059928386	-0.871095582799858	0.383701965778104	0.999067610676663	Unchanged
NCLIV_018940	TGME49_244380	conserved hypothetical protein	cactin	329.865561927412	0.0317632356542344	0.139495584026582	0.227700653578981	0.819878964302587	0.999067610676663	Unchanged
NCLIV_018950	TGME49_244390	putative coatomer epsilon subunit	coatomer epsilon subunit protein	421.260433600242	0.229132568157186	0.125278922753761	1.82897939350542	0.0674026952866659	0.738537377248617	Unchanged
NCLIV_018960	TGME49_244400	conserved hypothetical protein	hypothetical protein	23.8802635561826	0.345502409893745	0.483244115536056	0.714964546460093	0.474630950842836	0.999067610676663	Unchanged
NCLIV_018970	TGME49_500241	conserved hypothetical protein	cysteine dioxygenase, putative	1150.68180174586	0.155300642990992	0.0866548266820477	1.79217533445446	0.0731048844017736	0.767671408637646	Unchanged
NCLIV_018980	TGME49_244420	conserved hypothetical protein	rRNA biogenesis protein RRP36, putative	66.1481908610105	0.00560875681250121	0.300311062437803	0.0186764908590832	0.985099182560874	0.999067610676663	Unchanged
NCLIV_018990	TGME49_244430	putative 16S pseudouridylate synthase	pseudouridylate synthase, putative	84.9022573869107	0.0307087763608704	0.263223598131058	0.116664222276836	0.907126143103248	0.999067610676663	Unchanged
NCLIV_019000	TGME49_244440	putative adenosine transporter	adenosine transporter AT1	622.821457135738	-0.121614363753238	0.118067584053355	-1.03004024964448	0.302991111677237	0.999067610676663	Unchanged
NCLIV_019020	TGME49_244460	conserved hypothetical protein	hypothetical protein	542.184248973601	-0.15199137657847	0.112829865387629	-1.34708462211047	0.177952980250493	0.98139520418215	Unchanged
NCLIV_019030	TGME49_244470	putative viral A-type inclusion protein repeat family	apical ring protein RNG2	987.960309982678	-0.0180465378050055	0.0897825794365865	-0.201002665753792	0.840696489638936	0.999067610676663	Unchanged
NCLIV_019040	TGME49_244490	Peptidase M16 domain protein, related	insulysin, putative	289.676745827052	-0.0696915350897827	0.158192284333394	-0.44054952100512	0.659539154004426	0.999067610676663	Unchanged
NCLIV_019050	TGME49_244500	putative tubulin-tyrosine ligase family protein	Tubulin-tyrosine ligase family protein	965.220572561272	-0.00663430418683293	0.092118849933028	-0.0720189645404408	0.942586815519119	0.999067610676663	Unchanged
NCLIV_019070	TGME49_244520	Os07g0661100 protein, related	glycosyl transferase, group 4 family protein	176.279188556337	0.162909247866822	0.182269046573269	0.893784495664959	0.371437206213361	0.999067610676663	Unchanged
NCLIV_019100	TGME49_244550	conserved hypothetical protein	hypothetical protein	75.7734382589093	-0.0493247842566282	0.269977456894305	-0.182699640273812	0.855033698029657	0.999067610676663	Unchanged
NCLIV_019110	TGME49_244560	HSP90-like protein, related	heat shock protein 90, putative	4662.07223796871	-0.0837270067820084	0.0638304500527518	-1.31170948525059	0.189618175141334	0.984110953909816	Unchanged
NCLIV_019120	TGME49_244570	conserved hypothetical protein	hypothetical protein	82.8125528540117	0.0444434531996127	0.25822317905652	0.172112563101412	0.86334903622154	0.999067610676663	Unchanged
NCLIV_019130	TGME49_244580	hypothetical protein	L1P family of ribosomal protein	77.0571858924118	-0.0250074596274671	0.266271275918013	-0.0939172261117911	0.925174909861735	0.999067610676663	Unchanged
NCLIV_019140	TGME49_244590	putative p60 katanin	katanin-like family protein	10.6315156282314	0.752236968268435	0.716798516014377	1.049439907397	0.293975699046913	0.999067610676663	Unchanged
NCLIV_019150	NA	conserved hypothetical protein	NA	117.025525246481	0.240424604808055	0.22024611559602	1.09161791188657	0.275001079763749	0.999067610676663	Unchanged
NCLIV_019160	NA	putative zinc finger (C3HC4 type RING finger) protein	NA	58.3343997039843	-0.361440700368955	0.317158440813134	-1.13962188564898	0.254443863407733	0.999067610676663	Unchanged
NCLIV_019180	TGME49_244630	hypothetical protein	tRNA pseudouridine synthase D, putative	224.226681475259	0.196840227337038	0.166234683023344	1.1841104621314	0.236369339217789	0.999067610676663	Unchanged
NCLIV_019190	TGME49_244640	conserved hypothetical protein	hypothetical protein	282.576940383999	0.0150603592954565	0.146958227773461	0.102480545142885	0.918375254266778	0.999067610676663	Unchanged
NCLIV_019200	TGME49_244650	Eukaryotic translation initiation factor 5	eukaryotic initiation factor-5, putative	469.343428293426	0.157638442764413	0.118103406897648	1.33474932608021	0.181958403639966	0.98139520418215	Unchanged
NCLIV_019210	NA	conserved hypothetical protein	NA	684.648207920246	-0.448253330909629	0.109322631975221	-4.10027935488445	4.12651710151948e-05	0.00314646928990861	Down-regulated
NCLIV_019220	TGME49_244670	conserved hypothetical protein	hypothetical protein	211.971723556053	-0.00173932312317191	0.167167882489669	-0.0104046488910895	0.99169844107275	0.999067610676663	Unchanged
NCLIV_019230	TGME49_244680	conserved hypothetical protein	hypothetical protein	78.9455313778455	-0.271380673424986	0.274260995721523	-0.989497878511821	0.322419607315829	0.999067610676663	Unchanged
NCLIV_019240	TGME49_244690	conserved hypothetical protein	hypothetical protein	1090.69273637167	-0.164225133937818	0.0897955438125995	-1.82887843833933	0.0674178209774838	0.738537377248617	Unchanged
NCLIV_019250	TGME49_244700	ATP-NAD/AcoX kinase, related	NAD(+)/NADH kinase domain-containing protein	192.876895401391	-0.0882576991478327	0.183177901286897	-0.481814119103818	0.629937998504988	0.999067610676663	Unchanged
NCLIV_019270	NA	conserved hypothetical protein	NA	94.7788558823488	-0.218889816845344	0.253421586068095	-0.863737853753814	0.387731914045106	0.999067610676663	Unchanged
NCLIV_019290	NA	conserved hypothetical protein	NA	32.895264893469	-0.250480747475535	0.404400487233737	-0.619387847895349	0.535660884711477	0.999067610676663	Unchanged
NCLIV_019300	TGME49_244840	putative zinc knuckle domain-containing protein	zinc knuckle domain-containing protein	177.494281622306	0.103476629606005	0.191970729303931	0.539022954078482	0.589871016151009	0.999067610676663	Unchanged
NCLIV_019320	TGME49_244860	conserved hypothetical protein	PH domain-containing protein	166.917996763833	0.0908997845245196	0.197638975591045	0.45992843391685	0.645567590091021	0.999067610676663	Unchanged
NCLIV_019330	TGME49_244870	NADPH:quinone reductase and related Zn-dependent oxidoreductases, related	quinone oxidoreductase, putative	164.157239484546	0.121310579397479	0.187260276742909	0.64781800768151	0.517102666885989	0.999067610676663	Unchanged
NCLIV_019340	TGME49_244880	putative DNA-directed RNA polymerase I largest subunit	DNA-directed RNA polymerase I RPA1	337.639882884093	0.0166397755571781	0.135648543086545	0.122668295424019	0.902369770798423	0.999067610676663	Unchanged
NCLIV_019370	TGME49_244910	putative MIZ zinc finger protein	MIZ/SP-RING zinc finger domain-containing protein	125.565816192453	-0.0872061353965148	0.213732667057209	-0.408015005835175	0.683262658197459	0.999067610676663	Unchanged
NCLIV_019380	NA	hypothetical protein	NA	88.4284608066655	0.155197190315089	0.25034936287519	0.619922449702665	0.535308844793438	0.999067610676663	Unchanged
NCLIV_019390	TGME49_280800	putative SNF2 family N-terminal domain-containing protein	SWI2/SNF2 SRCAP/Ino80	869.005329238841	-0.0730591037010951	0.0948296162396144	-0.770424964248408	0.441047849597941	0.999067610676663	Unchanged
NCLIV_019400	TGME49_280790	N-acetylglucosaminyl transferase component domain containing protein	phosphatidylinositol n-acetylglucosaminyltransferase	231.306753248323	0.00596870278692699	0.168327528886377	0.0354588630060383	0.971713848297104	0.999067610676663	Unchanged
NCLIV_019410	TGME49_280780	GH10224, related	dihydrouridine synthase (dus) protein	238.117219307857	0.11723404044598	0.159806583146541	0.733599568538913	0.463192823980682	0.999067610676663	Unchanged
NCLIV_019420	TGME49_280770	regulator of chromosome condensation domain-containing protein	regulator of chromosome condensation (RCC1) repeat-containing protein	883.217786978744	-0.0141145550520236	0.0936602719739898	-0.150699488209295	0.88021277697379	0.999067610676663	Unchanged
NCLIV_019430	TGME49_280760	Ubiquitin carrier protein, related	RUB1 conjugating enzyme	96.1108225215391	0.294818659959427	0.243138475465936	1.21255453047673	0.225300182096145	0.999067610676663	Unchanged
NCLIV_019440	TGME49_280750	putative enhancer of rudimentary	rudimentary enhancer, putative	136.917537291696	-0.0344654023738392	0.210441650265389	-0.163776525846356	0.869907071794678	0.999067610676663	Unchanged
NCLIV_019450	TGME49_280740	hypothetical protein	signal peptidase	169.424185953042	0.0181010575882707	0.192036918850305	0.0942582171003313	0.924904040012812	0.999067610676663	Unchanged
NCLIV_019460	TGME49_280730	hypothetical protein	cytosolic fe-s cluster assembling factor nbp35, putative	116.900327002384	-0.2923728086371	0.221020455928109	-1.32283144295115	0.185891438243923	0.983304570788266	Unchanged
NCLIV_019470	TGME49_280720	conserved hypothetical protein	hypothetical protein	108.883760430948	0.00217335962502695	0.225575445465022	0.00963473493556262	0.992312712680405	0.999067610676663	Unchanged
NCLIV_019480	TGME49_280710	proteasome A-type and B-type domain-containing protein	proteasome subunit beta type-4, putative	810.513405885429	0.236539686622743	0.103612045114558	2.28293618141805	0.0224341278434003	0.404574413800023	Unchanged
NCLIV_019490	TGME49_280700	putative lysine decarboxylase	glutamate decarboxylase	209.779070449903	0.36011484722653	0.171918912307885	2.09467848762101	0.0361995828226664	0.523864624897725	Unchanged
NCLIV_019500	TGME49_280690	hypothetical protein	DNA polymerase epsilon subunit B protein	153.979147274473	-0.185169829318782	0.195255067851228	-0.948348390423699	0.342952123695276	0.999067610676663	Unchanged
NCLIV_019510	TGME49_280670	conserved hypothetical protein	hypothetical protein	464.321990668831	0.108133521135749	0.118211158101064	0.91474885173954	0.360323491937346	0.999067610676663	Unchanged
NCLIV_019520	TGME49_500435	MGC83258 protein, related	HECT-domain (ubiquitin-transferase) -containing protein	954.795307988126	-0.12834611036131	0.0914472089214509	-1.40349948210616	0.16046794630406	0.97169461737934	Unchanged
NCLIV_019530	TGME49_500053	conserved hypothetical protein	hypothetical protein, conserved	101.393778068937	0.178701072670042	0.239940039983604	0.744773872181789	0.456408432465825	0.999067610676663	Unchanged
NCLIV_019540	TGME49_280610	putative signal recognition particle protein	signal recognition particle receptor alpha subunit	241.975734209158	0.187718398600251	0.156451802214593	1.19984810620955	0.230198337131652	0.999067610676663	Unchanged
NCLIV_019550	TGME49_280600	putative histidyl-tRNA synthetase	histidyl-tRNA synthetase (HisRS), putative	236.86712412206	-0.216382232393689	0.16128658169789	-1.34160095722656	0.179725415667396	0.98139520418215	Unchanged
NCLIV_019560	TGME49_280590	conserved hypothetical protein	hypothetical protein	144.93881491845	-0.259040619650799	0.204503552088371	-1.26668029481885	0.20526962868691	0.99271179380472	Unchanged
NCLIV_019580	TGME49_280570	SRS domain-containing protein	SAG-related sequence SRS35A	11.5694915845074	-0.211220123672784	0.749284862022767	-0.281895623918752	0.778023545130375	0.999067610676663	Unchanged
NCLIV_019590	TGME49_280560	Selenophosphate synthase, related	selenide, water dikinase	307.541896463825	0.0178385237733184	0.145978493464091	0.122199670307643	0.902740887555297	0.999067610676663	Unchanged
NCLIV_019600	TGME49_280550	hypothetical protein	clathrin adaptor complex small chain subfamily protein	146.091035185437	0.0108641924362901	0.199200028471136	0.054539110860942	0.95650564898272	0.999067610676663	Unchanged
NCLIV_019610	TGME49_280540	hypothetical protein	HEAT repeat-containing protein	298.784463019066	-0.22204685649746	0.146534222660092	-1.51532421892004	0.1296903179495	0.914894158607084	Unchanged
NCLIV_019620	TGME49_280530	conserved hypothetical protein	hypothetical protein	16.3924551429902	-0.75318983595243	0.629330330320933	-1.19681159426773	0.23137999812357	0.999067610676663	Unchanged
NCLIV_019630	TGME49_280522	conserved hypothetical protein	hypothetical protein	2026.67419150391	0.0373853898693531	0.0770141936429457	0.485435062044274	0.62736776608854	0.999067610676663	Unchanged
NCLIV_019640	TGME49_280510	putative Dpy-30 motif domain-containing protein	Dpy-30 motif protein	28.2405812104677	0.118194339539983	0.450741790036615	0.262221835544428	0.793150419899595	0.999067610676663	Unchanged
NCLIV_019660	TGME49_280490	putative ubiquitin conjugation factor	U-box domain-containing protein	333.92590168307	-0.00454680026808548	0.136711863623562	-0.0332582714299409	0.973468629911075	0.999067610676663	Unchanged
NCLIV_019670	TGME49_280480	putative calmodulin	EF hand domain-containing protein	189.285556463333	0.000632782015746219	0.17808729654291	0.00355321254255635	0.997164952536608	0.999067610676663	Unchanged
NCLIV_019680	TGME49_280470	unspecified product	AP2 domain transcription factor AP2VIIa-1	67.2406550791384	0.0848600172292079	0.295627894969113	0.287050101405599	0.774073958286344	0.999067610676663	Unchanged
NCLIV_019690	TGME49_280460	unspecified product	AP2 domain transcription factor AP2VIIa-2	549.19125138196	-0.166207781335236	0.112374346318219	-1.47905448868706	0.139125752439539	0.931302116742059	Unchanged
NCLIV_019700	TGME49_280450	conserved hypothetical protein	hypothetical protein	77.5011838116491	-0.0912670279361841	0.267237142464571	-0.341520744812948	0.732711590520134	0.999067610676663	Unchanged
NCLIV_019710	TGME49_280440	Ubiquitin carrier protein, related	ubiquitin conjugating enzyme E2, putative	48.6185363219968	0.209736980852848	0.33295316475335	0.629929380632918	0.528740789106718	0.999067610676663	Unchanged
NCLIV_019730	TGME49_280420	conserved hypothetical protein	HEAT repeat-containing protein	242.292710652272	-1.15911986766474	0.178360830062449	-6.49873555342223	8.09978957577881e-11	2.47043582061254e-08	Down-regulated
NCLIV_019740	TGME49_280410	putative 3',5'-cyclic phosphodiesterase	3'5'-cyclic nucleotide phosphodiesterase PDE7	282.917866634901	0.0927132241072181	0.146188793002634	0.634201994577982	0.52594900605333	0.999067610676663	Unchanged
NCLIV_019750	TGME49_280400	conserved hypothetical protein	Dpy-19-like C-mannosyltransferase	566.770110154673	0.00791064596834741	0.125071015948994	0.0632492341117106	0.94956804007952	0.999067610676663	Unchanged
NCLIV_019760	TGME49_280390	conserved hypothetical protein	kinetochore protein STU2, putative	364.967224015869	-0.22961946930814	0.133564571353494	-1.71916449834908	0.0855844231844128	0.813052020251922	Unchanged
NCLIV_019770	TGME49_280380	hypothetical protein	poly(ADP-ribose) glycohydrolase	5138.97982110652	-0.0162322908467801	0.063720439114108	-0.254742294190911	0.798922147560013	0.999067610676663	Unchanged
NCLIV_019780	TGME49_280370	putative KH domain containing protein	hypothetical protein	4045.45063515957	0.112615331651654	0.0712648986841506	1.58023562414325	0.114052916328159	0.884406857016463	Unchanged
NCLIV_019790	TGME49_304450	Cation-transporting ATPase, related	cation-transporting ATPase	97.2443326418935	0.152780958235856	0.264294590855076	0.578070696572193	0.563216390035706	0.999067610676663	Unchanged
NCLIV_019800	TGME49_304460	hypothetical protein	zinc finger, C3HC4 type (RING finger) domain-containing protein	277.326605360262	-0.175423624201225	0.149307172354468	-1.17491759729234	0.240027684637417	0.999067610676663	Unchanged
NCLIV_019810	TGME49_304470	3-ketodihydrosphingosine reductase TSC10, related	3-ketosphinganine reductase, putative	196.115042459805	-0.0887774012311315	0.176763587351139	-0.502238060233391	0.615500073355275	0.999067610676663	Unchanged
NCLIV_019820	TGME49_304490	hypothetical protein	hypothetical protein	319.520876897061	-0.027393944454248	0.139532838872098	-0.196326145699354	0.844354898276028	0.999067610676663	Unchanged
NCLIV_019830	TGME49_304500	hypothetical protein	hypothetical protein	519.063733957495	0.0409773401601535	0.118472471992101	0.345880688324673	0.729432382424988	0.999067610676663	Unchanged
NCLIV_019840	TGME49_304520	conserved hypothetical protein	hypothetical protein	122.382368933365	-0.0657643936883966	0.238415741822771	-0.275839142103642	0.782671618488316	0.999067610676663	Unchanged
NCLIV_019850	TGME49_304520	conserved hypothetical protein	hypothetical protein	522.978370819814	-0.0224955285974321	0.115597368725922	-0.194602427766053	0.845704202313434	0.999067610676663	Unchanged
NCLIV_019860	TGME49_304630	conserved hypothetical protein	THO complex subunit 2, putative	1470.18333039712	-0.0734721182507546	0.0808486913968676	-0.908760760147581	0.363476423719834	0.999067610676663	Unchanged
NCLIV_019870	TGME49_304640	conserved hypothetical protein	hypothetical protein	33.6847969320968	-0.0444700144226416	0.415341391342829	-0.107068583458217	0.914734570632342	0.999067610676663	Unchanged
NCLIV_019880	TGME49_304650	GH24076, related	histidine acid phosphatase superfamily protein	343.869749451097	0.122151415256138	0.139863244434411	0.873363232421087	0.382465124946412	0.999067610676663	Unchanged
NCLIV_019890	TGME49_304660	hypothetical protein	prostaglandin-E synthase	91.3651270043339	0.0531581884699584	0.258245111945055	0.205843928930854	0.836912825587505	0.999067610676663	Unchanged
NCLIV_019900	NA	hypothetical protein	NA	100.393271584636	-2.16609710002581	0.264178596293071	-8.19936637721708	2.4165736817566e-16	1.27309495325268e-13	Down-regulated
NCLIV_019920	TGME49_205750	Predicted CDS Pa_1_8910, related	histone deacetylase complex subunit Sin3	239.917124559138	-0.0203007657841677	0.15725276948195	-0.12909639589208	0.897281373807266	0.999067610676663	Unchanged
NCLIV_019930	TGME49_205740	conserved hypothetical protein	ER membrane protein complex subunit 1, putative	282.856982749109	-0.0843821667746589	0.147240569498011	-0.573090467269612	0.56658344137488	0.999067610676663	Unchanged
NCLIV_019940	TGME49_205730	conserved hypothetical protein	hypothetical protein	107.068138741129	0.225889524497105	0.230362717021099	0.980581959694523	0.326798934221495	0.999067610676663	Unchanged
NCLIV_019950	TGME49_205720	Adenosine deaminase, related	Adenosine/AMP deaminase domain-containing protein	241.994854632532	-0.167306239431078	0.159590536993982	-1.04834686681571	0.294478824022388	0.999067610676663	Unchanged
NCLIV_019960	TGME49_205710	putative lysyl-tRNA synthetase	lysine-tRNA ligase	243.867253757978	-0.217511952582816	0.162602510037729	-1.33769123571553	0.180997109156563	0.98139520418215	Unchanged
NCLIV_019970	TGME49_205700	Peptidyl-prolyl cis-trans isomerase A, related	cyclophilin precursor	5039.39317473663	0.112778066131788	0.0647919673178868	1.74061802412124	0.0817505561140699	0.808157804615526	Unchanged
NCLIV_019980	TGME49_205690	conserved hypothetical protein	hypothetical protein	174.008218585461	0.255031340594139	0.183502923302226	1.38979442945498	0.164591310155133	0.973912616782383	Unchanged
NCLIV_019990	TGME49_205680	putative transmembrane domain-containing protein	hypothetical protein	902.363185689659	-0.34843041299248	0.0991788453528119	-3.51315254531344	0.00044282316193788	0.022122070891638	Down-regulated
NCLIV_020000	TGME49_205670	putative SF-assemblin	striated fiber assemblin SFA2	474.620786180876	0.0152005064509914	0.118255694208313	0.128539319419283	0.897722183893391	0.999067610676663	Unchanged
NCLIV_020010	TGME49_205658	putative F5/8 type C domain-containing protein	F5/8 type C domain-containing protein	13.1453388336657	-0.622852849065802	0.668164758206807	-0.932184526968152	0.351241170478918	0.999067610676663	Unchanged
NCLIV_020020	TGME49_205650	unspecified product	AP2 domain transcription factor AP2VIIa-3	1070.62819870115	-0.0234030847982308	0.0876950143737654	-0.26686904569608	0.789569990498863	0.999067610676663	Unchanged
NCLIV_020030	TGME49_205640	conserved hypothetical protein	hypothetical protein	642.562561611536	0.12838990927284	0.106132783132698	1.2097101902276	0.226390118282492	0.999067610676663	Unchanged
NCLIV_020040	TGME49_205615	conserved hypothetical protein	hypothetical protein	605.196597452756	-0.0210993880192187	0.112903996967393	-0.186879017448002	0.85175549101709	0.999067610676663	Unchanged
NCLIV_020050	TGME49_205600	Zinc finger (C3HC4 RING finger) protein, related	zinc finger, C3HC4 type (RING finger) domain-containing protein	172.059269767697	0.0770683140037867	0.182643141539886	0.421961171681644	0.673053358878459	0.999067610676663	Unchanged
NCLIV_020070	TGME49_205580	conserved hypothetical protein	nuclear factor NF4	299.098828492647	0.179698870339766	0.143521954561854	1.25206537834823	0.210546042026691	0.993994427653056	Unchanged
NCLIV_020100	NA	SRS domain-containing protein	NA	25.8463484905803	0.871913505211132	0.469857485954138	1.85569780470889	0.0634966439026664	0.720925856442603	Unchanged
NCLIV_020110	NA	SRS domain-containing protein	NA	14.3875000210624	-0.421949308089155	0.636157204833268	-0.663278360888397	0.507152292805872	0.999067610676663	Unchanged
NCLIV_020120	TGME49_205570	conserved hypothetical protein	sorting assembly machinery subunit SAM50	141.398087425271	-0.057590922073539	0.199952445142039	-0.288023094854521	0.773329060273992	0.999067610676663	Unchanged
NCLIV_020130	TGME49_205562	hypothetical protein	hypothetical protein	246.249973847331	-0.122437230701387	0.154924827975971	-0.790300898190297	0.429352062396603	0.999067610676663	Unchanged
NCLIV_020140	TGME49_205558	hypothetical protein	NAC domain-containing protein	1983.40630547528	0.245763156824685	0.0809804329292913	3.03484617128776	0.00240658398838916	0.0850375256872878	Unchanged
NCLIV_020150	TGME49_205550	putative AGC kinase	AGC kinase	99.3343530812187	-0.196997284395808	0.237883150301456	-0.828126263445579	0.407598997214596	0.999067610676663	Unchanged
NCLIV_020160	TGME49_205540	hypothetical protein	DEAD/DEAH box helicase domain-containing protein	277.195435093282	-0.059751329568775	0.151594107442494	-0.394153378233656	0.693467803996142	0.999067610676663	Unchanged
NCLIV_020180	TGME49_205510	hypothetical protein	nucleolar protein 5, putative	356.766364824733	0.165942756954967	0.133555624348026	1.242499204096	0.214052433962061	0.997935522775657	Unchanged
NCLIV_020190	TGME49_205500	Os03g0343300 protein, related	U3 small nucleolar RNA-associated protein 14, putative	253.195751870959	-0.0621299754107265	0.155045100181639	-0.400721953405428	0.688624845833747	0.999067610676663	Unchanged
NCLIV_020200	TGME49_205490	putative integral membrane protein	integral membrane protein, putative	642.074870845515	-0.138984788214308	0.113898951875318	-1.22024641953204	0.222371474664222	0.999067610676663	Unchanged
NCLIV_020210	TGME49_205480	conserved hypothetical protein	IMC subcompartment protein ISP4	55.056359435131	0.433391296076468	0.319551398662426	1.35624909761169	0.175019925248602	0.98139520418215	Unchanged
NCLIV_020220	TGME49_205470	putative elongation factor 2	translation elongation factor 2 family protein, putative	4456.60716686998	-0.0921798391439292	0.0627767693392193	-1.46837500741442	0.142002386550186	0.935117988702644	Unchanged
NCLIV_020230	TGME49_205460	hypothetical protein	AN1 family Zinc finger domain-containing protein	129.686294647155	0.122253049912322	0.214740039678676	0.569307196251125	0.569147684038279	0.999067610676663	Unchanged
NCLIV_020250	TGME49_205440	hypothetical protein	CCT chaperonin gamma subunit	496.531114184254	0.0393714894354784	0.116349169858807	0.33839080659756	0.735068701213427	0.999067610676663	Unchanged
NCLIV_020280	TGME49_205410	YDL036Cp-like protein, related	RNA pseudouridine synthase superfamily protein	19.8422416557739	-0.915576675404007	0.543950416681753	-1.68319877570694	0.0923366177592515	0.830886179992022	Unchanged
NCLIV_020300	TGME49_205390	conserved hypothetical protein	hypothetical protein	256.307865821202	0.0363024828881213	0.153544902815861	0.236429098083817	0.8130997191153	0.999067610676663	Unchanged
NCLIV_020310	TGME49_205380	putative fructose-1,6-bisphosphatase	fructose-1,6-bisphosphatase 1	261.3586095589	0.043975920295592	0.15228508858571	0.28877364621843	0.772754600598571	0.999067610676663	Unchanged
NCLIV_020320	TGME49_205370	Proteophosphoglycan ppg4, related	hypothetical protein	105.869500452657	0.34200070683846	0.241005871694313	1.41905549617582	0.15588283724503	0.966395975127338	Unchanged
NCLIV_020340	TGME49_205360	unspecified product	hypothetical protein	1283.3648292186	-0.0453574869420738	0.0851582505643369	-0.532625865861421	0.594292593299574	0.999067610676663	Unchanged
NCLIV_020350	TGME49_205350	GNS1/SUR4 domain containing protein, related	integral membrane protein, GNS1/SUR4 family protein, putative	220.883230871149	0.163366382522682	0.163469394672136	0.999369838313401	0.317615565310131	0.999067610676663	Unchanged
NCLIV_020360	TGME49_205340	40S ribosomal protein S12, related	ribosomal protein RPS12	2286.42872120859	0.107747187974598	0.0741986709070217	1.45214444756856	0.1464614453653	0.946427158222206	Unchanged
NCLIV_020370	TGME49_205330	conserved hypothetical protein	hypothetical protein	1453.51338167853	0.0659394751818205	0.0797754819760333	0.826563168889791	0.408484700321348	0.999067610676663	Unchanged
NCLIV_020380	TGME49_205320	conserved hypothetical protein	hypothetical protein	1156.95074245861	0.0427260569676002	0.086055896226427	0.496491917941114	0.619547388129291	0.999067610676663	Unchanged
NCLIV_020390	TGME49_205300	hypothetical protein	hypothetical protein	123.091798465962	-0.0417790962951093	0.230694855052503	-0.181101118555943	0.856288206634803	0.999067610676663	Unchanged
NCLIV_020400	TGME49_205290	putative dual-specificity phosphatase laforin	glucan phosphatase Laforin	159.348708663674	0.204620225134312	0.193293009874358	1.05860126689174	0.289781409701385	0.999067610676663	Unchanged
NCLIV_020410	TGME49_205280	conserved hypothetical protein	hypothetical protein	341.726628373315	-0.107368348426893	0.141002179641683	-0.761465877334231	0.446378852520742	0.999067610676663	Unchanged
NCLIV_020430	TGME49_205240	hypothetical protein	cleft lip and palate transmembrane protein 1 (clptm1) protein	515.92305804459	0.0556861148436791	0.115962239065723	0.480209034357456	0.631078763462835	0.999067610676663	Unchanged
NCLIV_020440	TGME49_205220	putative U5 snRNP-associated 102 kDa protein	U5 snRNP-associated subunit, putative	391.27015524846	0.00972668377417526	0.131604295434363	0.0739085585472121	0.941083145741167	0.999067610676663	Unchanged
NCLIV_020460	TGME49_205200	conserved hypothetical protein	hypothetical protein	322.143855746612	-0.23761902441744	0.140013391418266	-1.69711641158377	0.0896746540416897	0.821216968170088	Unchanged
NCLIV_020470	TGME49_205190	conserved hypothetical protein	hypothetical protein	177.355694238263	-0.191859345070369	0.184808355699961	-1.03815297930498	0.299198839628595	0.999067610676663	Unchanged
NCLIV_020480	TGME49_205180	hypothetical protein	RNA recognition motif-containing protein	228.091545147623	0.110217677016002	0.163326970026554	0.674828394833278	0.499784797918122	0.999067610676663	Unchanged
NCLIV_020490	TGME49_205170	conserved hypothetical protein	hypothetical protein	522.203082187707	0.000867587201673908	0.119720526224944	0.00724677070032074	0.994217964150509	0.999067610676663	Unchanged
NCLIV_020500	TGME49_205160	conserved hypothetical protein	zinc finger CCHC domain-containing protein	306.920073869018	0.241975289057427	0.145504097241939	1.6630135758657	0.0963097180095307	0.839871117139336	Unchanged
NCLIV_020510	TGME49_205150	Sporulation protein RMD1, related	ACR, YagE family COG1723 domain-containing protein	137.8323938336	-0.0568222084320897	0.202643283645945	-0.280405091201387	0.779166731454564	0.999067610676663	Unchanged
NCLIV_020530	TGME49_500146	hypothetical protein	guanine-nucleotide exchange factor, putative	377.535462853856	0.109060146203953	0.131341385091957	0.8303562972752	0.406337366896687	0.999067610676663	Unchanged
NCLIV_020550	TGME49_500183	putative glyoxalase	glyoxalase, putative	289.577965275288	0.127427404867153	0.145147644264028	0.877915763037525	0.379989434219361	0.999067610676663	Unchanged
NCLIV_020560	NA	conserved hypothetical protein	NA	198.943634402882	-0.0380558028493093	0.17193871181563	-0.221333534766252	0.824832740441552	0.999067610676663	Unchanged
NCLIV_020570	TGME49_205100	conserved hypothetical protein	hypothetical protein	133.878503277586	0.0487299932332413	0.212920710878135	0.228864505628726	0.818974228797904	0.999067610676663	Unchanged
NCLIV_0206	TGME49_205000	phosphoglycerate mutase domain-containing protein	phosphoglycerate mutase family protein	140.478882410953	-0.0126758329144768	0.20007806914473	-0.0633544344398265	0.949484270367948	0.999067610676663	Unchanged
NCLIV_020600	TGME49_205060	conserved hypothetical protein	hypothetical protein	218.748684320177	0.169216996472479	0.165046953023663	1.02526580086709	0.305237787829743	0.999067610676663	Unchanged
NCLIV_020620	TGME49_205040	conserved hypothetical protein	PGAP1 family protein	247.750968472747	0.0134506858401822	0.15652273992534	0.0859343878505961	0.931518575059204	0.999067610676663	Unchanged
NCLIV_020630	TGME49_205030	conserved hypothetical protein	protein transport protein BET1, putative	207.224240931718	0.14941019612553	0.167389299102661	0.892591085132007	0.372076194997457	0.999067610676663	Unchanged
NCLIV_020650	TGME49_205010	putative splicing factor 3B subunit 1	splicing factor 3B subunit 1, putative	679.835626124906	0.100578947354295	0.101941262072611	0.986636277689539	0.323820979040356	0.999067610676663	Unchanged
NCLIV_020670	TGME49_204880	conserved hypothetical protein	hypothetical protein	120.087547907801	-0.129853223606089	0.216054402940022	-0.601020955088506	0.547826029269733	0.999067610676663	Unchanged
NCLIV_0207	NA	cyclic nucleotide-binding domain containing protein	NA	17.8792397990483	0.0996423110078145	0.556328893666358	0.179106841550409	0.857853810094029	0.999067610676663	Unchanged
NCLIV_020700	TGME49_204550	conserved hypothetical protein	hypothetical protein	118.85179643533	-0.00418481604810149	0.217157143490688	-0.0192709112895517	0.984624989046589	0.999067610676663	Unchanged
NCLIV_020710	TGME49_204540	hypothetical protein	DUF367 domain-containing protein	76.2356718929265	0.273515280829409	0.30486399348301	0.897171481960042	0.369627420105339	0.999067610676663	Unchanged
NCLIV_020720	TGME49_204530	putative microneme protein MIC11	microneme protein MIC11	11890.6307737145	0.181244521988655	0.0608186268231319	2.98008244276439	0.00288170815055988	0.09940177816961	Unchanged
NCLIV_020740	TGME49_204510	conserved hypothetical protein	WD domain, G-beta repeat-containing protein	141.041966022343	0.091973465213897	0.199846926081173	0.460219564130496	0.645358629591009	0.999067610676663	Unchanged
NCLIV_020760	TGME49_204490	conserved hypothetical protein	hypothetical protein	113.988484387872	-0.0268907514635325	0.220878188067348	-0.121744712317783	0.9031012012823	0.999067610676663	Unchanged
NCLIV_020770	TGME49_204480	hypothetical protein	thioredoxin domain-containing protein	414.172808864315	-0.0140223277655323	0.124195061112896	-0.112905679500296	0.910105333536382	0.999067610676663	Unchanged
NCLIV_020800	TGME49_204440	cyclic nucleotide-binding domain containing protein	cyclic nucleotide-binding domain-containing protein	11.9967876519564	0.405576942051128	0.665500687599519	0.609431289265916	0.542238603587567	0.999067610676663	Unchanged
NCLIV_020810	TGME49_500205	conserved hypothetical protein	hypothetical protein, conserved	94.6710643765982	0.533212058293395	0.246055003913927	2.16704415602911	0.0302314873783736	0.483924952322081	Unchanged
NCLIV_020830	TGME49_204410	endonuclease/exonuclease/phosphatase domain-containing protein	endonuclease/exonuclease/phosphatase family protein	167.811899110684	0.108244082639317	0.18530359807955	0.584144526933839	0.559123079605972	0.999067610676663	Unchanged
NCLIV_020840	TGME49_204400	hypothetical protein	ATPase synthase subunit alpha, putative	1059.29485683204	0.134391223981795	0.0882634689640042	1.52261434497439	0.127855218750029	0.914894158607084	Unchanged
NCLIV_020850	NA	hypothetical protein	NA	91.6563986127144	-0.174387577394494	0.246131791977391	-0.708513012453558	0.478626734340407	0.999067610676663	Unchanged
NCLIV_020860	TGME49_204390	conserved hypothetical protein	hypothetical protein	95.7275187626064	0.0302767485744614	0.241922485682679	0.125150617930465	0.900404310956287	0.999067610676663	Unchanged
NCLIV_020870	NA	conserved hypothetical protein	NA	235.926825593164	-0.187460034560886	0.166528142627849	-1.12569582295658	0.26029429240636	0.999067610676663	Unchanged
NCLIV_020880	TGME49_204370	hypothetical protein	mitochondrial pyruvate carrier protein 2	324.199529803342	0.120309825015777	0.137158133339876	0.877161434660613	0.380398959825673	0.999067610676663	Unchanged
NCLIV_020900	TGME49_204350	tRNA modification GTPase TrmE, related	GTP-binding protein, putative	298.614310807134	-0.0331123374732703	0.144175002661102	-0.229667673744417	0.818350016080535	0.999067610676663	Unchanged
NCLIV_020920	TGME49_204310	conserved hypothetical protein	hypothetical protein	1333.65989935849	0.0931813132024382	0.0828501591129324	1.12469685272932	0.2607175158329	0.999067610676663	Unchanged
NCLIV_020950	TGME49_204280	putative CMGC kinase, Dyrk family	cell-cycle-associated protein kinase DYRK1	233.194385402356	0.132142505694879	0.158856494039488	0.831835717474859	0.405501680127034	0.999067610676663	Unchanged
NCLIV_020960	TGME49_204270	conserved hypothetical protein	dense granule protein GRA60	32.9205668244984	0.454916162000954	0.416516197233917	1.09219320886451	0.274748186842122	0.999067610676663	Unchanged
NCLIV_020970	TGME49_204160	conserved hypothetical protein	GYF domain-containing protein	612.544155960627	-0.0313070291394727	0.109180245411269	-0.286746279251734	0.774306599140997	0.999067610676663	Unchanged
NCLIV_020980	TGME49_204140	hypothetical protein	PHD-finger domain-containing protein	114.273868084665	-0.182248961273877	0.239511773963235	-0.760918589755224	0.446705694312563	0.999067610676663	Unchanged
NCLIV_020990	TGME49_204130	hypothetical protein	perforin-like protein PLP1	1723.63244235096	-0.11540445441451	0.0899449579255815	-1.28305640556298	0.199472315364551	0.99271179380472	Unchanged
NCLIV_021000	TGME49_204120	conserved hypothetical protein	pre-mRNA-splicing factor CWC25, putative	109.04291034939	-0.0295293689114592	0.235083284272198	-0.125612371814866	0.900038769238959	0.999067610676663	Unchanged
NCLIV_021010	TGME49_204100	putative Wee kinase	eIF2 kinase IF2K-C	391.478850447536	-0.47624001402949	0.128886895223157	-3.69502278105868	0.000219867073123599	0.012491467536777	Down-regulated
NCLIV_021020	TGME49_204100	conserved hypothetical protein	eIF2 kinase IF2K-C	124.122627772181	-0.397238676343111	0.21804183190369	-1.82184616995225	0.0684783300054114	0.743130940789062	Unchanged
NCLIV_021030	TGME49_204070	hypothetical protein	YT521-B family protein	329.732454053593	-0.109637002460577	0.140236423303433	-0.781801188863413	0.434331422261755	0.999067610676663	Unchanged
NCLIV_021040	TGME49_204060	putative SNARE domain-containing protein	syntaxin-12	286.422123206753	0.00378534820294642	0.145347220190103	0.0260434853724445	0.97922265388968	0.999067610676663	Unchanged
NCLIV_021050	TGME49_204050	unspecified product	subtilisin SUB1	23836.7234248577	-0.0626546855421537	0.11419974552909	-0.548641201010327	0.583251705157966	0.999067610676663	Unchanged
NCLIV_021070	TGME49_204040	conserved hypothetical protein	hypothetical protein	100.331160286882	-0.489169331217544	0.244373509284744	-2.00172814414006	0.0453139777591132	0.603778136256865	Unchanged
NCLIV_021080	TGME49_204020	hypothetical protein	ribosomal protein RPL8	5778.08799270737	0.158741244721807	0.0635736175022708	2.49696731063222	0.0125260503176463	0.266681912540063	Unchanged
NCLIV_0211	TGME49_203950	myb-like DNA-binding / high mobility group box domain-containing protein	Myb family DNA-binding domain-containing protein	396.641756042001	-0.0317215627716082	0.127459081382627	-0.248876442757197	0.803456358019728	0.999067610676663	Unchanged
NCLIV_0211	TGME49_203950	myb-like DNA-binding / high mobility group box domain-containing protein	Myb family DNA-binding domain-containing protein	396.641756042001	-0.0317215627716082	0.127459081382627	-0.248876442757197	0.803456358019728	0.999067610676663	Unchanged
NCLIV_021100	TGME49_203990	unspecified product	rhoptry protein ROP12	978.460897658659	-0.0286112395609224	0.0908211528137358	-0.315028368111566	0.75274011503491	0.999067610676663	Unchanged
NCLIV_021110	TGME49_203980	conserved hypothetical protein	hypothetical protein	683.948432951618	-0.0656934362178665	0.103536990665366	-0.634492424356715	0.525759509227203	0.999067610676663	Unchanged
NCLIV_021130	TGME49_203960	conserved hypothetical protein	hypothetical protein	384.071935952869	0.0574385240719663	0.130545341636536	0.43998907469166	0.659945020210708	0.999067610676663	Unchanged
NCLIV_021150	TGME49_203940	putative ABC1 domain-containing protein	ABC1 protein	85.2333931986323	0.358881548127802	0.252470874468281	1.42147702733485	0.155178127437079	0.966395975127338	Unchanged
NCLIV_021170	TGME49_203910	putative TBC domain-containing protein	TBC domain-containing protein TBC10	446.464128476538	0.0889133701393257	0.123681214653436	0.718891469399515	0.472207792952349	0.999067610676663	Unchanged
NCLIV_021200	TGME49_203880	conserved hypothetical protein	hypothetical protein	995.407931673412	-0.182041324639635	0.0913353011990485	-1.99311024598156	0.0462493762942867	0.610512837415471	Unchanged
NCLIV_021210	TGME49_203870	isy1-like splicing family domain-containing protein	pre-mRNA-splicing factor ISY1, putative	133.373756472003	0.101328326947864	0.204826371597012	0.494703519658217	0.62080941669941	0.999067610676663	Unchanged
NCLIV_021220	TGME49_203860	conserved hypothetical protein	hypothetical protein	122.818810667433	0.062378665503434	0.215920348584798	0.288896650604174	0.772660466929224	0.999067610676663	Unchanged
NCLIV_021230	TGME49_203840	hypothetical protein	DEAD/DEAH box helicase domain-containing protein	199.984780740486	-0.00443181383149994	0.170459970881387	-0.025999146946844	0.979258018859919	0.999067610676663	Unchanged
NCLIV_021250	TGME49_203820	conserved hypothetical protein	hypothetical protein	583.535055238607	-0.243521242619805	0.120893433610056	-2.01434631599007	0.043973186422051	0.592615384455316	Unchanged
NCLIV_021260	TGME49_203810	hypothetical protein	kelch repeat-containing protein	243.478412735915	-0.195416676204661	0.172032605291756	-1.13592813335151	0.255986642897088	0.999067610676663	Unchanged
NCLIV_021270	TGME49_203800	conserved hypothetical protein	hypothetical protein	99.4779622681761	1.49178241586953	0.269562223810846	5.53409300005005	3.12842958640865e-08	6.71453683453265e-06	Up-regulated
NCLIV_021280	TGME49_203790	conserved hypothetical protein	hypothetical protein	2524.90321952064	-0.0273464617784996	0.0691287785819405	-0.395587226325502	0.692409561932752	0.999067610676663	Unchanged
NCLIV_021290	TGME49_203780	Proteophosphoglycan 5, related	hypothetical protein	464.854262695446	0.123177131656525	0.121121129508219	1.01697476036306	0.309165436445806	0.999067610676663	Unchanged
NCLIV_021300	TGME49_203760	conserved hypothetical protein	hypothetical protein	87.4285619944717	-0.166729846164669	0.25649205086529	-0.650039038645435	0.515667005124804	0.999067610676663	Unchanged
NCLIV_021310	TGME49_203750	conserved hypothetical protein	hypothetical protein	97.9734598839117	-0.0460053360441016	0.239867597910868	-0.191794708600854	0.847903015945014	0.999067610676663	Unchanged
NCLIV_021320	TGME49_203730	conserved hypothetical protein	hypothetical protein	126.695138119228	0.121551893442073	0.213825087890838	0.568464134125029	0.569719852710274	0.999067610676663	Unchanged
NCLIV_021340	TGME49_203710	unspecified product	AP2 domain transcription factor AP2VIIa-4	673.940150445995	-0.303572563361001	0.10574767370508	-2.87072568809064	0.00409530738084784	0.133327563325917	Unchanged
NCLIV_021350	TGME49_203700	SFT2 domain containing 1, related	SFT2 family protein	83.8249510831623	-0.081855664218124	0.257972212121626	-0.317304191582974	0.751012797154654	0.999067610676663	Unchanged
NCLIV_021360	TGME49_203690	unspecified product	AP2 domain transcription factor AP2VIIa-5	711.191022188622	-0.180838808321335	0.102449671822958	-1.76514775600101	0.0775389363233335	0.793883632497734	Unchanged
NCLIV_021380	TGME49_203665	conserved hypothetical protein	hypothetical protein	336.163052264946	-0.075253299309522	0.136001583194439	-0.553326641807792	0.580039761137328	0.999067610676663	Unchanged
NCLIV_021390	TGME49_203630	putative ribosomal protein L41	ribosomal protein RPL44	2563.84818114067	0.333181766085339	0.0689024783559505	4.83555561476499	1.32774244788289e-06	0.000187665060621496	Up-regulated
NCLIV_021400	TGME49_203620	3'-5' exoribonuclease CSL4, related	ribosomal protein RPS35	77.6261189894213	-0.0859579747253477	0.268405605535201	-0.320254022094462	0.748775774125474	0.999067610676663	Unchanged
NCLIV_021405	TGME49_203610	3'-5' exoribonuclease CSL4, related	3'-5' exoribonuclease csl4, putative	77.5348603971919	0.337217715663676	0.267107284562818	1.26248041574609	0.20677596901137	0.99276449082095	Unchanged
NCLIV_021410	TGME49_203600	conserved hypothetical protein	dense granule protein GRA50	151.015109888048	-0.345044030280308	0.215610575725218	-1.60031125152249	0.109529552033212	0.873072564006143	Unchanged
NCLIV_021440	TGME49_203540	putative RNA binding protein	RNA binding protein, putative	583.653455095836	-0.125708719488064	0.114376036124065	-1.09908267280488	0.271732007009804	0.999067610676663	Unchanged
NCLIV_021450	TGME49_203520	conserved hypothetical protein	hypothetical protein	130.812473613621	-0.0309921673341965	0.208972372736518	-0.148307486431581	0.882100107380208	0.999067610676663	Unchanged
NCLIV_021460	TGME49_203510	putative zinc finger (C3HC4 RING finger) protein	zinc finger, C3HC4 type (RING finger) domain-containing protein	198.355982819498	-0.106669425765535	0.174928333805361	-0.609789297394349	0.542001392127383	0.999067610676663	Unchanged
NCLIV_021490	TGME49_203490	putative GTPase domain containing protein	GNL3L/Grn1 GTPase	164.921373189852	0.00934044431827824	0.186001018358893	0.0502171676299947	0.959949331023159	0.999067610676663	Unchanged
NCLIV_021500	TGME49_203480	conserved hypothetical protein	hypothetical protein	188.537791267008	-0.0145242304669022	0.179741665694895	-0.080806141473934	0.935596123854903	0.999067610676663	Unchanged
NCLIV_021510	TGME49_203450	conserved hypothetical protein	brain colonization protein BCP1	53.1837476462187	-0.0249218172314502	0.320878946370975	-0.0776673493643224	0.938092667057225	0.999067610676663	Unchanged
NCLIV_021520	TGME49_203440	anaphase-promoting complex subunit 10 domain-containing protein	anaphase-promoting complex subunit APC10	49.7793672280981	-0.0366069531894867	0.334604570693836	-0.109403625639598	0.912882358167544	0.999067610676663	Unchanged
NCLIV_021530	TGME49_203420	phosphopantethiene--protein transferase domain containing protein	4'-phosphopantetheinyl transferase domain-containing protein	62.3934053029471	-0.536446899481531	0.303140098906421	-1.76963358333907	0.0767882005448628	0.789413416811585	Unchanged
NCLIV_021540	TGME49_203400	conserved hypothetical protein	hypothetical protein	60.1951620912692	-0.168182242913644	0.299820114305769	-0.560943828945795	0.574835830121833	0.999067610676663	Unchanged
NCLIV_021550	TGME49_203390	hypothetical protein	CRAL/TRIO domain-containing protein	294.694730942327	-0.00151073029119143	0.148906473274235	-0.010145497760928	0.991905202842897	0.999067610676663	Unchanged
NCLIV_021560	TGME49_203380	hypothetical protein	DnaJ domain-containing protein	98.5063210224123	-0.217844470989318	0.239500843401654	-0.909577051567969	0.363045605595005	0.999067610676663	Unchanged
NCLIV_021570	TGME49_203370	conserved hypothetical protein	Utp12 domain-containing protein	69.0934075198461	0.218103645389502	0.290132042666097	0.751739254255727	0.452207879070262	0.999067610676663	Unchanged
NCLIV_021580	TGME49_203362	hypothetical protein	prefoldin, putative	52.2260540371781	0.446400015194099	0.319941022086048	1.39525720172901	0.162938293086024	0.973890619018152	Unchanged
NCLIV_021590	TGME49_203358	hypothetical protein	hypothetical protein	272.744633340656	0.166523995438457	0.14867345490535	1.12006541816407	0.26268588592191	0.999067610676663	Unchanged
NCLIV_021620	TGME49_203330	putative golgi autoantigen, golgin subfamily A member 1	hypothetical protein	55.7392277224263	0.494697396280059	0.328787671574027	1.50461054063178	0.132424234718358	0.921246626882217	Unchanged
NCLIV_021630	TGME49_203320	Large protein with a UBR1-like ring finger related treble clef, related	zinc finger in N-recognin protein	486.376156196907	-0.0331647041958936	0.116993593100016	-0.283474533238257	0.77681310089426	0.999067610676663	Unchanged
NCLIV_021640	TGME49_203310	unspecified product	dense granule protein GRA7	29501.2287392833	0.0168141189975186	0.0538089723922532	0.312477979972339	0.754677295282169	0.999067610676663	Unchanged
NCLIV_021650	TGME49_203300	hypothetical protein	DUF726 domain-containing protein	805.800308956226	0.0919560569090959	0.101211649212336	0.908552104671053	0.363586598150711	0.999067610676663	Unchanged
NCLIV_021660	TGME49_203290	conserved hypothetical protein	dense granule protein GRA34	3580.66687334047	0.0875268238704528	0.0651074975025442	1.34434323584672	0.178837420465161	0.98139520418215	Unchanged
NCLIV_021670	TGME49_203280	conserved hypothetical protein	hypothetical protein	241.948003694335	0.220793352865324	0.159397766105704	1.3851721906749	0.165999821939909	0.973912616782383	Unchanged
NCLIV_021680	TGME49_203270	hypothetical protein	ATP-dependent Clp endopeptidase, proteolytic subunit ClpP domain-containing protein	272.22152319895	0.160451934964642	0.152486768109112	1.05223513459103	0.292691683488018	0.999067610676663	Unchanged
NCLIV_021700	TGME49_203260	conserved hypothetical protein	cell cycle checkpoint protein RAD17, putative	59.6018050189609	-0.0601841529451336	0.327050851986177	-0.184020780192547	0.853997153065763	0.999067610676663	Unchanged
NCLIV_021720	TGME49_203240	conserved hypothetical protein	hypothetical protein	209.189989260608	-0.187108388504043	0.177623063756777	-1.0534014251677	0.29215705128886	0.999067610676663	Unchanged
NCLIV_021740	TGME49_203220	putative ATP-dependent RNA helicase	DEAD/DEAH box helicase domain-containing protein	165.895746347452	0.20257984804313	0.18595232712622	1.08941819214569	0.27596951258365	0.999067610676663	Unchanged
NCLIV_021750	TGME49_203200	putative leucine rich repeat protein	hypothetical protein	15.0455276321132	-0.453736574477531	0.604732780485221	-0.750309209488305	0.45306849724635	0.999067610676663	Unchanged
NCLIV_021760	TGME49_203180	leucine rich repeat containing protein / ankyrin repeat containing protein	leucine rich repeat-containing protein	967.123843608701	-0.0604974781427646	0.0910151879440495	-0.664696513948361	0.506244623978979	0.999067610676663	Unchanged
NCLIV_021770	TGME49_203170	replication factor-A C terminal domain-containing protein	OB-fold nucleic acid binding domain-containing protein	628.547771541236	0.00179759945490797	0.107948185715819	0.0166524285979227	0.986713898371494	0.999067610676663	Unchanged
NCLIV_021780	TGME49_203160	conserved hypothetical protein	hypothetical protein	343.283380614641	0.200521785873638	0.135396811219581	1.48099341533561	0.138608328152305	0.931302116742059	Unchanged
NCLIV_021790	TGME49_203150	conserved hypothetical protein	hypothetical protein	345.104125275481	-0.0491715556991749	0.137277422875022	-0.358191133468036	0.72020028211814	0.999067610676663	Unchanged
NCLIV_021800	TGME49_203135	hypothetical protein	dynein heavy chain family protein	19.8800929775739	-0.448360344539128	0.538100968362322	-0.833227165347212	0.404716624607411	0.999067610676663	Unchanged
NCLIV_021810	TGME49_203120	conserved hypothetical protein	hypothetical protein	36.3546684979302	-0.258577293355159	0.384006853847944	-0.673366349491118	0.500714251269213	0.999067610676663	Unchanged
NCLIV_021850	TGME49_203080	putative RNA recognition motif-containing protein	RNA recognition motif-containing protein	287.921043792476	0.0999812785787462	0.145870714936617	0.685410218371725	0.493085097759339	0.999067610676663	Unchanged
NCLIV_021860	TGME49_203060	conserved hypothetical protein	hypothetical protein	508.3641890353	-0.0427170760358436	0.115359269490973	-0.370295999830219	0.711161954000363	0.999067610676663	Unchanged
NCLIV_021870	TGME49_203050	unspecified product	AP2 domain transcription factor AP2VIIa-6	296.954047680835	-0.277697957676966	0.149095081532595	-1.86255612742165	0.0625247417710283	0.7138042625932	Unchanged
NCLIV_021880	TGME49_203040	conserved hypothetical protein	hypothetical protein	360.915506343758	0.101615810697479	0.132323994479377	0.767931856178326	0.44252767037112	0.999067610676663	Unchanged
NCLIV_021890	TGME49_203030	hypothetical protein	N-methyl-D-aspartate receptor-associated protein	201.305716733815	-0.000881664511460553	0.169633127188937	-0.00519747838214736	0.995853030914672	0.999067610676663	Unchanged
NCLIV_021900	TGME49_500092	hypothetical protein	hypothetical protein, conserved	12.140191581681	-1.94594936511722	0.721961675196454	-2.69536380111549	0.0070311816167935	0.19219668617603	Unchanged
NCLIV_021910	TGME49_203020	putative small GTP-binding protein	ribosome biogenesis GTPase Der protein	53.8087868065379	-0.370407425293462	0.323618480864376	-1.14458057000983	0.25238294480383	0.999067610676663	Unchanged
NCLIV_021920	TGME49_203010	hypothetical protein	aurora-related kinase ARK3	316.980028625283	0.0667320576948157	0.143878290760898	0.463809080173974	0.64278453721991	0.999067610676663	Unchanged
NCLIV_021940	TGME49_202980	conserved hypothetical protein	hypothetical protein	208.838850299578	-0.148136473914405	0.171732692849104	-0.862599144384044	0.388357900963002	0.999067610676663	Unchanged
NCLIV_021960	TGME49_202960	Glycine cleavage system H protein, mitochondrial (Precursor), related	glycine cleavage H-protein	56.3808477365449	-0.0589481959820959	0.315820893893493	-0.186650716028863	0.851934499797493	0.999067610676663	Unchanged
NCLIV_021970	TGME49_202950	conserved hypothetical protein	hypothetical protein	248.499635717219	-0.0186366220259497	0.157689660476914	-0.118185440754869	0.90592072569874	0.999067610676663	Unchanged
NCLIV_021980	TGME49_202940	conserved hypothetical protein	hypothetical protein	181.494868900437	-0.142567622505768	0.184879875587172	-0.771136512575956	0.440626020393149	0.999067610676663	Unchanged
NCLIV_0220	TGME49_202840	zinc finger (C3HC4 type) / FHA domain-containing protein	FHA domain-containing protein	1933.11324529482	0.0766877558715028	0.0755917522560725	1.01449898411823	0.31034471391862	0.999067610676663	Unchanged
NCLIV_022000	TGME49_202920	putative para-aminobenzoate synthase	p-aminobenzoic acid synthase	774.580553161278	0.0559024402916699	0.0995665278692345	0.561458167599148	0.574485240185923	0.999067610676663	Unchanged
NCLIV_022020	TGME49_202900	Zinc finger (CCCH type) protein, related	zinc finger (CCCH type) motif-containing protein	280.933248089158	-0.0413320818708648	0.149696865929355	-0.276105191743761	0.782467273183301	0.999067610676663	Unchanged
NCLIV_022030	TGME49_202890	conserved hypothetical protein	hypothetical protein	76.9532536442701	-0.0178131653610203	0.274587187004875	-0.0648725293970257	0.948275492873621	0.999067610676663	Unchanged
NCLIV_022040	TGME49_202880	putative mitochondrial carrier domain-containing protein	carrier superfamily protein	93.9022784637724	-0.0801043559575866	0.253560932595403	-0.315917579012087	0.75206506861417	0.999067610676663	Unchanged
NCLIV_022050	TGME49_202870	putative mitochondrial carrier domain-containing protein	SAP domain-containing protein	59.6251506009893	0.00257907182947381	0.321525546633664	0.00802135897590845	0.993599950148753	0.999067610676663	Unchanged
NCLIV_022060	TGME49_202850	conserved hypothetical protein	ATP-binding domain-containing protein	62.7009767607099	-0.147900007665551	0.296071051809111	-0.499542277983017	0.61739741042699	0.999067610676663	Unchanged
NCLIV_022080	TGME49_202830	hypothetical protein	Elicitor-responsive protein, putative	1131.65527477417	0.197051134380651	0.0913526144934194	2.1570388047826	0.0310026410325074	0.485837816221762	Unchanged
NCLIV_022090	TGME49_202820	Ubiquitin carrier protein, related	ubiquitin-conjugating enzyme subfamily protein	214.410729165154	0.0633551672437923	0.172775708812535	0.366690246442767	0.713850082754794	0.999067610676663	Unchanged
NCLIV_0221	TGME49_202790	dihydrouridine synthase domain-containing protein	dihydrouridine synthase (dus) protein	97.8895613742345	-0.275011986699225	0.238724091983053	-1.152007677209	0.249317918581646	0.999067610676663	Unchanged
NCLIV_022100	TGME49_202810	DnaJ domain containing protein, related	mitochondrial import inner membrane translocase subunit TIM14	48.4008098156166	0.0732760004107847	0.332583458100271	0.220323646970718	0.825619104987476	0.999067610676663	Unchanged
NCLIV_022110	TGME49_202800	putative cytochrome C oxidase assembly protein cox11	cytochrome c oxidase assembly protein COX11 protein, putative	30.2778259368677	-0.0667675909184425	0.420358231246193	-0.158834979204531	0.87379888921256	0.999067610676663	Unchanged
NCLIV_022130	TGME49_202780	unspecified product	rhoptry kinase family protein ROP25	130.581495858674	-0.157955866455854	0.220640936572135	-0.715895558230703	0.47405584133562	0.999067610676663	Unchanged
NCLIV_022140	TGME49_202770	GA11385, related	RNA recognition motif-containing protein	1315.54497519521	0.0667441676704566	0.0840521079216978	0.794080830579941	0.427148376500045	0.999067610676663	Unchanged
NCLIV_022150	TGME49_202760	conserved hypothetical protein	hypothetical protein	56.4598792654239	0.445171964323355	0.321239151257883	1.38579610418028	0.165809172328802	0.973912616782383	Unchanged
NCLIV_022160	TGME49_202750	putative exosome complex exonuclease	3' exoribonuclease family, domain 1 domain-containing protein	65.1912313548758	0.244582276237327	0.288616274058885	0.847430648305805	0.396755127549305	0.999067610676663	Unchanged
NCLIV_022170	TGME49_202740	hypothetical protein	pseudouridine synthase, putative	70.4511468871886	0.0257008318602639	0.288327770117104	0.0891375528962249	0.928972593268944	0.999067610676663	Unchanged
NCLIV_022180	NA	conserved hypothetical protein	NA	260.766429750108	-0.0159839177786511	0.156265738023426	-0.102286771117127	0.918529055350529	0.999067610676663	Unchanged
NCLIV_022190	TGME49_202720	putative ribonuclease II RNB family protein	RNB family domain-containing protein	84.0889636409485	0.137767224345817	0.254628793768735	0.54105123896924	0.588472266057269	0.999067610676663	Unchanged
NCLIV_022200	TGME49_202700	conserved hypothetical protein	hypothetical protein	149.344283664611	0.0804500766923466	0.195373250776902	0.411776312122753	0.680503385180805	0.999067610676663	Unchanged
NCLIV_022210	TGME49_202690	hypothetical protein	DNA-directed RNA polymerase II RPB9	118.975094115002	0.308042538314416	0.22504605077595	1.36879779606128	0.171062490018778	0.978585517925783	Unchanged
NCLIV_022220	TGME49_202680	hypothetical protein	cytochrome b-c1 complex subunit 2	697.686163307158	0.100054096392851	0.102523778968297	0.975911124226028	0.329108508971463	0.999067610676663	Unchanged
NCLIV_022230	TGME49_252465	hypothetical protein	radical SAM domain-containing protein	29.0876689150391	0.343625102560098	0.448066336756443	0.766906759940064	0.443136954196286	0.999067610676663	Unchanged
NCLIV_022240	TGME49_252640	ATPase, related	P-type ATPase PMA1	11.9183891818891	0.205374751309764	0.666030796759807	0.308356238643765	0.757811277103536	0.999067610676663	Unchanged
NCLIV_022250	TGME49_252620,TGME49_252850	hypothetical protein	NA	166.942323864586	-0.38008748328113	0.191511750826112	-1.9846692521037	0.0471812819146056	0.618587168993528	Unchanged
NCLIV_022260	TGME49_252510	hypothetical protein	Vid27 domain-containing protein	143.531700612568	-0.133291249976904	0.200938381890575	-0.663343900367878	0.507110326354574	0.999067610676663	Unchanged
NCLIV_022270	TGME49_252500	unspecified product	polo kinase	641.635608892984	-0.109680508639966	0.112537041889688	-0.974616950990035	0.329750302095377	0.999067610676663	Unchanged
NCLIV_022280	TGME49_252490	putative vacuolar protein sorting 29	vacuolar protein sorting 29, putative	94.5397780435567	-0.137708145337464	0.242453992969702	-0.567976396885627	0.570050995053393	0.999067610676663	Unchanged
NCLIV_022290	TGME49_202650	conserved hypothetical protein	hypothetical protein	195.305130390724	-0.00460241558231575	0.181941895735234	-0.0252960735828173	0.97981880575752	0.999067610676663	Unchanged
NCLIV_022300	TGME49_202640	RNA pseudouridylate synthase domain-containing protein	tRNA pseudouridine synthase 1	114.74696582117	0.0144502021580019	0.219817590626123	0.0657372420325519	0.947587021671192	0.999067610676663	Unchanged
NCLIV_022310	TGME49_202630	Cell division protease FtsH homolog, related	ATP-dependent metallopeptidase HflB subfamily protein	304.126778035305	-0.0331289423562292	0.141081737009302	-0.234820913454197	0.814347734949449	0.999067610676663	Unchanged
NCLIV_022340	TGME49_202610	putative protein phosphatase 2C	protein phosphatase PPM3D	73.3940489093388	-0.0824440272301221	0.278256480444143	-0.296287896326899	0.767010228544978	0.999067610676663	Unchanged
NCLIV_022350	TGME49_202590	conserved hypothetical protein	hypothetical protein	181.31134361031	0.100652019172608	0.180230982516653	0.558461246602303	0.576529460354114	0.999067610676663	Unchanged
NCLIV_022360	TGME49_202580	ATP-dependent Clp protease ATP-binding subunit clpC homolog, chloroplastic (Precursor), related	chaperone protein ClpB5, putative	34.8459815113703	-0.860967483694954	0.410412338327319	-2.0978109167086	0.0359218517840878	0.523864624897725	Unchanged
NCLIV_022370	TGME49_202572	Ribophorin I, related	ribophorin i protein	229.634068287593	-0.127142837030798	0.167971192290262	-0.75693239594971	0.449090365521447	0.999067610676663	Unchanged
NCLIV_022380	TGME49_202550	NLI interacting factor-like phosphatase domain-containing protein	basal complex component BCC6	431.849097384206	-0.0787264813717596	0.12293460830082	-0.640393152586587	0.521917033406259	0.999067610676663	Unchanged
NCLIV_022390	TGME49_202540	hypothetical protein	3'5'-cyclic nucleotide phosphodiesterase PDE1	422.317607498681	-0.0541275823927609	0.126545624469422	-0.427731757772788	0.668846425780379	0.999067610676663	Unchanged
NCLIV_0224	TGME49_202470	zinc finger (C2H2 type) domain-containing protein	rRNA metabolism protein, SBDS family protein	271.216315316416	-0.0797923423693445	0.153090209456491	-0.521211269176701	0.602219604641813	0.999067610676663	Unchanged
NCLIV_022400	TGME49_202530	hypothetical protein	aspartate-tRNA ligase	251.637561869094	-0.195411564097783	0.15469169732307	-1.26323240018287	0.20650567207048	0.99271179380472	Unchanged
NCLIV_022410	TGME49_202520	conserved hypothetical protein	hypothetical protein	231.696902066555	-0.0397178015597339	0.159383839559236	-0.249195913899241	0.803209239988478	0.999067610676663	Unchanged
NCLIV_022420	TGME49_202510	hypothetical protein	glideosome-associated protein with multiple-membrane spans GAPM1B	173.261272756331	-0.157281335358487	0.188619223102991	-0.833856341739928	0.404361941631167	0.999067610676663	Unchanged
NCLIV_022430	TGME49_202500	hypothetical protein	glideosome-associated protein with multiple-membrane spans GAPM1A	3167.9521689201	0.0255451049619208	0.069572722529351	0.367171271055893	0.713491267377191	0.999067610676663	Unchanged
NCLIV_022440	NA	unspecified product	NA	1234.76121361565	0.163116449319711	0.0934193878512601	1.7460663473777	0.0807994236308511	0.805569688067253	Unchanged
NCLIV_022450	TGME49_202480	conserved hypothetical protein	hypothetical protein	56.3735035218866	0.145307122356498	0.317126835300063	0.45819875892562	0.646809651443854	0.999067610676663	Unchanged
NCLIV_022470	TGME49_202460	putative diacylglycerol kinase	diacylglycerol kinase accessory domain (presumed) domain-containing protein	249.094328287042	-0.0259755601739101	0.158694693440677	-0.163682600915828	0.869981015259611	0.999067610676663	Unchanged
NCLIV_022480	TGME49_202450	conserved hypothetical protein	hypothetical protein	43.507611804429	0.167326783526116	0.354703046848655	0.471737654955952	0.637114056290367	0.999067610676663	Unchanged
NCLIV_022490	TGME49_202440	conserved hypothetical protein	hypothetical protein	165.889068377554	0.147025195052825	0.187939266704443	0.78230163196305	0.434037327997022	0.999067610676663	Unchanged
NCLIV_022500	TGME49_202430	conserved hypothetical protein	hypothetical protein	159.185925647264	0.21091246144495	0.188290299716597	1.12014512570431	0.262651923491475	0.999067610676663	Unchanged
NCLIV_022510	TGME49_202420	conserved hypothetical protein	hypothetical protein	512.097483351122	0.227569054358909	0.118760245926133	1.9162056510093	0.0553389243678691	0.67434342368177	Unchanged
NCLIV_022520	TGME49_202410	conserved hypothetical protein	CRAL/TRIO domain-containing protein	408.268539231568	-0.140200011483343	0.12765857712429	-1.09824200333082	0.272098829390369	0.999067610676663	Unchanged
NCLIV_022540	TGME49_202390	conserved hypothetical protein	mature soluble cytoskeleton protein MSC1B	552.857641620737	0.237849198278166	0.110875222259333	2.14519703709676	0.0319370964149998	0.488325788192411	Unchanged
NCLIV_022550	TGME49_202380	GK15875, related	rab GDI alpha, putative	520.472617962579	0.0981708274180593	0.113978746028916	0.861308189801931	0.389068326243431	0.999067610676663	Unchanged
NCLIV_022560	TGME49_202370	Thermosome subunit, related	T-complex protein 1, epsilon subunit (TCP-1-epsilon), putative	524.050242320735	0.0219432344452804	0.11408816082089	0.192335771629535	0.847479199739595	0.999067610676663	Unchanged
NCLIV_022570	TGME49_202360	hypothetical protein	methylase, putative	50.4890831937329	0.215793217595528	0.327664796655848	0.658579193730657	0.510166027275658	0.999067610676663	Unchanged
NCLIV_022580	TGME49_202350	hypothetical protein	50S ribosomal protein L21, putative	145.446722753765	0.210115685076078	0.20477682697632	1.02607159305372	0.304857839075225	0.999067610676663	Unchanged
NCLIV_022590	TGME49_202340	hypothetical protein	proline dehydrogenase	134.141210910386	0.0447993918216521	0.207267431560158	0.216142939025369	0.828876330182638	0.999067610676663	Unchanged
NCLIV_022600	TGME49_202310	putative glycoprotease family domain-containing protein	O-sialoglycoprotein endopeptidase	145.449843960503	0.0132045087781292	0.199782066827979	0.066094564881536	0.947302537987559	0.999067610676663	Unchanged
NCLIV_022610	TGME49_202300	Nucleoside-triphosphatase, related	inosine triphosphate pyrophosphatase, putative	86.8450557870749	-0.322233217437728	0.25708037233423	-1.25343375891331	0.210047892044239	0.993994427653056	Unchanged
NCLIV_022620	TGME49_202290	conserved hypothetical protein	membrane protein, putative	152.633836223677	0.140489113576471	0.192072239545488	0.731438931044478	0.464511093156867	0.999067610676663	Unchanged
NCLIV_022640	TGME49_202250	conserved hypothetical protein	hypothetical protein	124.653188861631	0.180585916524399	0.217244109833939	0.831258056489717	0.405827863819383	0.999067610676663	Unchanged
NCLIV_022650	TGME49_202240	conserved hypothetical protein	RAP domain-containing protein	125.328910651627	0.101297302257648	0.210804697870114	0.480526778013559	0.630852866963623	0.999067610676663	Unchanged
NCLIV_022660	TGME49_202230	Histone deacetylase, related	histone deacetylase HDAC5	151.535209598648	-0.149377576091197	0.19664611195146	-0.759626389806626	0.447477940133299	0.999067610676663	Unchanged
NCLIV_022670	TGME49_202220	conserved hypothetical protein	IMC suture-associated protein ISAP1	173.227291696025	-0.097247097327459	0.184129758466334	-0.528144381100895	0.597399129264019	0.999067610676663	Unchanged
NCLIV_022690	TGME49_202200	conserved hypothetical protein	hypothetical protein	1026.29723573368	0.163144049520514	0.094144633089148	1.73290865519683	0.0831119056646672	0.809468056011339	Unchanged
NCLIV_022700	TGME49_202190	conserved hypothetical protein	hypothetical protein	262.150316048404	0.0499367010834173	0.156991308931883	0.318085768079584	0.750419878861591	0.999067610676663	Unchanged
NCLIV_022710	TGME49_202180	conserved hypothetical protein	hypothetical protein	159.273815091223	-0.352036766633684	0.193848121235293	-1.81604425356479	0.0693635839945603	0.751330783642013	Unchanged
NCLIV_022720	TGME49_202170	conserved hypothetical protein	hypothetical protein	74.8244647148529	-0.143233557706333	0.280856439276535	-0.50998851254859	0.610059509740483	0.999067610676663	Unchanged
NCLIV_022730	NA	conserved hypothetical protein	NA	115.219662356611	0.16399636472776	0.219883000527741	0.745834668137841	0.455767294796749	0.999067610676663	Unchanged
NCLIV_022750	TGME49_202120	hypothetical protein	PH domain-containing protein	322.471470093292	-0.0449571232954987	0.13827127931345	-0.325137103805805	0.745077308407255	0.999067610676663	Unchanged
NCLIV_022790	TGME49_202080	conserved hypothetical protein	hypothetical protein	59.3834377927504	-0.170521036921887	0.312910193011242	-0.544952004538121	0.585786527781353	0.999067610676663	Unchanged
NCLIV_022800	NA	conserved hypothetical protein	NA	264.309406634497	-0.288405578187091	0.152456914401931	-1.89171858369605	0.0585284859435357	0.695025770579487	Unchanged
NCLIV_022820	TGME49_202040	conserved hypothetical protein	hypothetical protein	238.765008466678	0.065648063544128	0.157144760104866	0.417755345455487	0.6761260025515	0.999067610676663	Unchanged
NCLIV_022830	TGME49_500254	conserved hypothetical protein	poly [ADP-ribose] polymerase, putative	10.9805195305693	-0.963713459900794	0.724854443590231	-1.32952687042586	0.18367420681453	0.98139520418215	Unchanged
NCLIV_022850	TGME49_202010	conserved hypothetical protein	hypothetical protein	35.7130638938535	-0.294405052879102	0.392757307730975	-0.749585168968413	0.453504585919738	0.999067610676663	Unchanged
NCLIV_022860	TGME49_201900	conserved hypothetical protein	hypothetical protein	171.492995766741	0.197670219001459	0.184326841294341	1.0723897703309	0.283545000740305	0.999067610676663	Unchanged
NCLIV_022880	TGME49_201880	conserved hypothetical protein	cytochrome b-c1 complex subunit 9	339.298440176506	0.207331951841987	0.135861548835169	1.5260532035707	0.126996615051201	0.911952148973618	Unchanged
NCLIV_022890	TGME49_201870	putative TPR domain-containing protein	tetratricopeptide repeat-containing protein	159.143545827135	0.0676261127163328	0.20349530095092	0.332322723917066	0.739645582812756	0.999067610676663	Unchanged
NCLIV_022900	TGME49_201860	conserved hypothetical protein	hypothetical protein	10291.2364205959	0.0896259183201786	0.066367707771206	1.35044468658089	0.176873385059502	0.98139520418215	Unchanged
NCLIV_022920	TGME49_201840	Renin, related	aspartyl protease ASP1	563.200691004052	0.137026152818697	0.111867323358544	1.22489882393554	0.22061334360306	0.999067610676663	Unchanged
NCLIV_022930	TGME49_201830	conserved hypothetical protein	ribosomal protein L37	88.5022154452761	-0.0475502031338319	0.248465983516521	-0.191375102784121	0.848231724659153	0.999067610676663	Unchanged
NCLIV_022950	TGME49_201800	putative RNA-binding protein	ATP synthase-associated protein	456.078462615908	0.168618069446712	0.124565487168171	1.35364998186911	0.175848072784669	0.98139520418215	Unchanged
NCLIV_022960	TGME49_201790	GM13279, related	centrosomal protein CEP170, putative	418.564058817132	0.179187410400431	0.131503373587	1.36260694697603	0.173006418260989	0.98139520418215	Unchanged
NCLIV_022970	TGME49_201780	unspecified product	microneme protein MIC2	4158.24607053295	-0.152594025583054	0.0703257133481671	-2.16981838246836	0.0300206072254452	0.483924952322081	Unchanged
NCLIV_022980	TGME49_201770	hypothetical protein	cullin 3, putative	214.535731845291	0.0198337135442657	0.172145959132879	0.115214517053845	0.908275092358386	0.999067610676663	Unchanged
NCLIV_022990	TGME49_201760	conserved hypothetical protein	thioredoxin-like associated protein TLAP4	278.401697106571	-0.12829016199337	0.147257953534843	-0.871193432434971	0.383648545295838	0.999067610676663	Unchanged
NCLIV_0230	TGME49_201680	eukaryotic translation initiation factor 3 subunit 10	eukaryotic initiation factor-3 subunit 10, putative	1118.90849926101	-0.00572173730534342	0.0900485371456079	-0.0635405914045156	0.949336037263245	0.999067610676663	Unchanged
NCLIV_023010	TGME49_201740	conserved hypothetical protein	hypothetical protein	171.273092733415	-0.167360591289145	0.1827824092676	-0.915627449926668	0.359862328902798	0.999067610676663	Unchanged
NCLIV_023020	TGME49_201720	Methyltransferase like 11A, related	alpha N-terminal protein methyltransferase NTM1	80.6362816188416	0.129531126137859	0.26018095559439	0.497850143727628	0.618589669880804	0.999067610676663	Unchanged
NCLIV_023030	TGME49_201710	WD-40 repeat protein, related	WD domain, G-beta repeat-containing protein	113.707054499901	0.00417225565128027	0.232128652755294	0.0179738933636882	0.98565968012439	0.999067610676663	Unchanged
NCLIV_023040	TGME49_201700	hypothetical protein	protein transport protein SEC13	379.995913162694	0.179703448535596	0.129178259213234	1.39112765282709	0.164186720789744	0.973912616782383	Unchanged
NCLIV_023045	TGME49_201690	unspecified product	BT1 family protein	91.9289157076679	-0.490696624793203	0.248461506343002	-1.97494023124771	0.0482749311361189	0.631497124004084	Unchanged
NCLIV_023060	TGME49_201670	putative DnaJ domain-containing protein	DnaJ domain-containing protein	140.964257556735	-0.0834601957093864	0.207643970027305	-0.401938932772338	0.687728969241076	0.999067610676663	Unchanged
NCLIV_023070	TGME49_201660	conserved hypothetical protein	hypothetical protein	35.7270487142164	-1.0919750878119	0.421090010382089	-2.59321062216855	0.00950845195429211	0.227692062293896	Unchanged
NCLIV_023090	TGME49_201520,TGME49_201630	hypothetical protein	NA	3182.92115467656	-0.0906506205827732	0.0664656149716751	-1.36387244173404	0.172607715607286	0.98139520418215	Unchanged
NCLIV_023100	TGME49_201400	conserved hypothetical protein	Sin3-associated polypeptide SAP18	286.779949516179	0.207040205307621	0.148055469105412	1.39839619946908	0.161994123818414	0.973590342998245	Unchanged
NCLIV_023110	TGME49_201390	hypothetical protein	hypothetical protein	763.004702504305	0.114672952780283	0.0986631014172022	1.16226787049175	0.245126673277683	0.999067610676663	Unchanged
NCLIV_023120	TGME49_201380	Chorismate synthase, related	chorismate synthase, putative	368.250132998192	0.123311533503457	0.129992608694973	0.948604191741442	0.342821958282149	0.999067610676663	Unchanged
NCLIV_023130	TGME49_201270	conserved hypothetical protein	hypothetical protein	459.734905460163	0.0403979030673724	0.118781507059719	0.340102631018663	0.733779240491576	0.999067610676663	Unchanged
[truncated: 3,900 more rows]
